# Supplementary material for: CD70 recruitment to the immunological synapse is dependent on CD20 in B cells
Source: Proc Natl Acad Sci U S A. 2025 Apr 15;122(16):e2414002122. doi: 10.1073/pnas.2414002122 (PMC12037035; doi:10.1073/pnas.2414002122)
Supplement: Supplementary file 2 — Dataset S01 (XLSX) [file pnas.2414002122.sd01.xlsx]

## Sheet: Description
General description: MS identification of proteins from IP samples CD20, ISO and INPUT treated with Brij or Digitonin. Sample preparation done by Abbey Arp. Protein samples were delivered in SDS-containing loading buffer. Prior to loading the samples onto a Tricine-SDS-gel (10%), all vials were supplemented with 10 ul of reducing loading buffer (+ beta-mercaptoethanol). samples were separated 20 …
Instrument	Thermo Q-Exactive / Easy nLC-1000
Operator	Alfredo Cabrera-Orefice (ACO)
Experimentator	Sample preparation done by Abbey Arp. SDS-PAGE, cutting and in-gel digestion procedure, ACO
Project / Collaboration	Abbey Arp
Organism / Cell Line	Human
Database for MaxQuant search	Uniprot_Homo sapiens_canonical-isoforms_20200101
Samples:
1	CD20_Brij_01
2	CD20_Digi_01
3	Input_Brij_01
4	Input_Digi_01
5	Iso_Brij_01
6	Iso_Digi_01
Sheet name	Column	Observations
data	Fasta headers
	Sequence coverage [%]	Secuence covered by all peptides identified
	Mol. weight [kDa]
	PEP	Posterior error probability
	Number of proteins	Number of proteins in the group
	Razor + unique peptides	Peptides used for quantification
	Unique + razor sequence coverage [%]	Secuence covered by unique and razor peptides
	Sequence length
	Intensity
	iBAQ	intensity based absolute quantification
	MS/MS Count	Number of MS/MS spectra
	iBAQ CD20_Brij_01	raw iBAQ values
	iBAQ CD20_Digi_01	raw iBAQ values
	iBAQ Input_Brij_01	raw iBAQ values
	iBAQ Input_Digi_01	raw iBAQ values
	iBAQ Iso_Brij_01	raw iBAQ values
	iBAQ Iso_Digi_01	raw iBAQ values
	iBAQ CD20_Brij_01_ clustered (link typ = AVERAGE, distance function = Pearson Correlation Distance, normalisation = None, use weights = false, sorting = yes, filter = empty rows)
	iBAQ CD20_Digi_01_ clustered (link typ = AVERAGE, distance function = Pearson Correlation Distance, normalisation = None, use weights = false, sorting = yes, filter = empty rows)
	iBAQ Input_Brij_01_ clustered (link typ = AVERAGE, distance function = Pearson Correlation Distance, normalisation = None, use weights = false, sorting = yes, filter = empty rows)
	iBAQ Input_Digi_01_ clustered (link typ = AVERAGE, distance function = Pearson Correlation Distance, normalisation = None, use weights = false, sorting = yes, filter = empty rows)
	iBAQ Iso_Brij_01_ clustered (link typ = AVERAGE, distance function = Pearson Correlation Distance, normalisation = None, use weights = false, sorting = yes, filter = empty rows)
	iBAQ Iso_Digi_01_ clustered (link typ = AVERAGE, distance function = Pearson Correlation Distance, normalisation = None, use weights = false, sorting = yes, filter = empty rows)
	Fasta Header
	Uniprot entry
	name
	Organism
	Gene name
	PE
	SV
	UniProt entry
	UniProt link
	UniProt > gene
	Protein > primaryAccession
	Protein > uniprotName
	Protein > name
	Protein > organism > shortName
	Protein > length
	Protein > genes > name
	Protein > genes > symbol
	Protein > genes > mitoEvidenceMitoCarta
	iBAQ_Control_AW_normalized	Normalized iBAQ values
	iBAQ_Control_BK_normalized	Normalized iBAQ values
	iBAQ_Patient_R1_normalized	Normalized iBAQ values
	iBAQ_Patient_R2_normalized	Normalized iBAQ values
filtered	Known contaminants that were filtered out from the main dataset

## Sheet: data
Fasta headers	Sequence coverage [%]	Mol. weight [kDa]	PEP	Number of proteins	Razor + unique peptides	Unique + razor sequence coverage [%]	Sequence length	Intensity	iBAQ	MS/MS Count	iBAQ CD20_Brij_01	iBAQ CD20_Digi_01	iBAQ Input_Brij_01	iBAQ Input_Digi_01	iBAQ Iso_Brij_01	iBAQ Iso_Digi_01	iBAQ CD20_Brij_ clustered (link typ = AVERAGE, distance function = Pearson Correlation Distance, normalisation = None, use weights = false, sorting = yes, filter = empty rows)	iBAQ CD20_Digi_ clustered (link typ = AVERAGE, distance function = Pearson Correlation Distance, normalisation = None, use weights = false, sorting = yes, filter = empty rows)	iBAQ Input_Brij_ clustered (link typ = AVERAGE, distance function = Pearson Correlation Distance, normalisation = None, use weights = false, sorting = yes, filter = empty rows)	iBAQ Input_Digi_ clustered (link typ = AVERAGE, distance function = Pearson Correlation Distance, normalisation = None, use weights = false, sorting = yes, filter = empty rows)	iBAQ Iso_Brij_ clustered (link typ = AVERAGE, distance function = Pearson Correlation Distance, normalisation = None, use weights = false, sorting = yes, filter = empty rows)	iBAQ Iso_Digi_ clustered (link typ = AVERAGE, distance function = Pearson Correlation Distance, normalisation = None, use weights = false, sorting = yes, filter = empty rows)	Fasta Header	Uniprot entry	name	Organism	Gene name	PE	SV	UniProt entry	UniProt link	UniProt > gene	Protein > primaryAccession	Protein > uniprotName	Protein > name	Protein > organism > shortName	Protein > length	Protein > genes > name	Protein > genes > symbol	Protein > genes > mitoEvidenceMitoCarta	iBAQ CD20_Brij_ normalized01	iBAQ CD20_Digi_ normalized01	iBAQ Input_Brij_ normalized01	iBAQ Input_Digi_ normalized01	iBAQ Iso_Brij_ normalized01	iBAQ Iso_Digi_ normalized01
>tr|E9PKH8|E9PKH8_HUMAN B-lymphocyte antigen CD20 OS=Homo sapiens OX=9606 GN=MS4A1 PE=1 SV=1;>tr|A0A024R507|A0A024R507_HUMAN Membrane-spanning 4-domains, subfamily A, member 1, isoform CRA_a OS=Homo sapiens OX=9606 GN=MS4A1 PE=4 SV=1;>sp|P11836|CD20_HUMAN	35.6	31.609	4.6205e-177	6	14	35.6	284	12548000000	1254800000	45	800660000	383630000	23790000	43767000	2916900	0	1229	1229	1229	1229	1229	1229	>sp|P11836|CD20_HUMAN ;...	P11836						E9PKH8	link		P11836	CD20_HUMAN	B-lymphocyte antigen CD20	H. sapiens	297	931	MS4A1	FALSE	1	0.479142	0.029713	0.0546637	0.00364312	0
>tr|Q0KKI6|Q0KKI6_HUMAN Immunoblobulin light chain (Fragment) OS=Homo sapiens OX=9606 PE=1 SV=1;>tr|Q8TCD0|Q8TCD0_HUMAN Uncharacterized protein OS=Homo sapiens OX=9606 PE=1 SV=1;>sp|P01834|IGKC_HUMAN Immunoglobulin kappa constant OS=Homo sapiens OX=9606 GN	45.7	24.03	8.4399e-70	261	8	45.7	219	7084700000	590400000	25	319870000	239130000	11350000	3791900	1830200	14425000	13	13	13	13	13	13	>sp|P01834|IGKC_HUMAN Immunoglobulin kappa constant OS=Homo sapiens OX=9606 GN;...	P01834	IGKC_HUMAN Immunoglobulin kappa constant					Q0KKI6	link										1	0.747585	0.0354832	0.0118545	0.0057217	0.0450964
>tr|A0A5C2GL04|A0A5C2GL04_HUMAN IG c915_heavy_IGHV4-34_IGHD4-11_IGHJ4 (Fragment) OS=Homo sapiens OX=9606 PE=2 SV=1	13.4	13.275	0.00084242	1	1	13.4	119	2420100000	403350000	4	270110000	133240000	0	0	0	0	41	41	41	41	41	41	>tr|A0A5C2GL04|A0A5C2GL04_HUMAN IG c915_heavy_IGHV4-34_IGHD4-11_IGHJ4 (Fragment) OS=Homo sapiens OX=9606 PE=2 SV=1	A0A5C2GL04	A0A5C2GL04_HUMAN IG c915_heavy_IGHV4-34_IGHD4-11_IGHJ4 (Fragment)			2	1	A0A5C2GL04	link										1	0.493281	0	0	0	0
>sp|P01871|IGHM_HUMAN Immunoglobulin heavy constant mu OS=Homo sapiens OX=9606 GN=IGHM PE=1 SV=4;>sp|P01871-2|IGHM_HUMAN Isoform 2 of Immunoglobulin heavy constant mu OS=Homo sapiens OX=9606 GN=IGHM;>sp|P0DOX6|IGM_HUMAN Immunoglobulin mu heavy chain OS=Hom	49	49.439	7.436e-102	3	17	49	453	3608600000	150360000	43	70900000	8752200	34145000	36563000	0	0	1333	1333	1333	1333	1333	1333	>sp|P01871|IGHM_HUMAN Immunoglobulin heavy constant mu OS=Homo sapiens OX=9606 GN=IGHM PE=1 SV=4;>sp|P01871-2|IGHM_HUMAN Isoform 2 of Immunoglobulin heavy constant mu OS=Homo sapiens OX=9606 GN=IGHM;>sp|P0DOX6|IGM_HUMAN Immunoglobulin mu heavy chain OS=Hom;...	P01871	IGHM_HUMAN Immunoglobulin heavy constant mu	Homo sapiens OX=9606	IGHM	1	4	P01871	link		P01871	IGHM_HUMAN	Immunoglobulin heavy constant mu	H. sapiens	453	null	IGHM	FALSE	1	0.123444	0.481594	0.515698	0	0
>tr|A0A5J6NUM8|A0A5J6NUM8_HUMAN MHC class II antigen (Fragment) OS=Homo sapiens OX=9606 GN=HLA-DRB1 PE=4 SV=1;>tr|A0A223G1A6|A0A223G1A6_HUMAN MHC class II antigen (Fragment) OS=Homo sapiens OX=9606 GN=HLA-DRB1 PE=3 SV=1;>tr|A0A223G191|A0A223G191_HUMAN MHC	61	26.001	1.0607e-121	156	10	61	228	8243400000	588810000	32	67517000	1668800	253060000	264960000	1606400	0	102	102	102	102	102	102	>tr|A0A5J6NUM8|A0A5J6NUM8_HUMAN MHC class II antigen (Fragment) OS=Homo sapiens OX=9606 GN=HLA-DRB1 PE=4 SV=1;...	A0A5J6NUM8	A0A5J6NUM8_HUMAN MHC class II antigen (Fragment)	Homo sapiens OX=9606	HLA-DRB1	4	1	A0A5J6NUM8	link										0.25482	0.00629831	0.955088	1	0.0060628	0
>sp|P11049-2|CD37_HUMAN Isoform 2 of Leukocyte antigen CD37 OS=Homo sapiens OX=9606 GN=CD37;>sp|P11049|CD37_HUMAN Leukocyte antigen CD37 OS=Homo sapiens OX=9606 GN=CD37 PE=1 SV=2;>sp|P11049-3|CD37_HUMAN Isoform 3 of Leukocyte antigen CD37 OS=Homo sapiens O	29.1	23.996	1.4803e-30	6	5	29.1	213	794660000	79466000	12	58313000	16527000	4626800	0	0	0	1236	1236	1236	1236	1236	1236	>sp|P11049-2|CD37_HUMAN Isoform 2 of Leukocyte antigen CD37 OS=Homo sapiens OX=9606 GN=CD37;>sp|P11049|CD37_HUMAN Leukocyte antigen CD37 OS=Homo sapiens OX=9606 GN=CD37 PE=1 SV=2;>sp|P11049-3|CD37_HUMAN Isoform 3 of Leukocyte antigen CD37 OS=Homo sapiens O;...	P11049-2	CD37_HUMAN Isoform 2 of Leukocyte antigen CD37	Homo sapiens OX=9606				P11049-2	link		P11049-2	CD37_HUMAN	Leukocyte antigen CD37	H. sapiens	213	951	CD37	FALSE	1	0.283419	0.0793442	0	0	0
>tr|B3KRD4|B3KRD4_HUMAN cDNA FLJ34067 fis, clone FCBBF3001914, highly similar to Chromodomain helicase-DNA-binding protein 5 OS=Homo sapiens OX=9606 PE=2 SV=1;>sp|Q8TDI0|CHD5_HUMAN Chromodomain-helicase-DNA-binding protein 5 OS=Homo sapiens OX=9606 GN=CHD5	2	113.14	3.3398e-14	12	1	0.8	979	20243000000	430700000	4	55369000	2891500	0	0	372440000	0	434	434	434	434	434	434	>sp|Q8TDI0|CHD5_HUMAN Chromodomain-helicase-DNA-binding protein 5 OS=Homo sapiens OX=9606 GN=CHD5;...	Q8TDI0	CHD5_HUMAN Chromodomain-helicase-DNA-binding protein 5	Homo sapiens OX=9606				B3KRD4	link		Q8TDI0	CHD5_HUMAN	Chromodomain-helicase-DNA-binding protein 5	H. sapiens	1954	26038	CHD5	FALSE	0.148666	0.00776367	0	0	1	0
>tr|B0UXD8|B0UXD8_HUMAN HLA-DRA OS=Homo sapiens OX=9606 GN=HLA-DRA PE=2 SV=1;>tr|A0A1V0E3V4|A0A1V0E3V4_HUMAN HLA-DRA OS=Homo sapiens OX=9606 GN=HLA-DRA PE=3 SV=1;>tr|A0A0G2JMH6|A0A0G2JMH6_HUMAN HLA-DRA OS=Homo sapiens OX=9606 GN=HLA-DRA PE=1 SV=1;>sp|P0190	42.1	28.607	9.7958e-57	64	9	42.1	254	3332000000	370230000	23	53838000	863510	145360000	168590000	1569800	0	1331	1331	1331	1331	1331	1331	>tr|B0UXD8|B0UXD8_HUMAN HLA-DRA OS=Homo sapiens OX=9606 GN=HLA-DRA PE=2 SV=1;...	B0UXD8	B0UXD8_HUMAN HLA-DRA	Homo sapiens OX=9606	HLA-DRA	2	1	B0UXD8	link										0.319343	0.00512195	0.86221	1	0.00931135	0
>tr|F2XI28|F2XI28_HUMAN MHC class I antigen (Fragment) OS=Homo sapiens OX=9606 GN=HLA-A PE=3 SV=1;>tr|W6SQV0|W6SQV0_HUMAN MHC class I antigen (Fragment) OS=Homo sapiens OX=9606 GN=HLA-A PE=3 SV=2;>tr|W0T236|W0T236_HUMAN MHC class I antigen (Fragment) OS=Ho	72.5	31.623	1.7651e-120	1897	18	72.5	273	4523700000	251320000	30	53158000	1392700	121710000	75061000	0	0	21	21	21	21	21	21	>tr|F2XI28|F2XI28_HUMAN MHC class I antigen (Fragment) OS=Homo sapiens OX=9606 GN=HLA-A PE=3 SV=1;...	F2XI28	F2XI28_HUMAN MHC class I antigen (Fragment)	Homo sapiens OX=9606	HLA-A	3	1	F2XI28	link										0.43676	0.0114428	1	0.61672	0	0
>tr|Q29644|Q29644_HUMAN HLA-B protein OS=Homo sapiens OX=9606 GN=HLA-B PE=2 SV=1;>tr|A0A2U9AEI6|A0A2U9AEI6_HUMAN MHC class I antigen OS=Homo sapiens OX=9606 GN=HLA-B PE=3 SV=1;>tr|A0A2H4RK89|A0A2H4RK89_HUMAN MHC class I antigen OS=Homo sapiens OX=9606 GN=H	53.6	40.297	1.7771e-130	469	11	38.1	362	2363000000	139000000	25	50963000	2740400	58278000	27020000	0	0	99	99	99	99	99	99	>tr|Q29644|Q29644_HUMAN HLA-B protein OS=Homo sapiens OX=9606 GN=HLA-B PE=2 SV=1;...	Q29644	Q29644_HUMAN HLA-B protein	Homo sapiens OX=9606	HLA-B	2	1	Q29644	link										0.874481	0.0470229	1	0.46364	0	0
>tr|A0A5C2H036|A0A5C2H036_HUMAN IG c1298_light_IGKV1-27_IGKJ1 (Fragment) OS=Homo sapiens OX=9606 PE=2 SV=1;>tr|A0A5C2G8N3|A0A5C2G8N3_HUMAN IGL c4067_light_IGKV1-39_IGKJ1 (Fragment) OS=Homo sapiens OX=9606 PE=2 SV=1;>tr|A0A5C2G8Y7|A0A5C2G8Y7_HUMAN IGL c260_	31.8	11.506	2.9803e-51	4	1	15	107	454040000	90809000	5	33195000	3719800	27971000	25922000	0	0	61	61	61	61	61	61	>tr|A0A5C2H036|A0A5C2H036_HUMAN IG c1298_light_IGKV1-27_IGKJ1 (Fragment) OS=Homo sapiens OX=9606 PE=2 SV=1;...	A0A5C2H036	A0A5C2H036_HUMAN IG c1298_light_IGKV1-27_IGKJ1 (Fragment)			2	1	A0A5C2H036	link										1	0.112059	0.842627	0.780901	0	0
>tr|A0A0U5JA32|A0A0U5JA32_HUMAN Tumor necrosis factor ligand 8A OS=Homo sapiens OX=9606 GN=TNLG8A PE=2 SV=1;>sp|P32970|CD70_HUMAN CD70 antigen OS=Homo sapiens OX=9606 GN=CD70 PE=1 SV=2;>sp|P32970-2|CD70_HUMAN Isoform 2 of CD70 antigen OS=Homo sapiens OX=96	35.2	21.118	1.3993e-32	3	5	35.2	193	382570000	38257000	8	33124000	5133500	0	0	0	0	1037	1037	1037	1037	1037	1037	>sp|P32970|CD70_HUMAN CD70 antigen OS=Homo sapiens OX=9606 GN=CD70 PE=1 SV=2;>sp|P32970-2|CD70_HUMAN Isoform 2 of CD70 antigen OS=Homo sapiens OX=96;...	P32970	CD70_HUMAN CD70 antigen	Homo sapiens OX=9606	CD70	1	2	A0A0U5JA32	link		P32970	CD70_HUMAN	CD70 antigen	H. sapiens	193	970	CD70	FALSE	1	0.154978	0	0	0	0
>tr|H6VRG2|H6VRG2_HUMAN Keratin 1 OS=Homo sapiens OX=9606 GN=KRT1 PE=3 SV=1	58.1	66.065	0	1	1	1.9	644	2689400000	86754000	7	32822000	27609000	1766100	1325700	13055000	10176000	18	18	18	18	18	18	>tr|H6VRG2|H6VRG2_HUMAN Keratin 1 OS=Homo sapiens OX=9606 GN=KRT1 PE=3 SV=1	H6VRG2	H6VRG2_HUMAN Keratin 1	Homo sapiens OX=9606	KRT1	3	1	H6VRG2	link										1	0.841174	0.0538084	0.0403906	0.397752	0.310036
>tr|A0A4P8J3X9|A0A4P8J3X9_HUMAN IgG1_IGHV4-59 (Fragment) OS=Homo sapiens OX=9606 PE=2 SV=1	11.9	14.808	0.0099794	1	1	11.9	135	325670000	40709000	2	26832000	13877000	0	0	0	0	86	86	86	86	86	86	>tr|A0A4P8J3X9|A0A4P8J3X9_HUMAN IgG1_IGHV4-59 (Fragment) OS=Homo sapiens OX=9606 PE=2 SV=1	A0A4P8J3X9	A0A4P8J3X9_HUMAN IgG1_IGHV4-59 (Fragment)			2	1	A0A4P8J3X9	link										1	0.517181	0	0	0	0
>tr|A6XMH5|A6XMH5_HUMAN Beta-2-microglobulin OS=Homo sapiens OX=9606 PE=2 SV=1;>sp|P61769|B2MG_HUMAN Beta-2-microglobulin OS=Homo sapiens OX=9606 GN=B2M PE=1 SV=1;>tr|B4E0X1|B4E0X1_HUMAN Beta-2-microglobulin OS=Homo sapiens OX=9606 PE=2 SV=1;>tr|H0YLF3|H0Y	34.8	10.399	3.3662e-15	7	2	34.8	92	856440000	214110000	5	23328000	2626800	148390000	39768000	0	0	792	792	792	792	792	792	>sp|P61769|B2MG_HUMAN Beta-2-microglobulin OS=Homo sapiens OX=9606 GN=B2M PE=1 SV=1;...	P61769	B2MG_HUMAN Beta-2-microglobulin	Homo sapiens OX=9606	B2M	1	1	A6XMH5	link		P61769	B2MG_HUMAN	Beta-2-microglobulin	H. sapiens	119	null	B2M	FALSE	0.157207	0.017702	1	0.267996	0	0
>sp|P40259|CD79B_HUMAN B-cell antigen receptor complex-associated protein beta chain OS=Homo sapiens OX=9606 GN=CD79B PE=1 SV=1;>sp|P40259-3|CD79B_HUMAN Isoform 3 of B-cell antigen receptor complex-associated protein beta chain OS=Homo sapiens OX=9606 GN=C	21.8	26.048	8.5629e-11	5	3	21.8	229	254870000	25487000	7	20224000	1056800	0	4206000	0	0	989	989	989	989	989	989	>sp|P40259|CD79B_HUMAN B-cell antigen receptor complex-associated protein beta chain OS=Homo sapiens OX=9606 GN=CD79B PE=1 SV=1;>sp|P40259-3|CD79B_HUMAN Isoform 3 of B-cell antigen receptor complex-associated protein beta chain OS=Homo sapiens OX=9606 GN=C;...	P40259	CD79B_HUMAN B-cell antigen receptor complex-associated protein beta chain	Homo sapiens OX=9606	CD79B	1	1	P40259	link		P40259	CD79B_HUMAN	B-cell antigen receptor complex-associated protein beta chain	H. sapiens	229	974	CD79B	FALSE	1	0.0522547	0	0.207971	0	0
>tr|A0A5C2FWU2|A0A5C2FWU2_HUMAN IGL c656_light_IGKV1-27_IGKJ4 (Fragment) OS=Homo sapiens OX=9606 PE=2 SV=1;>tr|A0A5C2FYL5|A0A5C2FYL5_HUMAN IGL c1320_light_IGKV1-9_IGKJ4 (Fragment) OS=Homo sapiens OX=9606 PE=2 SV=1	33.6	11.473	1.3624e-34	2	3	33.6	107	373300000	74661000	7	19041000	2720600	0	12100000	20294000	20504000	79	79	79	79	79	79	>tr|A0A5C2FWU2|A0A5C2FWU2_HUMAN IGL c656_light_IGKV1-27_IGKJ4 (Fragment) OS=Homo sapiens OX=9606 PE=2 SV=1;...	A0A5C2FWU2	A0A5C2FWU2_HUMAN IGL c656_light_IGKV1-27_IGKJ4 (Fragment)			2	1	A0A5C2FWU2	link										0.928648	0.132686	0	0.590129	0.989758	1
>tr|A0A288QCU4|A0A288QCU4_HUMAN MHC class II antigen (Fragment) OS=Homo sapiens OX=9606 GN=HLA-DPB1 PE=4 SV=1	29.9	10.578	8.5694e-05	1	1	19.5	87	112050000	18674000	1	18674000	0	0	0	0	0	100	100	100	100	100	100	>tr|A0A288QCU4|A0A288QCU4_HUMAN MHC class II antigen (Fragment) OS=Homo sapiens OX=9606 GN=HLA-DPB1 PE=4 SV=1	A0A288QCU4	A0A288QCU4_HUMAN MHC class II antigen (Fragment)	Homo sapiens OX=9606	HLA-DPB1	4	1	A0A288QCU4	link										1	0	0	0	0	0
>tr|C9J0E4|C9J0E4_HUMAN Cystatin-A OS=Homo sapiens OX=9606 GN=CSTA PE=1 SV=1;>sp|P01040|CYTA_HUMAN Cystatin-A OS=Homo sapiens OX=9606 GN=CSTA PE=1 SV=1	74.6	7.0861	1.3178e-08	2	3	74.6	63	116240000	23247000	5	18351000	2131100	0	0	2765100	0	1335	1335	1335	1335	1335	1335	>sp|P01040|CYTA_HUMAN Cystatin-A OS=Homo sapiens OX=9606 GN=CSTA PE=1 SV=1;...	P01040	CYTA_HUMAN Cystatin-A	Homo sapiens OX=9606	CSTA	1	1	C9J0E4	link		P01040	CYTA_HUMAN	Cystatin-A	H. sapiens	98	1475	CSTA	FALSE	1	0.11613	0	0	0.150678	0
>sp|P54886-2|P5CS_HUMAN Isoform Short of Delta-1-pyrroline-5-carboxylate synthase OS=Homo sapiens OX=9606 GN=ALDH18A1;>sp|P54886|P5CS_HUMAN Delta-1-pyrroline-5-carboxylate synthase OS=Homo sapiens OX=9606 GN=ALDH18A1 PE=1 SV=2	36.3	87.088	8.1741e-136	3	20	36.3	793	4359000000	94761000	29	18018000	12602000	26375000	19382000	18385000	0	858	858	858	858	858	858	>sp|P54886-2|P5CS_HUMAN Isoform Short of Delta-1-pyrroline-5-carboxylate synthase OS=Homo sapiens OX=9606 GN=ALDH18A1;>sp|P54886|P5CS_HUMAN Delta-1-pyrroline-5-carboxylate synthase OS=Homo sapiens OX=9606 GN=ALDH18A1 PE=1 SV=2;...	P54886-2	P5CS_HUMAN Isoform Short of Delta-1-pyrroline-5-carboxylate synthase	Homo sapiens OX=9606				P54886-2	link		P54886-2	P5CS_HUMAN	Delta-1-pyrroline-5-carboxylate synthase	H. sapiens	793	5832	ALDH18A1	TRUE	0.683147	0.477801	1	0.734863	0.697062	0
>tr|K7EQI0|K7EQI0_HUMAN Progranulin (Fragment) OS=Homo sapiens OX=9606 GN=GRN PE=1 SV=1;>tr|K7EKL3|K7EKL3_HUMAN Progranulin (Fragment) OS=Homo sapiens OX=9606 GN=GRN PE=1 SV=1;>sp|P28799-3|GRN_HUMAN Isoform 3 of Progranulin OS=Homo sapiens OX=9606 GN=GRN;>	11.8	11.722	8.5687e-06	7	1	11.8	110	261260000	37323000	6	16579000	4594200	0	0	10379000	5770600	1080	1080	1080	1080	1080	1080	>sp|P28799-3|GRN_HUMAN Isoform 3 of Progranulin OS=Homo sapiens OX=9606 GN=GRN;...	P28799-3	GRN_HUMAN Isoform 3 of Progranulin	Homo sapiens OX=9606				K7EQI0	link		P28799-3	GRN_HUMAN	Granulins	H. sapiens	413	2896	GRN	FALSE	1	0.27711	0	0	0.626033	0.348067
>tr|A0A5K1TTE6|A0A5K1TTE6_HUMAN MHC class II antigen OS=Homo sapiens OX=9606 GN=HLA-DRB1 PE=2 SV=1;>tr|A0A223G199|A0A223G199_HUMAN MHC class II antigen (Fragment) OS=Homo sapiens OX=9606 GN=HLA-DRB1 PE=3 SV=1;>tr|A0A223G197|A0A223G197_HUMAN MHC class II an	45.9	29.993	1.0845e-93	1264	1	3.8	266	1442900000	96193000	6	12611000	0	46916000	36666000	0	0	32	32	32	32	32	32	>tr|A0A5K1TTE6|A0A5K1TTE6_HUMAN MHC class II antigen OS=Homo sapiens OX=9606 GN=HLA-DRB1 PE=2 SV=1;...	A0A5K1TTE6	A0A5K1TTE6_HUMAN MHC class II antigen	Homo sapiens OX=9606	HLA-DRB1	2	1	A0A5K1TTE6	link										0.2688	0	1	0.781524	0	0
>tr|A0A455QZT9|A0A455QZT9_HUMAN Major histocompatibility complex, class II, DRB3 (Fragment) OS=Homo sapiens OX=9606 GN=HLA-DRB3 PE=3 SV=1;>tr|A0A024F8S3|A0A024F8S3_HUMAN HLA-DRB3 protein (Fragment) OS=Homo sapiens OX=9606 GN=HLA-DRB3 PE=3 SV=1;>tr|A0A4Y5T4	65	25.751	4.9208e-126	58	6	24.3	226	953490000	68106000	10	12338000	0	45375000	9814800	578500	0	120	120	120	120	120	120	>tr|A0A455QZT9|A0A455QZT9_HUMAN Major histocompatibility complex, class II, DRB3 (Fragment) OS=Homo sapiens OX=9606 GN=HLA-DRB3 PE=3 SV=1;...	A0A455QZT9	A0A455QZT9_HUMAN Major histocompatibility complex, class II, DRB3 (Fragment)	Homo sapiens OX=9606	HLA-DRB3	3	1	A0A455QZT9	link										0.271912	0	1	0.216304	0.0127493	0
>tr|A0A2U8J8V8|A0A2U8J8V8_HUMAN Ig heavy chain variable region (Fragment) OS=Homo sapiens OX=9606 GN=IgH PE=2 SV=1;>tr|A0A2U8J8K4|A0A2U8J8K4_HUMAN Ig heavy chain variable region (Fragment) OS=Homo sapiens OX=9606 GN=IgH PE=2 SV=1;>tr|A0A5C2GV90|A0A5C2GV90_	7.9	9.8237	0.0035999	6	1	7.9	89	68688000	13738000	2	12193000	1544900	0	0	0	0	95	95	95	95	95	95	>tr|A0A2U8J8V8|A0A2U8J8V8_HUMAN Ig heavy chain variable region (Fragment) OS=Homo sapiens OX=9606 GN=IgH PE=2 SV=1;...	A0A2U8J8V8	A0A2U8J8V8_HUMAN Ig heavy chain variable region (Fragment)	Homo sapiens OX=9606	IgH	2	1	A0A2U8J8V8	link										1	0.126704	0	0	0	0
>tr|U3PXU4|U3PXU4_HUMAN MHC class II antigen (Fragment) OS=Homo sapiens OX=9606 GN=HLA-DRB1 PE=3 SV=1	57.3	26.441	1.4793e-123	28	1	5.6	232	343030000	24502000	5	11857000	0	5486900	6189200	968960	0	0	0	0	0	0	0	>tr|U3PXU4|U3PXU4_HUMAN MHC class II antigen (Fragment) OS=Homo sapiens OX=9606 GN=HLA-DRB1 PE=3 SV=1	U3PXU4	U3PXU4_HUMAN MHC class II antigen (Fragment)	Homo sapiens OX=9606	HLA-DRB1	3	1	U3PXU4	link										1	0	0.462756	0.521987	0.0817205	0
>tr|A0A494C0X7|A0A494C0X7_HUMAN Integrin beta OS=Homo sapiens OX=9606 GN=ITGB2 PE=1 SV=1;>tr|B4E0R1|B4E0R1_HUMAN Integrin beta OS=Homo sapiens OX=9606 PE=2 SV=1;>tr|D3DSM0|D3DSM0_HUMAN Integrin beta OS=Homo sapiens OX=9606 GN=ITGB2 PE=1 SV=1;>sp|P05107|ITB	34.6	84.79	8.5989e-62	21	22	34.6	769	634510000	14756000	25	11016000	289590	2313100	1137600	0	0	89	89	89	89	89	89	>sp|P05107|ITB;...	P05107						A0A494C0X7	link		P05107	ITB2_HUMAN	Integrin beta-2	H. sapiens	769	3689	ITGB2	FALSE	1	0.0262881	0.209976	0.103268	0	0
>tr|D3DQ48|D3DQ48_HUMAN Transmembrane protein 59, isoform CRA_e OS=Homo sapiens OX=9606 GN=TMEM59 PE=4 SV=1	2.5	36.262	0.0035993	1	1	2.5	324	387910000	27708000	4	10654000	14881000	0	0	1163200	1009500	24	24	24	24	24	24	>tr|D3DQ48|D3DQ48_HUMAN Transmembrane protein 59, isoform CRA_e OS=Homo sapiens OX=9606 GN=TMEM59 PE=4 SV=1	D3DQ48	D3DQ48_HUMAN Transmembrane protein 59, isoform CRA_e	Homo sapiens OX=9606	TMEM59	4	1	D3DQ48	link										0.715947	1	0	0	0.0781668	0.0678382
>tr|B7Z4V2|B7Z4V2_HUMAN cDNA FLJ51907, highly similar to Stress-70 protein, mitochondrial OS=Homo sapiens OX=9606 PE=2 SV=1;>tr|V9HW84|V9HW84_HUMAN Epididymis secretory sperm binding protein Li 124m OS=Homo sapiens OX=9606 GN=HEL-S-124m PE=2 SV=1;>tr|A0A38	49.5	72.4	6.4529e-284	15	30	49.5	665	29593000000	799810000	109	10262000	4685900	357260000	417330000	6411200	3854500	996	996	996	996	996	996	>tr|B7Z4V2|B7Z4V2_HUMAN cDNA FLJ51907, highly similar to Stress-70 protein, mitochondrial OS=Homo sapiens OX=9606 PE=2 SV=1;...	B7Z4V2	B7Z4V2_HUMAN cDNA FLJ51907, highly similar to Stress-70 protein, mitochondrial			2	1	B7Z4V2	link										0.0245897	0.0112283	0.856061	1	0.0153624	0.0092361
>tr|A0A248RGE3|A0A248RGE3_HUMAN 40S ribosomal protein (Fragment) OS=Homo sapiens OX=9606 PE=2 SV=1;>tr|Q5RKT7|Q5RKT7_HUMAN Ribosomal protein S27a OS=Homo sapiens OX=9606 GN=RPS27A PE=1 SV=1;>tr|D6W5C9|D6W5C9_HUMAN Ribosomal protein S27a, isoform CRA_c OS=H	54.5	16.717	2.8406e-38	44	7	54.5	145	7111500000	1185200000	21	10236000	1445500	740880000	402400000	26079000	4203500	739	739	739	739	739	739	>tr|A0A248RGE3|A0A248RGE3_HUMAN 40S ribosomal protein (Fragment) OS=Homo sapiens OX=9606 PE=2 SV=1;...	A0A248RGE3	A0A248RGE3_HUMAN 40S ribosomal protein (Fragment)			2	1	A0A248RGE3	link										0.013816	0.00195106	1	0.543138	0.0352	0.00567366
>tr|A0A3S6RH62|A0A3S6RH62_HUMAN MHC class II antigen (Fragment) OS=Homo sapiens OX=9606 GN=HLA-DQB1 PE=3 SV=1;>tr|S6CQS7|S6CQS7_HUMAN MHC class II antigen (Fragment) OS=Homo sapiens OX=9606 GN=HLA-DQB1 PE=3 SV=1;>tr|S6CQA7|S6CQA7_HUMAN MHC class II antigen	48.1	21.421	9.3774e-35	2164	9	48.1	183	426600000	32816000	12	9991500	0	12968000	9855700	0	0	91	91	91	91	91	91	>tr|A0A3S6RH62|A0A3S6RH62_HUMAN MHC class II antigen (Fragment) OS=Homo sapiens OX=9606 GN=HLA-DQB1 PE=3 SV=1;...	A0A3S6RH62	A0A3S6RH62_HUMAN MHC class II antigen (Fragment)	Homo sapiens OX=9606	HLA-DQB1	3	1	A0A3S6RH62	link										0.770473	0	1	0.760002	0	0
>sp|P11912|CD79A_HUMAN B-cell antigen receptor complex-associated protein alpha chain OS=Homo sapiens OX=9606 GN=CD79A PE=1 SV=2;>tr|M0QX61|M0QX61_HUMAN B-cell antigen receptor complex-associated protein alpha chain (Fragment) OS=Homo sapiens OX=9606 GN=CD	4	25.038	0.00066978	2	1	4	226	54726000	9120900	1	9120900	0	0	0	0	0	1228	1228	1228	1228	1228	1228	>sp|P11912|CD79A_HUMAN B-cell antigen receptor complex-associated protein alpha chain OS=Homo sapiens OX=9606 GN=CD79A PE=1 SV=2;...	P11912	CD79A_HUMAN B-cell antigen receptor complex-associated protein alpha chain	Homo sapiens OX=9606	CD79A	1	2	P11912	link		P11912	CD79A_HUMAN	B-cell antigen receptor complex-associated protein alpha chain	H. sapiens	226	973	CD79A	FALSE	1	0	0	0	0	0
>tr|A0A1N7SY12|A0A1N7SY12_HUMAN MHC class II antigen (Fragment) OS=Homo sapiens OX=9606 GN=HLA DRB1 PE=3 SV=1	56.6	22.125	2.2963e-57	1	1	12.2	189	80189000	8018900	1	8018900	0	0	0	0	0	108	108	108	108	108	108	>tr|A0A1N7SY12|A0A1N7SY12_HUMAN MHC class II antigen (Fragment) OS=Homo sapiens OX=9606 GN=HLA DRB1 PE=3 SV=1	A0A1N7SY12	A0A1N7SY12_HUMAN MHC class II antigen (Fragment)	Homo sapiens OX=9606	HLA DRB1	3	1	A0A1N7SY12	link										1	0	0	0	0	0
>tr|B2R4C5|B2R4C5_HUMAN Lysozyme OS=Homo sapiens OX=9606 GN=LYZ PE=2 SV=1;>sp|P61626|LYSC_HUMAN Lysozyme C OS=Homo sapiens OX=9606 GN=LYZ PE=1 SV=1;>tr|F8VV32|F8VV32_HUMAN Lysozyme OS=Homo sapiens OX=9606 GN=LYZ PE=1 SV=1;>tr|A0A0B4J259|A0A0B4J259_HUMAN Ly	32.4	16.537	1.3265e-08	4	3	32.4	148	89890000	9987800	5	7652100	1046800	0	0	1288800	0	794	794	794	794	794	794	>sp|P61626|LYSC_HUMAN Lysozyme C OS=Homo sapiens OX=9606 GN=LYZ PE=1 SV=1;...	P61626	LYSC_HUMAN Lysozyme C	Homo sapiens OX=9606	LYZ	1	1	B2R4C5	link		P61626	LYSC_HUMAN	Lysozyme C	H. sapiens	148	4069	LYZ	FALSE	1	0.136799	0	0	0.168424	0
>tr|A0A5C2G917|A0A5C2G917_HUMAN IGL c4197_light_IGLV1-44_IGLJ2 (Fragment) OS=Homo sapiens OX=9606 PE=2 SV=1;>tr|A0A5C2FWJ5|A0A5C2FWJ5_HUMAN IGL c556_light_IGLV1-44_IGLJ3 (Fragment) OS=Homo sapiens OX=9606 PE=2 SV=1;>tr|A0A5C2GTJ1|A0A5C2GTJ1_HUMAN IG c761_l	8.2	11.372	0.00083949	3	1	8.2	110	93736000	23434000	4	7346300	6291200	0	0	6488500	3308100	80	80	80	80	80	80	>tr|A0A5C2G917|A0A5C2G917_HUMAN IGL c4197_light_IGLV1-44_IGLJ2 (Fragment) OS=Homo sapiens OX=9606 PE=2 SV=1;...	A0A5C2G917	A0A5C2G917_HUMAN IGL c4197_light_IGLV1-44_IGLJ2 (Fragment)			2	1	A0A5C2G917	link										1	0.856377	0	0	0.883234	0.450308
>sp|P05109|S10A8_HUMAN Protein S100-A8 OS=Homo sapiens OX=9606 GN=S100A8 PE=1 SV=1	40.9	10.834	8.8345e-18	1	5	40.9	93	481130000	60141000	11	7199200	3753000	0	0	2266100	46923000	1308	1308	1308	1308	1308	1308	>sp|P05109|S10A8_HUMAN Protein S100-A8 OS=Homo sapiens OX=9606 GN=S100A8 PE=1 SV=1	P05109	S10A8_HUMAN Protein S100-A8	Homo sapiens OX=9606	S100A8	1	1	P05109	link		P05109	S10A8_HUMAN	Protein S100-A8	H. sapiens	93	6279	S100A8	FALSE	0.153426	0.0799821	0	0	0.048294	1
>tr|Q6GMX6|Q6GMX6_HUMAN IGH@ protein OS=Homo sapiens OX=9606 GN=IGH@ PE=1 SV=1;>sp|P01857|IGHG1_HUMAN Immunoglobulin heavy constant gamma 1 OS=Homo sapiens OX=9606 GN=IGHG1 PE=1 SV=1;>tr|Q6PYX1|Q6PYX1_HUMAN Hepatitis B virus receptor binding protein (Fragm	29.5	51.082	7.086e-33	228	10	29.5	465	905860000	39385000	27	6696300	9072500	0	0	5117100	18499000	6	6	6	6	6	6	>sp|P01857|IGHG1_HUMAN Immunoglobulin heavy constant gamma 1 OS=Homo sapiens OX=9606 GN=IGHG1 PE=1 SV=1;...	P01857	IGHG1_HUMAN Immunoglobulin heavy constant gamma 1	Homo sapiens OX=9606	IGHG1	1	1	Q6GMX6	link		P01857	IGHG1_HUMAN	Immunoglobulin heavy constant gamma 1	H. sapiens	330	null	IGHG1	FALSE	0.361982	0.490432	0	0	0.276615	1
>tr|Q6SZ68|Q6SZ68_HUMAN MHC class I antigen (Fragment) OS=Homo sapiens OX=9606 GN=HLA-B PE=3 SV=1;>tr|A0A2I7FST3|A0A2I7FST3_HUMAN MHC class I antigen OS=Homo sapiens OX=9606 GN=HLA-B PE=3 SV=1	64.2	33.605	4.6277e-128	2	1	3.1	293	445870000	27867000	1	6621600	827390	12652000	7766500	0	0	98	98	98	98	98	98	>tr|Q6SZ68|Q6SZ68_HUMAN MHC class I antigen (Fragment) OS=Homo sapiens OX=9606 GN=HLA-B PE=3 SV=1;...	Q6SZ68	Q6SZ68_HUMAN MHC class I antigen (Fragment)	Homo sapiens OX=9606	HLA-B	3	1	Q6SZ68	link										0.523364	0.065396	1	0.613856	0	0
>sp|P0DOX7|IGK_HUMAN Immunoglobulin kappa light chain OS=Homo sapiens OX=9606 PE=1 SV=1	41.1	23.379	2.8569e-61	1	1	8.9	214	177740000	19749000	4	6251200	1064600	7766300	4666400	0	0	1246	1246	1246	1246	1246	1246	>sp|P0DOX7|IGK_HUMAN Immunoglobulin kappa light chain OS=Homo sapiens OX=9606 PE=1 SV=1	P0DOX7	IGK_HUMAN Immunoglobulin kappa light chain			1	1	P0DOX7	link										0.804914	0.137079	1	0.600852	0	0
>tr|B2R4M6|B2R4M6_HUMAN Protein S100 OS=Homo sapiens OX=9606 PE=2 SV=1;>sp|P06702|S10A9_HUMAN Protein S100-A9 OS=Homo sapiens OX=9606 GN=S100A9 PE=1 SV=1	50.9	13.21	4.1082e-21	2	5	50.9	114	417580000	52198000	11	5350100	671770	0	0	1337200	44839000	1296	1296	1296	1296	1296	1296	>sp|P06702|S10A9_HUMAN Protein S100-A9 OS=Homo sapiens OX=9606 GN=S100A9 PE=1 SV=1;...	P06702	S10A9_HUMAN Protein S100-A9	Homo sapiens OX=9606	S100A9	1	1	B2R4M6	link		P06702	S10A9_HUMAN	Protein S100-A9	H. sapiens	114	6280	S100A9	FALSE	0.119318	0.0149818	0	0	0.0298223	1
>tr|E3UPC4|E3UPC4_HUMAN MHC class I antigen OS=Homo sapiens OX=9606 GN=HLA-C PE=3 SV=1;>tr|A0A583ZC32|A0A583ZC32_HUMAN Leucocyte antigen C OS=Homo sapiens OX=9606 GN=HLA-C PE=3 SV=1;>tr|A0A5H2UZM2|A0A5H2UZM2_HUMAN MHC class I antigen OS=Homo sapiens OX=960	52.2	40.873	7.5931e-87	156	3	15	366	89849000	4991600	4	4991600	0	0	0	0	0	23	23	23	23	23	23	>tr|E3UPC4|E3UPC4_HUMAN MHC class I antigen OS=Homo sapiens OX=9606 GN=HLA-C PE=3 SV=1;...	E3UPC4	E3UPC4_HUMAN MHC class I antigen	Homo sapiens OX=9606	HLA-C	3	1	E3UPC4	link										1	0	0	0	0	0
>tr|B3KM80|B3KM80_HUMAN Nucleolin, isoform CRA_c OS=Homo sapiens OX=9606 GN=NCL PE=2 SV=1;>tr|Q6ZS99|Q6ZS99_HUMAN cDNA FLJ45706 fis, clone FEBRA2028457, highly similar to Nucleolin OS=Homo sapiens OX=9606 PE=2 SV=1;>tr|B3KTP9|B3KTP9_HUMAN cDNA FLJ38578 fis	43.5	58.554	0	6	25	43.5	536	14046000000	540210000	62	4933200	293440	276050000	257800000	982720	150020	1164	1164	1164	1164	1164	1164	>tr|B3KM80|B3KM80_HUMAN Nucleolin, isoform CRA_c OS=Homo sapiens OX=9606 GN=NCL PE=2 SV=1;...	B3KM80	B3KM80_HUMAN Nucleolin, isoform CRA_c	Homo sapiens OX=9606	NCL	2	1	B3KM80	link										0.0178707	0.001063	1	0.933889	0.00355993	0.000543452
>sp|P12273|PIP_HUMAN Prolactin-inducible protein OS=Homo sapiens OX=9606 GN=PIP PE=1 SV=1	42.5	16.572	2.1052e-08	1	4	42.5	146	59279000	6586600	6	4725600	1861000	0	0	0	0	1220	1220	1220	1220	1220	1220	>sp|P12273|PIP_HUMAN Prolactin-inducible protein OS=Homo sapiens OX=9606 GN=PIP PE=1 SV=1	P12273	PIP_HUMAN Prolactin-inducible protein	Homo sapiens OX=9606	PIP	1	1	P12273	link		P12273	PIP_HUMAN	Prolactin-inducible protein	H. sapiens	146	5304	PIP	FALSE	1	0.393812	0	0	0	0
>sp|P63261|ACTG_HUMAN Actin, cytoplasmic 2 OS=Homo sapiens OX=9606 GN=ACTG1 PE=1 SV=1;>tr|B4E3A4|B4E3A4_HUMAN cDNA FLJ57283, highly similar to Actin, cytoplasmic 2 OS=Homo sapiens OX=9606 PE=2 SV=1;>tr|B4DVQ0|B4DVQ0_HUMAN cDNA FLJ58286, highly similar to A	85.1	41.792	0	10	26	85.1	375	150960000000	7548100000	133	4692100	3124600	4061300000	3455400000	3000800	20640000	729	729	729	729	729	729	>sp|P63261|ACTG_HUMAN Actin, cytoplasmic 2 OS=Homo sapiens OX=9606 GN=ACTG1 PE=1 SV=1;...	P63261	ACTG_HUMAN Actin, cytoplasmic 2	Homo sapiens OX=9606	ACTG1	1	1	P63261	link		P63261	ACTG_HUMAN	Actin, cytoplasmic 2	H. sapiens	375	null	ACTG1	FALSE	0.00115532	0.00076936	1	0.850811	0.000738877	0.00508212
>tr|Q2MCL6|Q2MCL6_HUMAN Large neutral amino acids transporter 1 (Fragment) OS=Homo sapiens OX=9606 GN=SLC7A5 PE=4 SV=1;>sp|Q01650|LAT1_HUMAN Large neutral amino acids transporter small subunit 1 OS=Homo sapiens OX=9606 GN=SLC7A5 PE=1 SV=2	19.7	7.1621	2.3929e-07	2	1	19.7	71	617170000	154290000	4	4498400	0	71806000	77989000	0	0	686	686	686	686	686	686	>sp|Q01650|LAT1_HUMAN Large neutral amino acids transporter small subunit 1 OS=Homo sapiens OX=9606 GN=SLC7A5 PE=1 SV=2;...	Q01650	LAT1_HUMAN Large neutral amino acids transporter small subunit 1	Homo sapiens OX=9606	SLC7A5	1	2	Q2MCL6	link		Q01650	LAT1_HUMAN	Large neutral amino acids transporter small subunit 1	H. sapiens	507	8140	SLC7A5	FALSE	0.0576799	0	0.92072	1	0	0
>tr|O19763|O19763_HUMAN MHC class II antigen (Fragment) OS=Homo sapiens OX=9606 GN=HLA-DR PE=2 SV=1;>tr|M1VED6|M1VED6_HUMAN HLA-DRB1 protein (Fragment) OS=Homo sapiens OX=9606 GN=HLA-DRB1 PE=3 SV=1;>tr|A0A5B8IRV8|A0A5B8IRV8_HUMAN MHC class II antigen (Frag	62.1	25.525	3.0684e-93	3794	2	10.7	224	67257000	4483800	2	4483800	0	0	0	0	0	103	103	103	103	103	103	>tr|O19763|O19763_HUMAN MHC class II antigen (Fragment) OS=Homo sapiens OX=9606 GN=HLA-DR PE=2 SV=1;...	O19763	O19763_HUMAN MHC class II antigen (Fragment)	Homo sapiens OX=9606	HLA-DR	2	1	O19763	link										1	0	0	0	0	0
>tr|A0A288Q9P9|A0A288Q9P9_HUMAN MHC class I antigen (Fragment) OS=Homo sapiens OX=9606 GN=HLA-B PE=3 SV=1	35.4	21.216	1.8552e-34	1	2	6.6	181	204850000	20485000	4	4384600	1145700	14954000	0	0	0	101	101	101	101	101	101	>tr|A0A288Q9P9|A0A288Q9P9_HUMAN MHC class I antigen (Fragment) OS=Homo sapiens OX=9606 GN=HLA-B PE=3 SV=1	A0A288Q9P9	A0A288Q9P9_HUMAN MHC class I antigen (Fragment)	Homo sapiens OX=9606	HLA-B	3	1	A0A288Q9P9	link										0.293206	0.076615	1	0	0	0
>sp|P81605|DCD_HUMAN Dermcidin OS=Homo sapiens OX=9606 GN=DCD PE=1 SV=2;>sp|P81605-2|DCD_HUMAN Isoform 2 of Dermcidin OS=Homo sapiens OX=9606 GN=DCD	12.7	11.284	1.1234e-05	2	2	12.7	110	59706000	11941000	5	3799600	3847000	0	0	3301800	992870	708	708	708	708	708	708	>sp|P81605|DCD_HUMAN Dermcidin OS=Homo sapiens OX=9606 GN=DCD PE=1 SV=2;>sp|P81605-2|DCD_HUMAN Isoform 2 of Dermcidin OS=Homo sapiens OX=9606 GN=DCD;...	P81605	DCD_HUMAN Dermcidin	Homo sapiens OX=9606	DCD	1	2	P81605	link		P81605	DCD_HUMAN	Dermcidin	H. sapiens	110	117159	DCD	FALSE	0.987679	1	0	0	0.858279	0.258089
>tr|S6BVK7|S6BVK7_HUMAN MHC class II antigen (Fragment) OS=Homo sapiens OX=9606 GN=HLA-DRB1 PE=3 SV=1	53.6	29.375	1.4104e-100	1	1	9.5	263	183240000	12216000	3	3537900	0	4243100	4434900	0	0	2	2	2	2	2	2	>tr|S6BVK7|S6BVK7_HUMAN MHC class II antigen (Fragment) OS=Homo sapiens OX=9606 GN=HLA-DRB1 PE=3 SV=1	S6BVK7	S6BVK7_HUMAN MHC class II antigen (Fragment)	Homo sapiens OX=9606	HLA-DRB1	3	1	S6BVK7	link										0.797741	0	0.956752	1	0	0
>sp|Q10589-2|BST2_HUMAN Isoform 2 of Bone marrow stromal antigen 2 OS=Homo sapiens OX=9606 GN=BST2;>tr|A0A024R7H5|A0A024R7H5_HUMAN Bone marrow stromal antigen 2 OS=Homo sapiens OX=9606 GN=BST2 PE=4 SV=1;>sp|Q10589|BST2_HUMAN Bone marrow stromal antigen 2 O	10.7	18.394	0.00054876	4	2	10.7	168	27655000	3456800	1	3456800	0	0	0	0	0	652	652	652	652	652	652	>sp|Q10589-2|BST2_HUMAN Isoform 2 of Bone marrow stromal antigen 2 OS=Homo sapiens OX=9606 GN=BST2;>sp|Q10589|BST2_HUMAN Bone marrow stromal antigen 2 O;...	Q10589-2	BST2_HUMAN Isoform 2 of Bone marrow stromal antigen 2	Homo sapiens OX=9606				Q10589-2	link		Q10589-2	BST2_HUMAN	Bone marrow stromal antigen 2	H. sapiens	168	684	BST2	FALSE	1	0	0	0	0	0
>tr|Q8N5F4|Q8N5F4_HUMAN IGL@ protein OS=Homo sapiens OX=9606 GN=IGL@ PE=1 SV=1;>tr|Q8N355|Q8N355_HUMAN IGL@ protein OS=Homo sapiens OX=9606 GN=IGL@ PE=1 SV=1;>tr|Q6GMW3|Q6GMW3_HUMAN IGL@ protein OS=Homo sapiens OX=9606 GN=IGL@ PE=1 SV=1;>tr|Q6PJG0|Q6PJG0_H	16.3	24.961	1.0517e-10	17	3	16.3	233	188620000	15718000	8	3169700	4282700	0	0	3056300	5209800	31	31	31	31	31	31	>tr|Q8N5F4|Q8N5F4_HUMAN IGL@ protein OS=Homo sapiens OX=9606 GN=IGL@ PE=1 SV=1;...	Q8N5F4	Q8N5F4_HUMAN IGL@ protein	Homo sapiens OX=9606	IGL@	1	1	Q8N5F4	link										0.608411	0.822047	0	0	0.586644	1
>tr|E9PJK1|E9PJK1_HUMAN Tetraspanin OS=Homo sapiens OX=9606 GN=CD81 PE=1 SV=1;>tr|E9PRJ8|E9PRJ8_HUMAN Tetraspanin (Fragment) OS=Homo sapiens OX=9606 GN=CD81 PE=1 SV=1;>tr|H0YDL9|H0YDL9_HUMAN Tetraspanin (Fragment) OS=Homo sapiens OX=9606 GN=CD81 PE=1 SV=1;	23.6	17.963	9.3857e-06	8	2	23.6	165	61830000	12366000	2	3133500	0	9232500	0	0	0	831	831	831	831	831	831	>tr|E9PJK1|E9PJK1_HUMAN Tetraspanin OS=Homo sapiens OX=9606 GN=CD81 PE=1 SV=1;...	E9PJK1	E9PJK1_HUMAN Tetraspanin	Homo sapiens OX=9606	CD81	1	1	E9PJK1	link		E9PJK1	E9PJK1_HUMAN	Tetraspanin	H. sapiens	165	975	CD81	FALSE	0.339399	0	1	0	0	0
>tr|Q86TT1|Q86TT1_HUMAN Full-length cDNA clone CS0DD006YL02 of Neuroblastoma of Homo sapiens (human) OS=Homo sapiens OX=9606 PE=2 SV=1	56	41.272	2.2534e-102	1	1	3.5	375	74773000	3560600	2	3087000	473580	0	0	0	0	4	4	4	4	4	4	>tr|Q86TT1|Q86TT1_HUMAN Full-length cDNA clone CS0DD006YL02 of Neuroblastoma of Homo sapiens (human) OS=Homo sapiens OX=9606 PE=2 SV=1	Q86TT1	Q86TT1_HUMAN Full-length cDNA clone CS0DD006YL02 of Neuroblastoma of Homo sapiens (human)			2	1	Q86TT1	link										1	0.153411	0	0	0	0
>tr|A0A5C2GH20|A0A5C2GH20_HUMAN IG c188_heavy_IGHV3-30_IGHD3-22_IGHJ5 (Fragment) OS=Homo sapiens OX=9606 PE=2 SV=1;>tr|A0A5C2GPI3|A0A5C2GPI3_HUMAN IG c1292_heavy_IGHV3-30_IGHD1-7_IGHJ6 (Fragment) OS=Homo sapiens OX=9606 PE=2 SV=1	9.2	13.142	0.00013546	2	1	9.2	119	21043000	3006200	1	3006200	0	0	0	0	0	45	45	45	45	45	45	>tr|A0A5C2GH20|A0A5C2GH20_HUMAN IG c188_heavy_IGHV3-30_IGHD3-22_IGHJ5 (Fragment) OS=Homo sapiens OX=9606 PE=2 SV=1;...	A0A5C2GH20	A0A5C2GH20_HUMAN IG c188_heavy_IGHV3-30_IGHD3-22_IGHJ5 (Fragment)			2	1	A0A5C2GH20	link										1	0	0	0	0	0
>tr|A0A060CZ20|A0A060CZ20_HUMAN Lymphocyte antigen OS=Homo sapiens OX=9606 GN=HLA-A PE=2 SV=1;>tr|S0F3H7|S0F3H7_HUMAN MHC class I antigen (Fragment) OS=Homo sapiens OX=9606 GN=HLA-A PE=3 SV=1;>tr|D7GLM1|D7GLM1_HUMAN MHC class I antigen (Fragment) OS=Homo s	50.7	40.949	8.173e-112	38	1	3.3	365	119840000	5706900	0	2746900	0	0	2960000	0	0	117	117	117	117	117	117	>tr|A0A060CZ20|A0A060CZ20_HUMAN Lymphocyte antigen OS=Homo sapiens OX=9606 GN=HLA-A PE=2 SV=1;...	A0A060CZ20	A0A060CZ20_HUMAN Lymphocyte antigen	Homo sapiens OX=9606	HLA-A	2	1	A0A060CZ20	link										0.928007	0	0	1	0	0
>tr|A0A4P2SS81|A0A4P2SS81_HUMAN MHC class I antigen OS=Homo sapiens OX=9606 GN=HLA-A PE=3 SV=1;>tr|A0A0D6E0U1|A0A0D6E0U1_HUMAN MHC class I antigen (Fragment) OS=Homo sapiens OX=9606 GN=HLA-A PE=3 SV=1	50.7	40.951	2.7852e-93	2	1	3.8	365	64925000	3091600	2	2722000	369660	0	0	0	0	88	88	88	88	88	88	>tr|A0A4P2SS81|A0A4P2SS81_HUMAN MHC class I antigen OS=Homo sapiens OX=9606 GN=HLA-A PE=3 SV=1;...	A0A4P2SS81	A0A4P2SS81_HUMAN MHC class I antigen	Homo sapiens OX=9606	HLA-A	3	1	A0A4P2SS81	link										1	0.135805	0	0	0	0
>tr|A0A5C2FWW2|A0A5C2FWW2_HUMAN IGL c1521_light_IGKV1-39_IGKJ1 (Fragment) OS=Homo sapiens OX=9606 PE=2 SV=1;>tr|A0A449C198|A0A449C198_HUMAN IGKV1-16*01_S5969 (Fragment) OS=Homo sapiens OX=9606 GN=IGKV1-16 PE=4 SV=1;>tr|A2MYE2|A2MYE2_HUMAN A30 protein (Frag	24.2	13.431	1.7393e-27	560	1	9.2	120	15370000	2561700	1	2561700	0	0	0	0	0	78	78	78	78	78	78	>tr|A0A5C2FWW2|A0A5C2FWW2_HUMAN IGL c1521_light_IGKV1-39_IGKJ1 (Fragment) OS=Homo sapiens OX=9606 PE=2 SV=1;...	A0A5C2FWW2	A0A5C2FWW2_HUMAN IGL c1521_light_IGKV1-39_IGKJ1 (Fragment)			2	1	A0A5C2FWW2	link										1	0	0	0	0	0
>tr|B4DMR7|B4DMR7_HUMAN cDNA FLJ50811, highly similar to ADP-ribosyl cyclase 1 OS=Homo sapiens OX=9606 PE=2 SV=1;>tr|H0Y950|H0Y950_HUMAN ADP-ribosyl cyclase/cyclic ADP-ribose hydrolase 1 (Fragment) OS=Homo sapiens OX=9606 GN=CD38 PE=1 SV=8;>tr|B2R880|B2R88	13.8	10.759	0.0013054	4	1	13.8	94	15172000	2528700	1	2528700	0	0	0	0	0	1078	1078	1078	1078	1078	1078	>tr|B4DMR7|B4DMR7_HUMAN cDNA FLJ50811, highly similar to ADP-ribosyl cyclase 1 OS=Homo sapiens OX=9606 PE=2 SV=1;...	B4DMR7	B4DMR7_HUMAN cDNA FLJ50811, highly similar to ADP-ribosyl cyclase 1			2	1	B4DMR7	link										1	0	0	0	0	0
>tr|A0A5C2G5D4|A0A5C2G5D4_HUMAN IGL c1533_light_IGLV3-25_IGLJ3 (Fragment) OS=Homo sapiens OX=9606 PE=2 SV=1	10.2	11.309	0.0020124	1	1	10.2	108	29069000	5813700	3	2499100	1534100	0	0	1780600	0	68	68	68	68	68	68	>tr|A0A5C2G5D4|A0A5C2G5D4_HUMAN IGL c1533_light_IGLV3-25_IGLJ3 (Fragment) OS=Homo sapiens OX=9606 PE=2 SV=1	A0A5C2G5D4	A0A5C2G5D4_HUMAN IGL c1533_light_IGLV3-25_IGLJ3 (Fragment)			2	1	A0A5C2G5D4	link										1	0.613861	0	0	0.712496	0
>tr|Q15515|Q15515_HUMAN Small proline-rich protein OS=Homo sapiens OX=9606 PE=2 SV=1;>sp|Q96RM1|SPR2F_HUMAN Small proline-rich protein 2F OS=Homo sapiens OX=9606 GN=SPRR2F PE=3 SV=1;>sp|P35326|SPR2A_HUMAN Small proline-rich protein 2A OS=Homo sapiens OX=96	12.5	7.9435	0.011132	7	1	12.5	72	13093000	2182100	0	2182100	0	0	0	0	0	1138	1138	1138	1138	1138	1138	>sp|Q96RM1|SPR2F_HUMAN Small proline-rich protein 2F OS=Homo sapiens OX=9606 GN=SPRR2F PE=3 SV=1;>sp|P35326|SPR2A_HUMAN Small proline-rich protein 2A OS=Homo sapiens OX=96;...	Q96RM1	SPR2F_HUMAN Small proline-rich protein 2F	Homo sapiens OX=9606	SPRR2F	3	1	Q15515	link		Q96RM1	SPR2F_HUMAN	Small proline-rich protein 2F	H. sapiens	72	6705	SPRR2F	FALSE	1	0	0	0	0	0
>tr|A0A140VK00|A0A140VK00_HUMAN Testicular tissue protein Li 227 OS=Homo sapiens OX=9606 PE=2 SV=1;>sp|P25311|ZA2G_HUMAN Zinc-alpha-2-glycoprotein OS=Homo sapiens OX=9606 GN=AZGP1 PE=1 SV=2;>tr|C9JEV0|C9JEV0_HUMAN Zinc-alpha-2-glycoprotein OS=Homo sapiens	14.4	34.258	1.7755e-14	5	3	14.4	298	108190000	6010800	5	2070800	2124800	0	0	973210	841930	1119	1119	1119	1119	1119	1119	>sp|P25311|ZA2G_HUMAN Zinc-alpha-2-glycoprotein OS=Homo sapiens OX=9606 GN=AZGP1 PE=1 SV=2;...	P25311	ZA2G_HUMAN Zinc-alpha-2-glycoprotein	Homo sapiens OX=9606	AZGP1	1	2	A0A140VK00	link		P25311	ZA2G_HUMAN	Zinc-alpha-2-glycoprotein	H. sapiens	298	563	AZGP1	FALSE	0.974586	1	0	0	0.458024	0.39624
>tr|V9HW22|V9HW22_HUMAN Epididymis luminal protein 33 OS=Homo sapiens OX=9606 GN=HEL-S-72p PE=2 SV=1;>sp|P11142|HSP7C_HUMAN Heat shock cognate 71 kDa protein OS=Homo sapiens OX=9606 GN=HSPA8 PE=1 SV=1;>tr|E9PKE3|E9PKE3_HUMAN Heat shock cognate 71 kDa prote	59.1	70.897	0	31	34	59.1	646	44010000000	1333600000	99	2061800	619710	651130000	678390000	754400	687930	1235	1235	1235	1235	1235	1235	>sp|P11142|HSP7C_HUMAN Heat shock cognate 71 kDa protein OS=Homo sapiens OX=9606 GN=HSPA8 PE=1 SV=1;...	P11142	HSP7C_HUMAN Heat shock cognate 71 kDa protein	Homo sapiens OX=9606	HSPA8	1	1	V9HW22	link		P11142	HSP7C_HUMAN	Heat shock cognate 71 kDa protein	H. sapiens	646	3312	HSPA8	FALSE	0.00303925	0.000913501	0.959817	1	0.00111204	0.00101406
>tr|A3KPC7|A3KPC7_HUMAN Histone H2A OS=Homo sapiens OX=9606 GN=HIST1H2AH PE=2 SV=1;>sp|Q99878|H2A1J_HUMAN Histone H2A type 1-J OS=Homo sapiens OX=9606 GN=H2AC14 PE=1 SV=3;>sp|Q96KK5|H2A1H_HUMAN Histone H2A type 1-H OS=Homo sapiens OX=9606 GN=HIST1H2AH PE=1	27.3	13.906	5.7619e-10	36	3	27.3	128	872980000	174600000	9	1982300	1462800	94432000	74018000	0	2701200	1313	1313	1313	1313	1313	1313	>sp|Q99878|H2A1J_HUMAN Histone H2A type 1-J OS=Homo sapiens OX=9606 GN=H2AC14 PE=1 SV=3;>sp|Q96KK5|H2A1H_HUMAN Histone H2A type 1-H OS=Homo sapiens OX=9606 GN=HIST1H2AH PE=1;...	Q99878	H2A1J_HUMAN Histone H2A type 1-J	Homo sapiens OX=9606	H2AC14	1	3	A3KPC7	link		Q99878	H2A1J_HUMAN	Histone H2A type 1-J	H. sapiens	128	8331	HIST1H2AJ	FALSE	0.0209918	0.0154905	1	0.783823	0	0.0286047
>sp|P31151|S10A7_HUMAN Protein S100-A7 OS=Homo sapiens OX=9606 GN=S100A7 PE=1 SV=4;>sp|Q86SG5|S1A7A_HUMAN Protein S100-A7A OS=Homo sapiens OX=9606 GN=S100A7A PE=1 SV=3	54.5	11.471	2.14e-10	2	4	54.5	101	113770000	16253000	6	1833000	0	0	0	0	14420000	1053	1053	1053	1053	1053	1053	>sp|P31151|S10A7_HUMAN Protein S100-A7 OS=Homo sapiens OX=9606 GN=S100A7 PE=1 SV=4;>sp|Q86SG5|S1A7A_HUMAN Protein S100-A7A OS=Homo sapiens OX=9606 GN=S100A7A PE=1 SV=3;...	P31151	S10A7_HUMAN Protein S100-A7	Homo sapiens OX=9606	S100A7	1	4	P31151	link		P31151	S10A7_HUMAN	Protein S100-A7	H. sapiens	101	6278	S100A7	FALSE	0.127115	0	0	0	0	1
>tr|A0A0S2Z2Z6|A0A0S2Z2Z6_HUMAN Annexin (Fragment) OS=Homo sapiens OX=9606 GN=ANXA6 PE=2 SV=1;>sp|P08133|ANXA6_HUMAN Annexin A6 OS=Homo sapiens OX=9606 GN=ANXA6 PE=1 SV=3;>sp|P08133-2|ANXA6_HUMAN Isoform 2 of Annexin A6 OS=Homo sapiens OX=9606 GN=ANXA6;>tr	61.7	75.872	1.2562e-212	22	37	61.7	673	4246500000	98757000	77	1811000	0	37962000	24526000	34458000	0	1276	1276	1276	1276	1276	1276	>sp|P08133|ANXA6_HUMAN Annexin A6 OS=Homo sapiens OX=9606 GN=ANXA6 PE=1 SV=3;>sp|P08133-2|ANXA6_HUMAN Isoform 2 of Annexin A6 OS=Homo sapiens OX=9606 GN=ANXA6;...	P08133	ANXA6_HUMAN Annexin A6	Homo sapiens OX=9606	ANXA6	1	3	A0A0S2Z2Z6	link		P08133	ANXA6_HUMAN	Annexin A6	H. sapiens	673	309	ANXA6	FALSE	0.0477056	0	1	0.646067	0.907697	0
>tr|Q0VAS5|Q0VAS5_HUMAN Histone H4 OS=Homo sapiens OX=9606 GN=HIST1H4H PE=2 SV=1;>tr|B2R4R0|B2R4R0_HUMAN Histone H4 OS=Homo sapiens OX=9606 GN=HIST1H4J PE=2 SV=1;>sp|P62805|H4_HUMAN Histone H4 OS=Homo sapiens OX=9606 GN=H4C1 PE=1 SV=2;>tr|Q6B823|Q6B823_HUM	38.8	11.314	4.8562e-15	4	4	38.8	103	1143900000	190640000	11	1801600	0	104220000	78909000	2431900	3278200	759	759	759	759	759	759	>sp|P62805|H4_HUMAN Histone H4 OS=Homo sapiens OX=9606 GN=H4C1 PE=1 SV=2;...	P62805	H4_HUMAN Histone H4	Homo sapiens OX=9606	H4C1	1	2	Q0VAS5	link		P62805	H4_HUMAN	Histone H4	H. sapiens	103	null	HIST4H4	FALSE	0.0172865	0	1	0.757139	0.0233343	0.0314546
>tr|D1MYZ3|D1MYZ3_HUMAN MHC class I antigen (Fragment) OS=Homo sapiens OX=9606 GN=HLA-B PE=3 SV=1;>tr|Q29669|Q29669_HUMAN HLA class I histocompatibility antigen OS=Homo sapiens OX=9606 GN=HLA-B35 PE=2 SV=1;>tr|A0A2U3T1M5|A0A2U3T1M5_HUMAN MHC class I antige	61.5	31.684	7.7792e-126	17	1	5.1	273	28593000	1787000	1	1787000	0	0	0	0	0	97	97	97	97	97	97	>tr|D1MYZ3|D1MYZ3_HUMAN MHC class I antigen (Fragment) OS=Homo sapiens OX=9606 GN=HLA-B PE=3 SV=1;...	D1MYZ3	D1MYZ3_HUMAN MHC class I antigen (Fragment)	Homo sapiens OX=9606	HLA-B	3	1	D1MYZ3	link										1	0	0	0	0	0
>tr|V9HVZ4|V9HVZ4_HUMAN Glyceraldehyde-3-phosphate dehydrogenase OS=Homo sapiens OX=9606 GN=HEL-S-162eP PE=2 SV=1;>sp|P04406|G3P_HUMAN Glyceraldehyde-3-phosphate dehydrogenase OS=Homo sapiens OX=9606 GN=GAPDH PE=1 SV=3;>sp|P04406-2|G3P_HUMAN Isoform 2 of G	77.3	36.053	1.8332e-280	12	19	77.3	335	59766000000	3515600000	79	1769700	720590	1813400000	1698300000	0	1413900	1319	1319	1319	1319	1319	1319	>sp|P04406|G3P_HUMAN Glyceraldehyde-3-phosphate dehydrogenase OS=Homo sapiens OX=9606 GN=GAPDH PE=1 SV=3;>sp|P04406-2|G3P_HUMAN Isoform 2 of G;...	P04406	G3P_HUMAN Glyceraldehyde-3-phosphate dehydrogenase	Homo sapiens OX=9606	GAPDH	1	3	V9HVZ4	link		P04406	G3P_HUMAN	Glyceraldehyde-3-phosphate dehydrogenase	H. sapiens	335	2597	GAPDH	TRUE	0.000975902	0.00039737	1	0.936528	0	0.000779696
>tr|K7EK07|K7EK07_HUMAN Histone H3 (Fragment) OS=Homo sapiens OX=9606 GN=H3-3B PE=1 SV=1;>tr|B2R6Y1|B2R6Y1_HUMAN Histone H3 OS=Homo sapiens OX=9606 PE=2 SV=1;>tr|B2R4P9|B2R4P9_HUMAN Histone H3 OS=Homo sapiens OX=9606 GN=H3F3B PE=2 SV=1;>tr|A0A024R3S0|A0A02	36.4	14.914	4.3376e-14	7	3	36.4	132	360470000	90118000	8	1766600	2320800	54308000	29820000	0	1902700	699	699	699	699	699	699	>tr|K7EK07|K7EK07_HUMAN Histone H3 (Fragment) OS=Homo sapiens OX=9606 GN=H3-3B PE=1 SV=1;...	K7EK07	K7EK07_HUMAN Histone H3 (Fragment)	Homo sapiens OX=9606	H3-3B	1	1	K7EK07	link										0.0325293	0.042734	1	0.54909	0	0.0350354
>tr|Q6IPT9|Q6IPT9_HUMAN Elongation factor 1-alpha OS=Homo sapiens OX=9606 GN=EEF1A1 PE=2 SV=1;>tr|Q6IPS9|Q6IPS9_HUMAN Elongation factor 1-alpha OS=Homo sapiens OX=9606 GN=EEF1A1 PE=2 SV=1;>tr|Q6IPN6|Q6IPN6_HUMAN Elongation factor 1-alpha OS=Homo sapiens OX	65.2	50.184	1.6435e-283	70	24	65.2	462	95477000000	4546500000	88	1728100	1122600	2318700000	2216000000	606220	8305800	723	723	723	723	723	723	>tr|Q6IPT9|Q6IPT9_HUMAN Elongation factor 1-alpha OS=Homo sapiens OX=9606 GN=EEF1A1 PE=2 SV=1;...	Q6IPT9	Q6IPT9_HUMAN Elongation factor 1-alpha	Homo sapiens OX=9606	EEF1A1	2	1	Q6IPT9	link										0.000745288	0.000484151	1	0.955708	0.000261448	0.00358209
>tr|A0A384NPQ2|A0A384NPQ2_HUMAN Epididymis secretory sperm binding protein OS=Homo sapiens OX=9606 PE=2 SV=1;>sp|Q06830|PRDX1_HUMAN Peroxiredoxin-1 OS=Homo sapiens OX=9606 GN=PRDX1 PE=1 SV=1;>tr|A0A0A0MSI0|A0A0A0MSI0_HUMAN Peroxiredoxin-1 (Fragment) OS=Hom	71.9	22.11	1.7388e-106	5	15	71.9	199	28626000000	1908400000	40	1516700	416510	944080000	961410000	0	987790	668	668	668	668	668	668	>sp|Q06830|PRDX1_HUMAN Peroxiredoxin-1 OS=Homo sapiens OX=9606 GN=PRDX1 PE=1 SV=1;...	Q06830	PRDX1_HUMAN Peroxiredoxin-1	Homo sapiens OX=9606	PRDX1	1	1	A0A384NPQ2	link		Q06830	PRDX1_HUMAN	Peroxiredoxin-1	H. sapiens	199	5052	PRDX1	FALSE	0.00157758	0.000433228	0.981974	1	0	0.00102744
>sp|Q9BV40|VAMP8_HUMAN Vesicle-associated membrane protein 8 OS=Homo sapiens OX=9606 GN=VAMP8 PE=1 SV=1;>tr|C9JXZ5|C9JXZ5_HUMAN Vesicle-associated membrane protein 8 OS=Homo sapiens OX=9606 GN=VAMP8 PE=1 SV=1;>tr|B8ZZT4|B8ZZT4_HUMAN Vesicle-associated memb	31	11.438	6.0512e-07	3	3	31	100	301750000	50292000	3	1505600	0	40707000	8078900	0	0	320	320	320	320	320	320	>sp|Q9BV40|VAMP8_HUMAN Vesicle-associated membrane protein 8 OS=Homo sapiens OX=9606 GN=VAMP8 PE=1 SV=1;...	Q9BV40	VAMP8_HUMAN Vesicle-associated membrane protein 8	Homo sapiens OX=9606	VAMP8	1	1	Q9BV40	link		Q9BV40	VAMP8_HUMAN	Vesicle-associated membrane protein 8	H. sapiens	100	8673	VAMP8	FALSE	0.0369863	0	1	0.198465	0	0
>tr|B4E2Z3|B4E2Z3_HUMAN cDNA FLJ54090, highly similar to 4F2 cell-surface antigen heavy chain OS=Homo sapiens OX=9606 PE=2 SV=1;>sp|P08195-2|4F2_HUMAN Isoform 2 of 4F2 cell-surface antigen heavy chain OS=Homo sapiens OX=9606 GN=SLC3A2;>sp|P08195-3|4F2_HUMA	25.8	55.939	6.418e-46	12	9	25.8	511	1265800000	46881000	18	1469100	0	26563000	18850000	0	0	1275	1275	1275	1275	1275	1275	>sp|P08195-2|4F2_HUMAN Isoform 2 of 4F2 cell-surface antigen heavy chain OS=Homo sapiens OX=9606 GN=SLC3A2;>sp|P08195-3|4F2_HUMA;...	P08195-2	4F2_HUMAN Isoform 2 of 4F2 cell-surface antigen heavy chain	Homo sapiens OX=9606				B4E2Z3	link		P08195-2	4F2_HUMAN	4F2 cell-surface antigen heavy chain	H. sapiens	529	6520	SLC3A2	FALSE	0.0553063	0	1	0.709634	0	0
>sp|P05089-3|ARGI1_HUMAN Isoform 3 of Arginase-1 OS=Homo sapiens OX=9606 GN=ARG1;>sp|P05089|ARGI1_HUMAN Arginase-1 OS=Homo sapiens OX=9606 GN=ARG1 PE=1 SV=2;>sp|P05089-2|ARGI1_HUMAN Isoform 2 of Arginase-1 OS=Homo sapiens OX=9606 GN=ARG1;>tr|A0A5F9ZH78|A0A	12.7	25.356	1.9862e-05	5	3	12.7	236	26789000	2232400	6	1383000	578140	0	0	271290	0	1311	1311	1311	1311	1311	1311	>sp|P05089-3|ARGI1_HUMAN Isoform 3 of Arginase-1 OS=Homo sapiens OX=9606 GN=ARG1;>sp|P05089|ARGI1_HUMAN Arginase-1 OS=Homo sapiens OX=9606 GN=ARG1 PE=1 SV=2;>sp|P05089-2|ARGI1_HUMAN Isoform 2 of Arginase-1 OS=Homo sapiens OX=9606 GN=ARG1;...	P05089-3	ARGI1_HUMAN Isoform 3 of Arginase-1	Homo sapiens OX=9606				P05089-3	link		P05089-3	ARGI1_HUMAN	Arginase-1	H. sapiens	236	383	ARG1	FALSE	1	0.418033	0	0	0.196161	0
>tr|O19707|O19707_HUMAN MHC class II HLA-DQ-beta-1 (Fragment) OS=Homo sapiens OX=9606 GN=HLA-DQB1 PE=1 SV=1;>tr|Q95466|Q95466_HUMAN Major histocompatibility complex class II beta chain (Fragment) OS=Homo sapiens OX=9606 GN=HLA DQB1 PE=3 SV=1;>tr|Q30088|Q30	25.8	26.489	5.7927e-28	12	2	12.2	229	17363000	1335700	2	1335700	0	0	0	0	0	14	14	14	14	14	14	>tr|O19707|O19707_HUMAN MHC class II HLA-DQ-beta-1 (Fragment) OS=Homo sapiens OX=9606 GN=HLA-DQB1 PE=1 SV=1;...	O19707	O19707_HUMAN MHC class II HLA-DQ-beta-1 (Fragment)	Homo sapiens OX=9606	HLA-DQB1	1	1	O19707	link										1	0	0	0	0	0
>tr|E7DVW5|E7DVW5_HUMAN Fatty acid binding protein 5 (Psoriasis-associated) OS=Homo sapiens OX=9606 GN=FABP5 PE=3 SV=1;>sp|Q01469|FABP5_HUMAN Fatty acid-binding protein 5 OS=Homo sapiens OX=9606 GN=FABP5 PE=1 SV=3;>tr|I6L8B7|I6L8B7_HUMAN Fatty acid-binding	71.1	15.164	1.4134e-84	4	12	71.1	135	2941900000	367740000	21	1272100	0	224530000	138240000	0	3697100	688	688	688	688	688	688	>sp|Q01469|FABP5_HUMAN Fatty acid-binding protein 5 OS=Homo sapiens OX=9606 GN=FABP5 PE=1 SV=3;...	Q01469	FABP5_HUMAN Fatty acid-binding protein 5	Homo sapiens OX=9606	FABP5	1	3	E7DVW5	link		Q01469	FABP5_HUMAN	Fatty acid-binding protein, epidermal	H. sapiens	135	2171	FABP5	FALSE	0.00566561	0	1	0.615686	0	0.016466
>tr|B2CIS9|B2CIS9_HUMAN Caspase 14, apoptosis-related cysteine peptidase OS=Homo sapiens OX=9606 GN=CASP14 PE=2 SV=1;>tr|A9UFC0|A9UFC0_HUMAN Caspase 14 OS=Homo sapiens OX=9606 GN=CASP14 PE=2 SV=1;>sp|P31944|CASPE_HUMAN Caspase-14 OS=Homo sapiens OX=9606 GN	3.3	27.679	0.0089818	3	1	3.3	242	38553000	2570200	2	1225000	1345200	0	0	0	0	1044	1044	1044	1044	1044	1044	>sp|P31944|CASPE_HUMAN Caspase-14 OS=Homo sapiens OX=9606 GN;...	P31944	CASPE_HUMAN Caspase-14					B2CIS9	link		P31944	CASPE_HUMAN	Caspase-14	H. sapiens	242	23581	CASP14	FALSE	0.910645	1	0	0	0	0
>tr|B4DQ50|B4DQ50_HUMAN cDNA FLJ56823, highly similar to Protein-glutamine gamma-glutamyltransferase E OS=Homo sapiens OX=9606 PE=2 SV=1;>sp|Q08188|TGM3_HUMAN Protein-glutamine gamma-glutamyltransferase E OS=Homo sapiens OX=9606 GN=TGM3 PE=1 SV=4;>tr|A0A49	8.1	58.794	8.1733e-11	4	4	8.1	533	95759000	3192000	8	1180000	592310	0	0	280510	1139100	29	29	29	29	29	29	>sp|Q08188|TGM3_HUMAN Protein-glutamine gamma-glutamyltransferase E OS=Homo sapiens OX=9606 GN=TGM3 PE=1 SV=4;...	Q08188	TGM3_HUMAN Protein-glutamine gamma-glutamyltransferase E	Homo sapiens OX=9606	TGM3	1	4	B4DQ50	link		Q08188	TGM3_HUMAN	Protein-glutamine gamma-glutamyltransferase E	H. sapiens	693	7053	TGM3	FALSE	1	0.501958	0	0	0.23772	0.965339
>sp|Q14761|PTCA_HUMAN Protein tyrosine phosphatase receptor type C-associated protein OS=Homo sapiens OX=9606 GN=PTPRCAP PE=1 SV=1	4.4	21.196	0.024429	1	1	4.4	206	5265600	1053100	1	1053100	0	0	0	0	0	584	584	584	584	584	584	>sp|Q14761|PTCA_HUMAN Protein tyrosine phosphatase receptor type C-associated protein OS=Homo sapiens OX=9606 GN=PTPRCAP PE=1 SV=1	Q14761	PTCA_HUMAN Protein tyrosine phosphatase receptor type C-associated protein	Homo sapiens OX=9606	PTPRCAP	1	1	Q14761	link		Q14761	PTCA_HUMAN	Protein tyrosine phosphatase receptor type C-associated protein	H. sapiens	206	5790	PTPRCAP	FALSE	1	0	0	0	0	0
>tr|B4DGC3|B4DGC3_HUMAN cDNA FLJ57921, highly similar to Apolipoprotein D OS=Homo sapiens OX=9606 PE=2 SV=1;>tr|C9JX71|C9JX71_HUMAN Apolipoprotein D (Fragment) OS=Homo sapiens OX=9606 GN=APOD PE=1 SV=1;>sp|P05090|APOD_HUMAN Apolipoprotein D OS=Homo sapiens	5.5	14.397	0.020368	4	1	5.5	128	7266600	1038100	0	1038100	0	0	0	0	0	1310	1310	1310	1310	1310	1310	>sp|P05090|APOD_HUMAN Apolipoprotein D OS=Homo sapiens;...	P05090	APOD_HUMAN Apolipoprotein D					B4DGC3	link		P05090	APOD_HUMAN	Apolipoprotein D	H. sapiens	189	347	APOD	FALSE	1	0	0	0	0	0
>tr|A0A0S2Z487|A0A0S2Z487_HUMAN Junction plakoglobin isoform 1 (Fragment) OS=Homo sapiens OX=9606 GN=JUP PE=2 SV=1;>tr|A0A024R1X8|A0A024R1X8_HUMAN Junction plakoglobin, isoform CRA_a OS=Homo sapiens OX=9606 GN=JUP PE=4 SV=1;>sp|P14923|PLAK_HUMAN Junction p	18	81.744	4.8887e-27	8	9	18	745	219020000	4761400	20	941100	1657600	0	0	560350	1602300	1194	1194	1194	1194	1194	1194	>sp|P14923|PLAK_HUMAN Junction p;...	P14923						A0A0S2Z487	link		P14923	PLAK_HUMAN	Junction plakoglobin	H. sapiens	745	3728	JUP	FALSE	0.567749	1	0	0	0.338049	0.966639
>sp|P31994-3|FCG2B_HUMAN Isoform IIB3 of Low affinity immunoglobulin gamma Fc region receptor II-b OS=Homo sapiens OX=9606 GN=FCGR2B;>sp|P31994-4|FCG2B_HUMAN Isoform 4 of Low affinity immunoglobulin gamma Fc region receptor II-b OS=Homo sapiens OX=9606 GN=	3.6	33.45	0.014369	3	1	3.6	303	8146500	905170	1	905170	0	0	0	0	0	1040	1040	1040	1040	1040	1040	>sp|P31994-3|FCG2B_HUMAN Isoform IIB3 of Low affinity immunoglobulin gamma Fc region receptor II-b OS=Homo sapiens OX=9606 GN=FCGR2B;>sp|P31994-4|FCG2B_HUMAN Isoform 4 of Low affinity immunoglobulin gamma Fc region receptor II-b OS=Homo sapiens OX=9606 GN=;...	P31994-3	FCG2B_HUMAN Isoform IIB3 of Low affinity immunoglobulin gamma Fc region receptor II-b	Homo sapiens OX=9606				P31994-3	link		P31994-3	FCG2B_HUMAN	Low affinity immunoglobulin gamma Fc region receptor II-b	H. sapiens	303	2213	FCGR2B	FALSE	1	0	0	0	0	0
>sp|Q02413|DSG1_HUMAN Desmoglein-1 OS=Homo sapiens OX=9606 GN=DSG1 PE=1 SV=2	7.3	113.75	7.1594e-17	1	5	7.3	1049	53015000	1293100	8	854420	321150	0	0	117490	0	682	682	682	682	682	682	>sp|Q02413|DSG1_HUMAN Desmoglein-1 OS=Homo sapiens OX=9606 GN=DSG1 PE=1 SV=2	Q02413	DSG1_HUMAN Desmoglein-1	Homo sapiens OX=9606	DSG1	1	2	Q02413	link		Q02413	DSG1_HUMAN	Desmoglein-1	H. sapiens	1049	1828	DSG1	FALSE	1	0.375869	0	0	0.137508	0
>tr|V9HW65|V9HW65_HUMAN Annexin OS=Homo sapiens OX=9606 GN=HEL-S-270 PE=2 SV=1;>tr|A0A024R5Z7|A0A024R5Z7_HUMAN Annexin OS=Homo sapiens OX=9606 GN=ANXA2 PE=2 SV=1;>sp|P07355|ANXA2_HUMAN Annexin A2 OS=Homo sapiens OX=9606 GN=ANXA2 PE=1 SV=2;>sp|P07355-2|ANXA	35.1	38.576	1.8076e-39	29	8	35.1	339	395060000	17176000	15	841470	2216800	5673900	6839000	272220	1333000	1287	1287	1287	1287	1287	1287	>sp|P07355|ANXA2_HUMAN Annexin A2 OS=Homo sapiens OX=9606 GN=ANXA2 PE=1 SV=2;>sp|P07355-2|ANXA;...	P07355	ANXA2_HUMAN Annexin A2	Homo sapiens OX=9606	ANXA2	1	2	V9HW65	link		P07355	ANXA2_HUMAN	Annexin A2	H. sapiens	339	302	ANXA2	FALSE	0.12304	0.324141	0.829639	1	0.0398041	0.194912
>tr|R9RIB4|R9RIB4_HUMAN MHC class I antigen (Fragment) OS=Homo sapiens OX=9606 GN=HLA-B PE=3 SV=1;>tr|F8LFN1|F8LFN1_HUMAN MHC class I antigen (Fragment) OS=Homo sapiens OX=9606 GN=HLA-B PE=3 SV=1;>tr|F5B9I3|F5B9I3_HUMAN MHC class I antigen (Fragment) OS=Ho	69.2	31.647	3.2968e-131	975	1	5.9	273	1697700000	113180000	6	833270	0	95622000	16727000	0	0	109	109	109	109	109	109	>tr|R9RIB4|R9RIB4_HUMAN MHC class I antigen (Fragment) OS=Homo sapiens OX=9606 GN=HLA-B PE=3 SV=1;...	R9RIB4	R9RIB4_HUMAN MHC class I antigen (Fragment)	Homo sapiens OX=9606	HLA-B	3	1	R9RIB4	link										0.00871421	0	1	0.174928	0	0
>tr|Q6LET0|Q6LET0_HUMAN Tetraspanin (Fragment) OS=Homo sapiens OX=9606 GN=KAI1 PE=2 SV=1;>sp|P27701|CD82_HUMAN CD82 antigen OS=Homo sapiens OX=9606 GN=CD82 PE=1 SV=1;>tr|E9PJC7|E9PJC7_HUMAN Tetraspanin (Fragment) OS=Homo sapiens OX=9606 GN=CD82 PE=1 SV=1;>	9	29.643	0.0013989	4	2	9	267	20888000	1606800	3	794450	812320	0	0	0	0	1095	1095	1095	1095	1095	1095	>sp|P27701|CD82_HUMAN CD82 antigen OS=Homo sapiens OX=9606 GN=CD82 PE=1 SV=1;...	P27701	CD82_HUMAN CD82 antigen	Homo sapiens OX=9606	CD82	1	1	Q6LET0	link		P27701	CD82_HUMAN	CD82 antigen	H. sapiens	267	3732	CD82	FALSE	0.978001	1	0	0	0	0
>tr|Q30030|Q30030_HUMAN HLA-DPB1 protein (Fragment) OS=Homo sapiens OX=9606 GN=HLA-DPB1 PE=2 SV=1	9.2	26.311	7.774e-06	1	1	5.2	229	8367400	760670	1	760670	0	0	0	0	0	12	12	12	12	12	12	>tr|Q30030|Q30030_HUMAN HLA-DPB1 protein (Fragment) OS=Homo sapiens OX=9606 GN=HLA-DPB1 PE=2 SV=1	Q30030	Q30030_HUMAN HLA-DPB1 protein (Fragment)	Homo sapiens OX=9606	HLA-DPB1	2	1	Q30030	link										1	0	0	0	0	0
>tr|Q9HB00|Q9HB00_HUMAN Desmocollin 1, isoform CRA_b OS=Homo sapiens OX=9606 GN=DSC1 PE=4 SV=1;>sp|Q08554-2|DSC1_HUMAN Isoform 1B of Desmocollin-1 OS=Homo sapiens OX=9606 GN=DSC1;>sp|Q08554|DSC1_HUMAN Desmocollin-1 OS=Homo sapiens OX=9606 GN=DSC1 PE=1 SV=2	2.9	93.834	1.5135e-05	3	2	2.9	840	40542000	900930	3	743650	157280	0	0	0	0	660	660	660	660	660	660	>sp|Q08554-2|DSC1_HUMAN Isoform 1B of Desmocollin-1 OS=Homo sapiens OX=9606 GN=DSC1;>sp|Q08554|DSC1_HUMAN Desmocollin-1 OS=Homo sapiens OX=9606 GN=DSC1 PE=1 SV=2;...	Q08554-2	DSC1_HUMAN Isoform 1B of Desmocollin-1	Homo sapiens OX=9606				Q9HB00	link		Q08554-2	DSC1_HUMAN	Desmocollin-1	H. sapiens	840	1823	DSC1	FALSE	1	0.211497	0	0	0	0
>tr|A0A5H2UFL9|A0A5H2UFL9_HUMAN MHC class I antigen OS=Homo sapiens OX=9606 GN=HLA-C PE=4 SV=1;>tr|A0A4P2STQ5|A0A4P2STQ5_HUMAN MHC class I antigen OS=Homo sapiens OX=9606 GN=HLA-C PE=3 SV=1	39.1	40.965	2.2205e-105	2	1	3	366	12853000	714050	1	714050	0	0	0	0	0	87	87	87	87	87	87	>tr|A0A5H2UFL9|A0A5H2UFL9_HUMAN MHC class I antigen OS=Homo sapiens OX=9606 GN=HLA-C PE=4 SV=1;...	A0A5H2UFL9	A0A5H2UFL9_HUMAN MHC class I antigen	Homo sapiens OX=9606	HLA-C	4	1	A0A5H2UFL9	link										1	0	0	0	0	0
>tr|B7XGC2|B7XGC2_HUMAN MHC class I antigen (Fragment) OS=Homo sapiens OX=9606 GN=HLA-A PE=3 SV=1;>tr|A0A455JWY2|A0A455JWY2_HUMAN MHC class I antigen OS=Homo sapiens OX=9606 GN=HLA-A PE=3 SV=1;>tr|A0A5H2UYQ6|A0A5H2UYQ6_HUMAN MHC class I antigen OS=Homo sap	67.8	31.638	4.472e-91	28	1	5.1	273	12826000	712530	0	712530	0	0	0	0	0	90	90	90	90	90	90	>tr|B7XGC2|B7XGC2_HUMAN MHC class I antigen (Fragment) OS=Homo sapiens OX=9606 GN=HLA-A PE=3 SV=1;...	B7XGC2	B7XGC2_HUMAN MHC class I antigen (Fragment)	Homo sapiens OX=9606	HLA-A	3	1	B7XGC2	link										1	0	0	0	0	0
>tr|Q5H9S0|Q5H9S0_HUMAN Uncharacterized protein DKFZp781N1974 OS=Homo sapiens OX=9606 GN=DKFZp781N1974 PE=2 SV=1;>sp|Q9ULJ3-2|ZBT21_HUMAN Isoform 2 of Zinc finger and BTB domain-containing protein 21 OS=Homo sapiens OX=9606 GN=ZBTB21;>sp|Q9ULJ3|ZBT21_HUMAN	1.7	84.512	0.02833	3	1	1.7	763	65758000	1730500	3	651980	276840	0	0	801650	0	182	182	182	182	182	182	>sp|Q9ULJ3-2|ZBT21_HUMAN Isoform 2 of Zinc finger and BTB domain-containing protein 21 OS=Homo sapiens OX=9606 GN=ZBTB21;>sp|Q9ULJ3|ZBT21_HUMAN;...	Q9ULJ3-2	ZBT21_HUMAN Isoform 2 of Zinc finger and BTB domain-containing protein 21	Homo sapiens OX=9606				Q5H9S0	link		Q9ULJ3-2	ZBT21_HUMAN	Zinc finger and BTB domain-containing protein 21	H. sapiens	865	49854	ZBTB21	FALSE	0.813298	0.345338	0	0	1	0
>tr|A8K6Q8|A8K6Q8_HUMAN cDNA FLJ75881, highly similar to Homo sapiens transferrin receptor (p90, CD71) (TFRC), mRNA OS=Homo sapiens OX=9606 PE=2 SV=1;>sp|P02786|TFR1_HUMAN Transferrin receptor protein 1 OS=Homo sapiens OX=9606 GN=TFRC PE=1 SV=2;>tr|B7Z2I6|	7.5	84.872	6.8209e-14	5	5	7.5	760	302300000	7751300	7	641920	0	5080200	2029200	0	0	1328	1328	1328	1328	1328	1328	>sp|P02786|TFR1_HUMAN Transferrin receptor protein 1 OS=Homo sapiens OX=9606 GN=TFRC PE=1 SV=2;...	P02786	TFR1_HUMAN Transferrin receptor protein 1	Homo sapiens OX=9606	TFRC	1	2	A8K6Q8	link		P02786	TFR1_HUMAN	Transferrin receptor protein 1	H. sapiens	760	7037	TFRC	FALSE	0.126357	0	1	0.399433	0	0
>tr|Q861G0|Q861G0_HUMAN MHC class II antigen (Fragment) OS=Homo sapiens OX=9606 GN=HLA-DQA1 PE=3 SV=1;>tr|H6X377|H6X377_HUMAN MHC class II antigen (Fragment) OS=Homo sapiens OX=9606 GN=HLA-DQA1 PE=3 SV=1;>tr|Q67AE7|Q67AE7_HUMAN MHC class II antigen (Fragme	12.6	19.829	4.8654e-06	54	1	5.7	175	4465400	637910	1	637910	0	0	0	0	0	92	92	92	92	92	92	>tr|Q861G0|Q861G0_HUMAN MHC class II antigen (Fragment) OS=Homo sapiens OX=9606 GN=HLA-DQA1 PE=3 SV=1;...	Q861G0	Q861G0_HUMAN MHC class II antigen (Fragment)	Homo sapiens OX=9606	HLA-DQA1	3	1	Q861G0	link										1	0	0	0	0	0
>tr|Q3SYB5|Q3SYB5_HUMAN SERPINB12 protein OS=Homo sapiens OX=9606 GN=SERPINB12 PE=2 SV=1;>sp|Q96P63|SPB12_HUMAN Serpin B12 OS=Homo sapiens OX=9606 GN=SERPINB12 PE=1 SV=1;>sp|Q96P63-2|SPB12_HUMAN Isoform 2 of Serpin B12 OS=Homo sapiens OX=9606 GN=SERPINB12	4.9	20.916	0.029495	3	1	4.9	183	6074800	607480	1	607480	0	0	0	0	0	360	360	360	360	360	360	>sp|Q96P63|SPB12_HUMAN Serpin B12 OS=Homo sapiens OX=9606 GN=SERPINB12 PE=1 SV=1;>sp|Q96P63-2|SPB12_HUMAN Isoform 2 of Serpin B12 OS=Homo sapiens OX=9606 GN=SERPINB12;...	Q96P63	SPB12_HUMAN Serpin B12	Homo sapiens OX=9606	SERPINB12	1	1	Q3SYB5	link		Q96P63	SPB12_HUMAN	Serpin B12	H. sapiens	405	89777	SERPINB12	FALSE	1	0	0	0	0	0
>tr|A0A223FKW4|A0A223FKW4_HUMAN MHC class I antigen OS=Homo sapiens OX=9606 GN=HLA-A PE=3 SV=1;>tr|A0A076V5S4|A0A076V5S4_HUMAN MHC class I antigen (Fragment) OS=Homo sapiens OX=9606 GN=HLA-A PE=3 SV=1;>tr|Q6L6T0|Q6L6T0_HUMAN MHC class I antigen (Fragment)	50.7	40.933	1.0228e-115	109	1	3.6	365	12374000	589250	1	589250	0	0	0	0	0	105	105	105	105	105	105	>tr|A0A223FKW4|A0A223FKW4_HUMAN MHC class I antigen OS=Homo sapiens OX=9606 GN=HLA-A PE=3 SV=1;...	A0A223FKW4	A0A223FKW4_HUMAN MHC class I antigen	Homo sapiens OX=9606	HLA-A	3	1	A0A223FKW4	link										1	0	0	0	0	0
>sp|P46783|RS10_HUMAN 40S ribosomal protein S10 OS=Homo sapiens OX=9606 GN=RPS10 PE=1 SV=1;>tr|Q59GE4|Q59GE4_HUMAN Ribosomal protein S10 variant (Fragment) OS=Homo sapiens OX=9606 PE=4 SV=1;>tr|A0A2R8Y6L3|A0A2R8Y6L3_HUMAN RPS10-NUDT3 readthrough (Fragment)	42.4	18.898	1.1782e-31	9	7	42.4	165	1690000000	211240000	12	588330	0	110190000	99234000	632660	594870	950	950	950	950	950	950	>sp|P46783|RS10_HUMAN 40S ribosomal protein S10 OS=Homo sapiens OX=9606 GN=RPS10 PE=1 SV=1;...	P46783	RS10_HUMAN 40S ribosomal protein S10	Homo sapiens OX=9606	RPS10	1	1	P46783	link		P46783	RS10_HUMAN	40S ribosomal protein S10	H. sapiens	165	6204	RPS10	FALSE	0.00533923	0	1	0.900572	0.00574154	0.00539858
>sp|P01876|IGHA1_HUMAN Immunoglobulin heavy constant alpha 1 OS=Homo sapiens OX=9606 GN=IGHA1 PE=1 SV=2;>tr|Q9UP60|Q9UP60_HUMAN SNC73 protein OS=Homo sapiens OX=9606 GN=SNC73 PE=2 SV=1;>tr|A0A286YEY1|A0A286YEY1_HUMAN Immunoglobulin heavy constant alpha 1 (	14.4	37.654	8.2175e-08	24	3	14.4	353	76005000	4750300	5	549600	637650	0	0	0	3563000	1332	1332	1332	1332	1332	1332	>sp|P01876|IGHA1_HUMAN Immunoglobulin heavy constant alpha 1 OS=Homo sapiens OX=9606 GN=IGHA1 PE=1 SV=2;...	P01876	IGHA1_HUMAN Immunoglobulin heavy constant alpha 1	Homo sapiens OX=9606	IGHA1	1	2	P01876	link		P01876	IGHA1_HUMAN	Immunoglobulin heavy constant alpha 1	H. sapiens	353	null	IGHA1	FALSE	0.154252	0.178964	0	0	0	1
>tr|Q8MHN8|Q8MHN8_HUMAN MHC class I antigen (Fragment) OS=Homo sapiens OX=9606 GN=HLA-A PE=3 SV=1;>tr|A0A0S4XRK4|A0A0S4XRK4_HUMAN MHC Class I Antigen OS=Homo sapiens OX=9606 GN=HLA-A PE=3 SV=1;>tr|X2J3V4|X2J3V4_HUMAN MHC class I antigen (Fragment) OS=Homo	62.1	34.237	2.8439e-111	548	1	5.7	298	10840000	542010	1	542010	0	0	0	0	0	112	112	112	112	112	112	>tr|Q8MHN8|Q8MHN8_HUMAN MHC class I antigen (Fragment) OS=Homo sapiens OX=9606 GN=HLA-A PE=3 SV=1;...	Q8MHN8	Q8MHN8_HUMAN MHC class I antigen (Fragment)	Homo sapiens OX=9606	HLA-A	3	1	Q8MHN8	link										1	0	0	0	0	0
>sp|P08575-4|PTPRC_HUMAN Isoform 2 of Receptor-type tyrosine-protein phosphatase C OS=Homo sapiens OX=9606 GN=PTPRC;>sp|P08575-9|PTPRC_HUMAN Isoform 7 of Receptor-type tyrosine-protein phosphatase C OS=Homo sapiens OX=9606 GN=PTPRC;>sp|P08575-10|PTPRC_HUMA	8.7	131.13	3.0343e-27	19	9	8.7	1145	428510000	7388200	11	516580	0	2918200	3953400	0	0	1268	1268	1268	1268	1268	1268	>sp|P08575-4|PTPRC_HUMAN Isoform 2 of Receptor-type tyrosine-protein phosphatase C OS=Homo sapiens OX=9606 GN=PTPRC;>sp|P08575-9|PTPRC_HUMAN Isoform 7 of Receptor-type tyrosine-protein phosphatase C OS=Homo sapiens OX=9606 GN=PTPRC;>sp|P08575-10|PTPRC_HUMA;...	P08575-4	PTPRC_HUMAN Isoform 2 of Receptor-type tyrosine-protein phosphatase C	Homo sapiens OX=9606				P08575-4	link		P08575-4	PTPRC_HUMAN	Receptor-type tyrosine-protein phosphatase C	H. sapiens	1145	null	PTPRC	FALSE	0.130667	0	0.738149	1	0	0
>tr|B3KPS3|B3KPS3_HUMAN Tubulin alpha chain OS=Homo sapiens OX=9606 PE=2 SV=1;>sp|P68363|TBA1B_HUMAN Tubulin alpha-1B chain OS=Homo sapiens OX=9606 GN=TUBA1B PE=1 SV=1;>tr|A8JZY9|A8JZY9_HUMAN Tubulin alpha chain OS=Homo sapiens OX=9606 PE=2 SV=1;>tr|B3KT06	72.6	46.241	0	23	25	72.6	416	49941000000	2378200000	83	512880	292890	1269200000	1105400000	0	2687500	722	722	722	722	722	722	>sp|P68363|TBA1B_HUMAN Tubulin alpha-1B chain OS=Homo sapiens OX=9606 GN=TUBA1B PE=1 SV=1;...	P68363	TBA1B_HUMAN Tubulin alpha-1B chain	Homo sapiens OX=9606	TUBA1B	1	1	B3KPS3	link		P68363	TBA1B_HUMAN	Tubulin alpha-1B chain	H. sapiens	451	10376	TUBA1B	FALSE	0.000404097	0.000230767	1	0.870942	0	0.00211748
>tr|B7Z6P1|B7Z6P1_HUMAN cDNA FLJ53662, highly similar to Actin, alpha skeletal muscle OS=Homo sapiens OX=9606 PE=2 SV=1;>sp|P68133|ACTS_HUMAN Actin, alpha skeletal muscle OS=Homo sapiens OX=9606 GN=ACTA1 PE=1 SV=1;>sp|P68032|ACTC_HUMAN Actin, alpha cardiac	35	38.579	4.0834e-88	52	1	4.7	343	10886000000	572920000	10	496620	553360	337120000	232720000	0	2029800	725	725	725	725	725	725	>sp|P68133|ACTS_HUMAN Actin, alpha skeletal muscle OS=Homo sapiens OX=9606 GN=ACTA1 PE=1 SV=1;>sp|P68032|ACTC_HUMAN Actin, alpha cardiac;...	P68133	ACTS_HUMAN Actin, alpha skeletal muscle	Homo sapiens OX=9606	ACTA1	1	1	B7Z6P1	link		P68133	ACTS_HUMAN	Actin, alpha skeletal muscle	H. sapiens	377	58	ACTA1	FALSE	0.00147313	0.00164143	1	0.690318	0	0.006021
>tr|A0A1B0GW44|A0A1B0GW44_HUMAN Cathepsin D OS=Homo sapiens OX=9606 GN=CTSD PE=1 SV=1;>tr|A0A1B0GVP3|A0A1B0GVP3_HUMAN Cathepsin D OS=Homo sapiens OX=9606 GN=CTSD PE=1 SV=1;>tr|A0A1B0GV23|A0A1B0GV23_HUMAN Cathepsin D OS=Homo sapiens OX=9606 GN=CTSD PE=1 SV=	5.2	43.688	0.00034446	14	2	5.2	405	8690500	482810	2	482810	0	0	0	0	0	1288	1288	1288	1288	1288	1288	>tr|A0A1B0GW44|A0A1B0GW44_HUMAN Cathepsin D OS=Homo sapiens OX=9606 GN=CTSD PE=1 SV=1;...	A0A1B0GW44	A0A1B0GW44_HUMAN Cathepsin D	Homo sapiens OX=9606	CTSD	1	1	A0A1B0GW44	link		A0A1B0GW44	A0A1B0GW44_HUMAN	Cathepsin D	H. sapiens	405	1509	CTSD	FALSE	1	0	0	0	0	0
>tr|A0A024RD80|A0A024RD80_HUMAN Heat shock protein 90kDa alpha (Cytosolic), class B member 1, isoform CRA_a OS=Homo sapiens OX=9606 GN=HSP90AB1 PE=3 SV=1;>sp|P08238|HS90B_HUMAN Heat shock protein HSP 90-beta OS=Homo sapiens OX=9606 GN=HSP90AB1 PE=1 SV=4;>t	62.4	83.263	0	10	45	62.4	724	68633000000	2079800000	133	419480	177500	1157500000	920630000	173300	844220	1273	1273	1273	1273	1273	1273	>sp|P08238|HS90B_HUMAN Heat shock protein HSP 90-beta OS=Homo sapiens OX=9606 GN=HSP90AB1 PE=1 SV=4;...	P08238	HS90B_HUMAN Heat shock protein HSP 90-beta	Homo sapiens OX=9606	HSP90AB1	1	4	A0A024RD80	link		P08238	HS90B_HUMAN	Heat shock protein HSP 90-beta	H. sapiens	724	3326	HSP90AB1	FALSE	0.000362402	0.000153348	1	0.795361	0.000149719	0.000729348
>sp|P04233-2|HG2A_HUMAN Isoform 2 of HLA class II histocompatibility antigen gamma chain OS=Homo sapiens OX=9606 GN=CD74;>tr|U6FVB0|U6FVB0_HUMAN Tyrosine-protein kinase receptor OS=Homo sapiens OX=9606 GN=CD74-Ntrk1 fusion gene PE=2 SV=1;>sp|P04233|HG2A_HU	29.7	26.398	1.7189e-78	12	6	29.7	232	1885200000	157100000	12	385230	0	91717000	65001000	0	0	1321	1321	1321	1321	1321	1321	>sp|P04233-2|HG2A_HUMAN Isoform 2 of HLA class II histocompatibility antigen gamma chain OS=Homo sapiens OX=9606 GN=CD74;>sp|P04233|HG2A_HU;...	P04233-2	HG2A_HUMAN Isoform 2 of HLA class II histocompatibility antigen gamma chain	Homo sapiens OX=9606				P04233-2	link		P04233-2	HG2A_HUMAN	HLA class II histocompatibility antigen gamma chain	H. sapiens	232	972	CD74	FALSE	0.0042002	0	1	0.708713	0	0
>tr|A0A1T4J2C1|A0A1T4J2C1_HUMAN MHC class I antigen OS=Homo sapiens OX=9606 GN=HLA-A PE=3 SV=1;>tr|Q9BD14|Q9BD14_HUMAN MHC Class I antigen (Fragment) OS=Homo sapiens OX=9606 GN=HLA-A PE=3 SV=2;>tr|Q4VYU3|Q4VYU3_HUMAN MHC class I antigen (Fragment) OS=Homo	47.4	40.964	1.1398e-116	161	1	3.6	365	7524800	358320	1	358320	0	0	0	0	0	107	107	107	107	107	107	>tr|A0A1T4J2C1|A0A1T4J2C1_HUMAN MHC class I antigen OS=Homo sapiens OX=9606 GN=HLA-A PE=3 SV=1;...	A0A1T4J2C1	A0A1T4J2C1_HUMAN MHC class I antigen	Homo sapiens OX=9606	HLA-A	3	1	A0A1T4J2C1	link										1	0	0	0	0	0
>tr|Q5K634|Q5K634_HUMAN SCCA2/SCCA1 fusion protein isoform 1 OS=Homo sapiens OX=9606 PE=2 SV=1	30	44.648	5.9918e-36	1	12	30	390	342670000	15576000	16	312770	644750	0	0	0	14618000	7	7	7	7	7	7	>tr|Q5K634|Q5K634_HUMAN SCCA2/SCCA1 fusion protein isoform 1 OS=Homo sapiens OX=9606 PE=2 SV=1	Q5K634	Q5K634_HUMAN SCCA2/SCCA1 fusion protein isoform 1			2	1	Q5K634	link										0.0213962	0.0441066	0	0	0	1
>tr|B4E336|B4E336_HUMAN cDNA FLJ53287, highly similar to CD97 antigen OS=Homo sapiens OX=9606 PE=2 SV=1;>tr|B3KUI0|B3KUI0_HUMAN cDNA FLJ39945 fis, clone SPLEN2023977, highly similar to Homo sapiens CD97 antigen (CD97), transcript variant 2, mRNA OS=Homo sa	2.6	72.294	0.014111	6	1	2.6	655	6707700	291640	1	291640	0	0	0	0	0	934	934	934	934	934	934	>tr|B4E336|B4E336_HUMAN cDNA FLJ53287, highly similar to CD97 antigen OS=Homo sapiens OX=9606 PE=2 SV=1;...	B4E336	B4E336_HUMAN cDNA FLJ53287, highly similar to CD97 antigen			2	1	B4E336	link										1	0	0	0	0	0
>sp|Q15375-2|EPHA7_HUMAN Isoform 2 of Ephrin type-A receptor 7 OS=Homo sapiens OX=9606 GN=EPHA7;>sp|Q15375-4|EPHA7_HUMAN Isoform 4 of Ephrin type-A receptor 7 OS=Homo sapiens OX=9606 GN=EPHA7;>sp|Q15375|EPHA7_HUMAN Ephrin type-A receptor 7 OS=Homo sapiens	2.8	111.5	0.00046171	10	2	2.8	993	13076000	261520	2	261520	0	0	0	0	0	560	560	560	560	560	560	>sp|Q15375-2|EPHA7_HUMAN Isoform 2 of Ephrin type-A receptor 7 OS=Homo sapiens OX=9606 GN=EPHA7;>sp|Q15375-4|EPHA7_HUMAN Isoform 4 of Ephrin type-A receptor 7 OS=Homo sapiens OX=9606 GN=EPHA7;>sp|Q15375|EPHA7_HUMAN Ephrin type-A receptor 7 OS=Homo sapiens ;...	Q15375-2	EPHA7_HUMAN Isoform 2 of Ephrin type-A receptor 7	Homo sapiens OX=9606				Q15375-2	link		Q15375-2	EPHA7_HUMAN	Ephrin type-A receptor 7	H. sapiens	993	2045	EPHA7	FALSE	1	0	0	0	0	0
>sp|P15924|DESP_HUMAN Desmoplakin OS=Homo sapiens OX=9606 GN=DSP PE=1 SV=3;>sp|P15924-3|DESP_HUMAN Isoform DSPIa of Desmoplakin OS=Homo sapiens OX=9606 GN=DSP;>sp|P15924-2|DESP_HUMAN Isoform DPII of Desmoplakin OS=Homo sapiens OX=9606 GN=DSP;>tr|Q4LE79|Q4L	12.9	331.77	2.9537e-68	9	30	12.9	2871	444500000	2727000	45	254950	1263200	0	0	396110	812720	1185	1185	1185	1185	1185	1185	>sp|P15924|DESP_HUMAN Desmoplakin OS=Homo sapiens OX=9606 GN=DSP PE=1 SV=3;>sp|P15924-3|DESP_HUMAN Isoform DSPIa of Desmoplakin OS=Homo sapiens OX=9606 GN=DSP;>sp|P15924-2|DESP_HUMAN Isoform DPII of Desmoplakin OS=Homo sapiens OX=9606 GN=DSP;...	P15924	DESP_HUMAN Desmoplakin	Homo sapiens OX=9606	DSP	1	3	P15924	link		P15924	DESP_HUMAN	Desmoplakin	H. sapiens	2871	1832	DSP	FALSE	0.201829	1	0	0	0.313577	0.643382
>tr|V9HWB4|V9HWB4_HUMAN Epididymis secretory sperm binding protein Li 89n OS=Homo sapiens OX=9606 GN=HEL-S-89n PE=2 SV=1;>sp|P11021|BIP_HUMAN Endoplasmic reticulum chaperone BiP OS=Homo sapiens OX=9606 GN=HSPA5 PE=1 SV=2	58.1	72.332	4.9935e-224	7	28	56.4	654	15071000000	502380000	56	252840	250580	282340000	218730000	811660	0	1237	1237	1237	1237	1237	1237	>sp|P11021|BIP_HUMAN Endoplasmic reticulum chaperone BiP OS=Homo sapiens OX=9606 GN=HSPA5 PE=1 SV=2;...	P11021	BIP_HUMAN Endoplasmic reticulum chaperone BiP	Homo sapiens OX=9606	HSPA5	1	2	V9HWB4	link		P11021	BIP_HUMAN	Endoplasmic reticulum chaperone BiP	H. sapiens	654	3309	HSPA5	FALSE	0.000895516	0.000887512	1	0.774704	0.00287476	0
>tr|F4NBP6|F4NBP6_HUMAN MHC class I antigen (Fragment) OS=Homo sapiens OX=9606 GN=HLA-B PE=3 SV=1;>tr|J7RT46|J7RT46_HUMAN MHC class I antigen (Fragment) OS=Homo sapiens OX=9606 GN=HLA-B PE=3 SV=1;>tr|G5CBS6|G5CBS6_HUMAN MHC class I antigen (Fragment) OS=Ho	46.3	38.225	2.1061e-98	173	1	3.9	337	3793500	237100	1	237100	0	0	0	0	0	20	20	20	20	20	20	>tr|F4NBP6|F4NBP6_HUMAN MHC class I antigen (Fragment) OS=Homo sapiens OX=9606 GN=HLA-B PE=3 SV=1;...	F4NBP6	F4NBP6_HUMAN MHC class I antigen (Fragment)	Homo sapiens OX=9606	HLA-B	3	1	F4NBP6	link										1	0	0	0	0	0
>tr|C9J9K3|C9J9K3_HUMAN 40S ribosomal protein SA (Fragment) OS=Homo sapiens OX=9606 GN=RPSA PE=1 SV=8;>tr|A0A024R2L6|A0A024R2L6_HUMAN Ribosomal protein SA, isoform CRA_a OS=Homo sapiens OX=9606 GN=RPSA PE=3 SV=1;>sp|P08865|RSSA_HUMAN 40S ribosomal protein	60.8	29.404	2.1972e-113	8	12	60.8	263	6256300000	481260000	28	206290	0	257050000	223760000	241010	0	1263	1263	1263	1263	1263	1263	>sp|P08865|RSSA_HUMAN 40S ribosomal protein ;...	P08865						C9J9K3	link		P08865	RSSA_HUMAN	40S ribosomal protein SA	H. sapiens	295	3921	RPSA	FALSE	0.000802529	0	1	0.870492	0.0009376	0
>tr|B2RAU8|B2RAU8_HUMAN cDNA, FLJ95131, highly similar to Homo sapiens nucleolar and coiled-body phosphoprotein 1 (NOLC1), mRNA OS=Homo sapiens OX=9606 PE=2 SV=1;>sp|Q14978|NOLC1_HUMAN Nucleolar and coiled-body phosphoprotein 1 OS=Homo sapiens OX=9606 GN=N	3.7	73.603	9.7862e-08	9	2	3.7	699	88373000	2678000	5	199230	0	1404700	1074100	0	0	579	579	579	579	579	579	>sp|Q14978|NOLC1_HUMAN Nucleolar and coiled-body phosphoprotein 1 OS=Homo sapiens OX=9606 GN=N;...	Q14978	NOLC1_HUMAN Nucleolar and coiled-body phosphoprotein 1	Homo sapiens OX=9606				B2RAU8	link		Q14978	NOLC1_HUMAN	Nucleolar and coiled-body phosphoprotein 1	H. sapiens	699	9221	NOLC1	FALSE	0.141831	0	1	0.764647	0	0
>tr|Q5SU16|Q5SU16_HUMAN Tubulin beta chain OS=Homo sapiens OX=9606 GN=TUBB PE=2 SV=1;>sp|P07437|TBB5_HUMAN Tubulin beta chain OS=Homo sapiens OX=9606 GN=TUBB PE=1 SV=2;>tr|A0A384NYT8|A0A384NYT8_HUMAN Tubulin beta chain (Fragment) OS=Homo sapiens OX=9606 PE	71.4	49.67	0	40	25	71.4	444	47793000000	2389600000	84	182890	0	1297100000	1091100000	0	1233400	1285	1285	1285	1285	1285	1285	>sp|P07437|TBB5_HUMAN Tubulin beta chain OS=Homo sapiens OX=9606 GN=TUBB PE=1 SV=2;...	P07437	TBB5_HUMAN Tubulin beta chain	Homo sapiens OX=9606	TUBB	1	2	Q5SU16	link		P07437	TBB5_HUMAN	Tubulin beta chain	H. sapiens	444	null	TUBB	FALSE	0.000140999	0	1	0.841184	0	0.00095089
>sp|P18124|RL7_HUMAN 60S ribosomal protein L7 OS=Homo sapiens OX=9606 GN=RPL7 PE=1 SV=1;>tr|A0A024R814|A0A024R814_HUMAN Ribosomal protein L7, isoform CRA_a OS=Homo sapiens OX=9606 GN=RPL7 PE=4 SV=1;>tr|A8MUD9|A8MUD9_HUMAN 60S ribosomal protein L7 OS=Homo s	46.8	29.225	2.8293e-34	6	10	46.8	248	3830400000	319200000	16	164450	100610	147960000	170970000	0	0	1169	1169	1169	1169	1169	1169	>sp|P18124|RL7_HUMAN 60S ribosomal protein L7 OS=Homo sapiens OX=9606 GN=RPL7 PE=1 SV=1;...	P18124	RL7_HUMAN 60S ribosomal protein L7	Homo sapiens OX=9606	RPL7	1	1	P18124	link		P18124	RL7_HUMAN	60S ribosomal protein L7	H. sapiens	248	6129	RPL7	FALSE	0.000961865	0.000588466	0.865415	1	0	0
>tr|Q59ES3|Q59ES3_HUMAN Amino acid transporter (Fragment) OS=Homo sapiens OX=9606 PE=2 SV=1;>tr|B4DE27|B4DE27_HUMAN Amino acid transporter OS=Homo sapiens OX=9606 PE=2 SV=1;>tr|Q71UA6|Q71UA6_HUMAN Amino acid transporter OS=Homo sapiens OX=9606 GN=SLC1A5 PE	9.7	57.39	1.2345e-10	7	4	9.7	548	300240000	18765000	3	160700	0	18604000	0	0	0	10	10	10	10	10	10	>tr|Q59ES3|Q59ES3_HUMAN Amino acid transporter (Fragment) OS=Homo sapiens OX=9606 PE=2 SV=1;...	Q59ES3	Q59ES3_HUMAN Amino acid transporter (Fragment)			2	1	Q59ES3	link										0.00863793	0	1	0	0	0
>tr|Q53H26|Q53H26_HUMAN Transferrin variant (Fragment) OS=Homo sapiens OX=9606 PE=2 SV=1;>tr|Q06AH7|Q06AH7_HUMAN Transferrin OS=Homo sapiens OX=9606 GN=TF PE=2 SV=1;>tr|A0A0K0K1H8|A0A0K0K1H8_HUMAN Epididymis secretory sperm binding protein Li 71p OS=Homo s	7.9	77.079	5.7388e-09	13	4	7.9	698	63881000	1558100	4	119830	169880	0	0	0	1268400	1327	1327	1327	1327	1327	1327	>tr|Q53H26|Q53H26_HUMAN Transferrin variant (Fragment) OS=Homo sapiens OX=9606 PE=2 SV=1;...	Q53H26	Q53H26_HUMAN Transferrin variant (Fragment)			2	1	Q53H26	link										0.0944734	0.133933	0	0	0	1
>tr|A0A024R5J7|A0A024R5J7_HUMAN Leucine rich repeat containing 32, isoform CRA_a OS=Homo sapiens OX=9606 GN=LRRC32 PE=4 SV=1;>sp|Q14392|LRC32_HUMAN Transforming growth factor beta activator LRRC32 OS=Homo sapiens OX=9606 GN=LRRC32 PE=1 SV=1	1.5	71.978	0.026299	2	1	1.5	662	1327400	49164	0	49164	0	0	0	0	0	594	594	594	594	594	594	>sp|Q14392|LRC32_HUMAN Transforming growth factor beta activator LRRC32 OS=Homo sapiens OX=9606 GN=LRRC32 PE=1 SV=1;...	Q14392	LRC32_HUMAN Transforming growth factor beta activator LRRC32	Homo sapiens OX=9606	LRRC32	1	1	A0A024R5J7	link		Q14392	LRC32_HUMAN	Leucine-rich repeat-containing protein 32	H. sapiens	662	2615	LRRC32	FALSE	1	0	0	0	0	0
>tr|B4DTR5|B4DTR5_HUMAN cDNA FLJ53426, highly similar to Rho guanine nucleotide exchange factor 15 OS=Homo sapiens OX=9606 PE=2 SV=1;>tr|A0A3B3IUF8|A0A3B3IUF8_HUMAN Rho guanine nucleotide exchange factor 15 (Fragment) OS=Homo sapiens OX=9606 GN=ARHGEF15 PE	1.1	69.866	0.022634	7	1	1.1	631	1357000	42407	0	42407	0	0	0	0	0	1368	1368	1368	1368	1368	1368	>tr|B4DTR5|B4DTR5_HUMAN cDNA FLJ53426, highly similar to Rho guanine nucleotide exchange factor 15 OS=Homo sapiens OX=9606 PE=2 SV=1;...	B4DTR5	B4DTR5_HUMAN cDNA FLJ53426, highly similar to Rho guanine nucleotide exchange factor 15			2	1	B4DTR5	link										1	0	0	0	0	0
>tr|A0A024R3X4|A0A024R3X4_HUMAN Epididymis secretory sperm binding protein (Fragment) OS=Homo sapiens OX=9606 GN=HSPD1 PE=2 SV=1;>tr|A0A024R3W0|A0A024R3W0_HUMAN Heat shock 60kDa protein 1 (Chaperonin), isoform CRA_a OS=Homo sapiens OX=9606 GN=HSPD1 PE=3 SV	78.4	61.054	0	21	45	78.4	573	79759000000	2492500000	155	0	0	1303500000	1188000000	949410	0	1238	1238	1238	1238	1238	1238	>tr|A0A024R3X4|A0A024R3X4_HUMAN Epididymis secretory sperm binding protein (Fragment) OS=Homo sapiens OX=9606 GN=HSPD1 PE=2 SV=1;...	A0A024R3X4	A0A024R3X4_HUMAN Epididymis secretory sperm binding protein (Fragment)	Homo sapiens OX=9606	HSPD1	2	1	A0A024R3X4	link										0	0	1	0.911392	0.000728354	0
>tr|V9HWF5|V9HWF5_HUMAN Peptidyl-prolyl cis-trans isomerase OS=Homo sapiens OX=9606 GN=HEL-S-69p PE=1 SV=1;>tr|A8K486|A8K486_HUMAN Peptidyl-prolyl cis-trans isomerase OS=Homo sapiens OX=9606 PE=2 SV=1;>sp|P62937|PPIA_HUMAN Peptidyl-prolyl cis-trans isomera	71.5	18.012	3.3796e-155	19	12	71.5	165	20106000000	2010600000	37	0	0	1235900000	773470000	0	1292600	741	741	741	741	741	741	>sp|P62937|PPIA_HUMAN Peptidyl-prolyl cis-trans isomera;...	P62937						V9HWF5	link		P62937	PPIA_HUMAN	Peptidyl-prolyl cis-trans isomerase A	H. sapiens	165	5478	PPIA	FALSE	0	0	1	0.625835	0	0.00104588
>tr|V9HWK1|V9HWK1_HUMAN Triosephosphate isomerase OS=Homo sapiens OX=9606 GN=HEL-S-49 PE=2 SV=1;>sp|P60174-1|TPIS_HUMAN Isoform 2 of Triosephosphate isomerase OS=Homo sapiens OX=9606 GN=TPI1;>sp|P60174|TPIS_HUMAN Triosephosphate isomerase OS=Homo sapiens O	86.3	26.669	1.8973e-215	10	17	86.3	249	30671000000	1804100000	47	0	0	1172300000	631890000	0	0	830	830	830	830	830	830	>sp|P60174-1|TPIS_HUMAN Isoform 2 of Triosephosphate isomerase OS=Homo sapiens OX=9606 GN=TPI1;>sp|P60174|TPIS_HUMAN Triosephosphate isomerase OS=Homo sapiens O;...	P60174-1	TPIS_HUMAN Isoform 2 of Triosephosphate isomerase	Homo sapiens OX=9606				V9HWK1	link		P60174-1	TPIS_HUMAN	Triosephosphate isomerase	H. sapiens	249	7167	TPI1	TRUE	0	0	1	0.539017	0	0
>tr|Q9UNM1|Q9UNM1_HUMAN Chaperonin 10-related protein (Fragment) OS=Homo sapiens OX=9606 GN=EPFP1 PE=3 SV=1;>tr|A0A384N6A4|A0A384N6A4_HUMAN Epididymis secretory sperm binding protein OS=Homo sapiens OX=9606 PE=2 SV=1;>sp|P61604|CH10_HUMAN 10 kDa heat shock	66	10.295	1.8567e-42	7	8	66	97	8914700000	1485800000	19	0	0	968380000	516250000	1155900	0	796	796	796	796	796	796	>sp|P61604|CH10_HUMAN 10 kDa heat shock;...	P61604						Q9UNM1	link		P61604	CH10_HUMAN	10 kDa heat shock protein, mitochondrial	H. sapiens	102	3336	HSPE1	TRUE	0	0	1	0.533107	0.00119364	0
>tr|A0A024RDR0|A0A024RDR0_HUMAN High-mobility group box 1, isoform CRA_a OS=Homo sapiens OX=9606 GN=HMGB1 PE=4 SV=1;>sp|P09429|HMGB1_HUMAN High mobility group protein B1 OS=Homo sapiens OX=9606 GN=HMGB1 PE=1 SV=3;>tr|Q5T7C4|Q5T7C4_HUMAN High mobility group	48.8	24.893	7.6705e-81	14	11	48.8	215	8420300000	1403400000	27	0	0	689150000	714230000	0	0	1259	1259	1259	1259	1259	1259	>sp|P09429|HMGB1_HUMAN High mobility group protein B1 OS=Homo sapiens OX=9606 GN=HMGB1 PE=1 SV=3;...	P09429	HMGB1_HUMAN High mobility group protein B1	Homo sapiens OX=9606	HMGB1	1	3	A0A024RDR0	link		P09429	HMGB1_HUMAN	High mobility group protein B1	H. sapiens	215	3146	HMGB1	FALSE	0	0	0.964885	1	0	0
>tr|A0A0K0K1K8|A0A0K0K1K8_HUMAN Enolase 1, (Alpha), isoform CRA_a OS=Homo sapiens OX=9606 GN=ENO1 PE=3 SV=1;>tr|A0A024R4F1|A0A024R4F1_HUMAN Epididymis secretory protein Li 17 OS=Homo sapiens OX=9606 GN=HEL-S-17 PE=2 SV=1;>sp|P06733|ENOA_HUMAN Alpha-enolase	68	47.168	0	28	27	68	434	27046000000	1229400000	65	0	0	677470000	551880000	0	0	1294	1294	1294	1294	1294	1294	>sp|P06733|ENOA_HUMAN Alpha-enolase;...	P06733						A0A0K0K1K8	link		P06733	ENOA_HUMAN	Alpha-enolase	H. sapiens	434	2023	ENO1	FALSE	0	0	1	0.814619	0	0
>tr|Q5U077|Q5U077_HUMAN L-lactate dehydrogenase OS=Homo sapiens OX=9606 GN=LDHB PE=2 SV=1;>sp|P07195|LDHB_HUMAN L-lactate dehydrogenase B chain OS=Homo sapiens OX=9606 GN=LDHB PE=1 SV=2;>tr|A0A5F9ZHM4|A0A5F9ZHM4_HUMAN L-lactate dehydrogenase B chain OS=Hom	61.4	36.638	1.6218e-212	8	19	57.8	334	25224000000	1483800000	47	0	0	659520000	824270000	0	0	1290	1290	1290	1290	1290	1290	>sp|P07195|LDHB_HUMAN L-lactate dehydrogenase B chain OS=Homo sapiens OX=9606 GN=LDHB PE=1 SV=2;...	P07195	LDHB_HUMAN L-lactate dehydrogenase B chain	Homo sapiens OX=9606	LDHB	1	2	Q5U077	link		P07195	LDHB_HUMAN	L-lactate dehydrogenase B chain	H. sapiens	334	3945	LDHB	TRUE	0	0	0.800126	1	0	0
>tr|G3V1A4|G3V1A4_HUMAN Cofilin 1 (Non-muscle), isoform CRA_a OS=Homo sapiens OX=9606 GN=CFL1 PE=1 SV=1;>tr|V9HWI5|V9HWI5_HUMAN Cofilin 1 (Non-muscle), isoform CRA_b OS=Homo sapiens OX=9606 GN=HEL-S-15 PE=2 SV=1;>sp|P23528|COF1_HUMAN Cofilin-1 OS=Homo sapi	76.5	16.811	9.0422e-140	17	13	76.5	149	11880000000	1319900000	31	0	0	636410000	683530000	0	0	1128	1128	1128	1128	1128	1128	>sp|P23528|COF1_HUMAN Cofilin-1 OS=Homo sapi;...	P23528	COF1_HUMAN Cofilin-1					G3V1A4	link		P23528	COF1_HUMAN	Cofilin-1	H. sapiens	166	1072	CFL1	FALSE	0	0	0.931064	1	0	0
>tr|V9HWN7|V9HWN7_HUMAN Fructose-bisphosphate aldolase OS=Homo sapiens OX=9606 GN=HEL-S-87p PE=2 SV=1;>sp|P04075|ALDOA_HUMAN Fructose-bisphosphate aldolase A OS=Homo sapiens OX=9606 GN=ALDOA PE=1 SV=2;>sp|P04075-2|ALDOA_HUMAN Isoform 2 of Fructose-bisphosp	76.4	39.42	0	17	21	76.4	364	27884000000	1212300000	53	0	0	630130000	582100000	0	113930	1325	1325	1325	1325	1325	1325	>sp|P04075|ALDOA_HUMAN Fructose-bisphosphate aldolase A OS=Homo sapiens OX=9606 GN=ALDOA PE=1 SV=2;>sp|P04075-2|ALDOA_HUMAN Isoform 2 of Fructose-bisphosp;...	P04075	ALDOA_HUMAN Fructose-bisphosphate aldolase A	Homo sapiens OX=9606	ALDOA	1	2	V9HWN7	link		P04075	ALDOA_HUMAN	Fructose-bisphosphate aldolase A	H. sapiens	364	226	ALDOA	FALSE	0	0	1	0.923778	0	0.000180804
>tr|V9HWB9|V9HWB9_HUMAN L-lactate dehydrogenase OS=Homo sapiens OX=9606 GN=HEL-S-133P PE=2 SV=1;>sp|P00338|LDHA_HUMAN L-lactate dehydrogenase A chain OS=Homo sapiens OX=9606 GN=LDHA PE=1 SV=2;>sp|P00338-3|LDHA_HUMAN Isoform 3 of L-lactate dehydrogenase A c	70.2	36.688	0	31	23	70.2	332	23906000000	1328100000	62	0	0	626490000	701640000	0	0	1346	1346	1346	1346	1346	1346	>sp|P00338|LDHA_HUMAN L-lactate dehydrogenase A chain OS=Homo sapiens OX=9606 GN=LDHA PE=1 SV=2;>sp|P00338-3|LDHA_HUMAN Isoform 3 of L-lactate dehydrogenase A c;...	P00338	LDHA_HUMAN L-lactate dehydrogenase A chain	Homo sapiens OX=9606	LDHA	1	2	V9HWB9	link		P00338	LDHA_HUMAN	L-lactate dehydrogenase A chain	H. sapiens	332	3939	LDHA	FALSE	0	0	0.892894	1	0	0
>tr|V9HWB8|V9HWB8_HUMAN Pyruvate kinase OS=Homo sapiens OX=9606 GN=HEL-S-30 PE=1 SV=1;>sp|P14618|KPYM_HUMAN Pyruvate kinase PKM OS=Homo sapiens OX=9606 GN=PKM PE=1 SV=4;>sp|P14618-3|KPYM_HUMAN Isoform 3 of Pyruvate kinase PKM OS=Homo sapiens OX=9606 GN=PKM	77.2	57.936	0	23	40	77.2	531	35712000000	1082200000	108	0	0	575010000	507160000	0	0	1202	1202	1202	1202	1202	1202	>sp|P14618|KPYM_HUMAN Pyruvate kinase PKM OS=Homo sapiens OX=9606 GN=PKM PE=1 SV=4;>sp|P14618-3|KPYM_HUMAN Isoform 3 of Pyruvate kinase PKM OS=Homo sapiens OX=9606 GN=PKM;...	P14618	KPYM_HUMAN Pyruvate kinase PKM	Homo sapiens OX=9606	PKM	1	4	V9HWB8	link		P14618	KPYM_HUMAN	Pyruvate kinase PKM	H. sapiens	531	5315	PKM	FALSE	0	0	1	0.882002	0	0
>sp|P62826|RAN_HUMAN GTP-binding nuclear protein Ran OS=Homo sapiens OX=9606 GN=RAN PE=1 SV=3;>tr|B5MDF5|B5MDF5_HUMAN GTP-binding nuclear protein Ran OS=Homo sapiens OX=9606 GN=RAN PE=1 SV=1;>tr|J3KQE5|J3KQE5_HUMAN GTP-binding nuclear protein Ran (Fragment	44.9	24.423	1.2163e-79	9	9	44.9	216	11099000000	1009000000	25	0	0	523290000	485710000	0	0	757	757	757	757	757	757	>sp|P62826|RAN_HUMAN GTP-binding nuclear protein Ran OS=Homo sapiens OX=9606 GN=RAN PE=1 SV=3;...	P62826	RAN_HUMAN GTP-binding nuclear protein Ran	Homo sapiens OX=9606	RAN	1	3	P62826	link		P62826	RAN_HUMAN	GTP-binding nuclear protein Ran	H. sapiens	216	5901	RAN	FALSE	0	0	1	0.928185	0	0
>tr|V9HWE9|V9HWE9_HUMAN Epididymis secretory protein Li 22 OS=Homo sapiens OX=9606 GN=HEL-S-22 PE=2 SV=1;>sp|P09211|GSTP1_HUMAN Glutathione S-transferase P OS=Homo sapiens OX=9606 GN=GSTP1 PE=1 SV=2;>tr|A8MX94|A8MX94_HUMAN Glutathione S-transferase P OS=Ho	57.6	23.356	2.3557e-266	11	9	57.6	210	10381000000	943680000	23	0	0	491360000	452320000	0	0	1260	1260	1260	1260	1260	1260	>sp|P09211|GSTP1_HUMAN Glutathione S-transferase P OS=Homo sapiens OX=9606 GN=GSTP1 PE=1 SV=2;...	P09211	GSTP1_HUMAN Glutathione S-transferase P	Homo sapiens OX=9606	GSTP1	1	2	V9HWE9	link		P09211	GSTP1_HUMAN	Glutathione S-transferase P	H. sapiens	210	2950	GSTP1	FALSE	0	0	1	0.920547	0	0
>tr|A0A384N6H1|A0A384N6H1_HUMAN Epididymis secretory sperm binding protein OS=Homo sapiens OX=9606 PE=2 SV=1;>sp|P13639|EF2_HUMAN Elongation factor 2 OS=Homo sapiens OX=9606 GN=EEF2 PE=1 SV=4;>tr|Q8TA90|Q8TA90_HUMAN Similar to Elongation factor 2b (Fragmen	68.9	95.337	0	8	48	68.9	858	41675000000	926110000	131	0	0	486570000	439540000	0	0	1216	1216	1216	1216	1216	1216	>sp|P13639|EF2_HUMAN Elongation factor 2 OS=Homo sapiens OX=9606 GN=EEF2 PE=1 SV=4;...	P13639	EF2_HUMAN Elongation factor 2	Homo sapiens OX=9606	EEF2	1	4	A0A384N6H1	link		P13639	EF2_HUMAN	Elongation factor 2	H. sapiens	858	1938	EEF2	FALSE	0	0	1	0.903344	0	0
>sp|Q8NC51-3|PAIRB_HUMAN Isoform 3 of Plasminogen activator inhibitor 1 RNA-binding protein OS=Homo sapiens OX=9606 GN=SERBP1;>sp|Q8NC51|PAIRB_HUMAN Plasminogen activator inhibitor 1 RNA-binding protein OS=Homo sapiens OX=9606 GN=SERBP1 PE=1 SV=2;>tr|Q63HR	42.2	43.135	7.9451e-114	8	15	42.2	393	11843000000	657930000	39	0	0	457050000	200880000	0	0	446	446	446	446	446	446	>sp|Q8NC51-3|PAIRB_HUMAN Isoform 3 of Plasminogen activator inhibitor 1 RNA-binding protein OS=Homo sapiens OX=9606 GN=SERBP1;>sp|Q8NC51|PAIRB_HUMAN Plasminogen activator inhibitor 1 RNA-binding protein OS=Homo sapiens OX=9606 GN=SERBP1 PE=1 SV=2;...	Q8NC51-3	PAIRB_HUMAN Isoform 3 of Plasminogen activator inhibitor 1 RNA-binding protein	Homo sapiens OX=9606				Q8NC51-3	link		Q8NC51-3	PAIRB_HUMAN	Plasminogen activator inhibitor 1 RNA-binding protein	H. sapiens	393	26135	SERBP1	FALSE	0	0	1	0.439514	0	0
>tr|V9HWJ7|V9HWJ7_HUMAN Epididymis secretory protein Li 37 OS=Homo sapiens OX=9606 GN=HEL-S-37 PE=2 SV=1;>tr|A0A024RDT4|A0A024RDT4_HUMAN Lymphocyte cytosolic protein 1 (L-plastin), isoform CRA_a OS=Homo sapiens OX=9606 GN=LCP1 PE=4 SV=1;>sp|P13796|PLSL_HUM	79.7	70.289	0	22	40	79.7	627	31119000000	841060000	98	0	0	441710000	399350000	0	0	1213	1213	1213	1213	1213	1213	>sp|P13796|PLSL_HUM;...	P13796						V9HWJ7	link		P13796	PLSL_HUMAN	Plastin-2	H. sapiens	627	3936	LCP1	FALSE	0	0	1	0.9041	0	0
>tr|E5RH77|E5RH77_HUMAN 40S ribosomal protein S14 OS=Homo sapiens OX=9606 GN=RPS14 PE=1 SV=1;>tr|A0A2R8Y811|A0A2R8Y811_HUMAN 40S ribosomal protein S14 (Fragment) OS=Homo sapiens OX=9606 GN=RPS14 PE=1 SV=1;>sp|P62263|RS14_HUMAN 40S ribosomal protein S14 OS=	34.3	14.295	9.6919e-36	4	5	34.3	134	2640600000	880210000	9	0	0	426620000	453590000	0	0	779	779	779	779	779	779	>sp|P62263|RS14_HUMAN 40S ribosomal protein S14 OS=;...	P62263	RS14_HUMAN 40S ribosomal protein S14					E5RH77	link		P62263	RS14_HUMAN	40S ribosomal protein S14	H. sapiens	151	6208	RPS14	TRUE	0	0	0.940541	1	0	0
>tr|A0A0S2Z4G7|A0A0S2Z4G7_HUMAN Nucleophosmin (Nucleolar phosphoprotein B23, numatrin), isoform CRA_f (Fragment) OS=Homo sapiens OX=9606 GN=NPM1 PE=2 SV=1;>sp|P06748-2|NPM_HUMAN Isoform 2 of Nucleophosmin OS=Homo sapiens OX=9606 GN=NPM1;>tr|A0A0S2Z491|A0A0	49.4	29.464	1.3481e-127	25	10	49.4	265	8635800000	719650000	21	0	0	406390000	313260000	0	0	1292	1292	1292	1292	1292	1292	>sp|P06748-2|NPM_HUMAN Isoform 2 of Nucleophosmin OS=Homo sapiens OX=9606 GN=NPM1;...	P06748-2	NPM_HUMAN Isoform 2 of Nucleophosmin	Homo sapiens OX=9606				A0A0S2Z4G7	link		P06748-2	NPM_HUMAN	Nucleophosmin	H. sapiens	265	4869	NPM1	FALSE	0	0	1	0.770836	0	0
>sp|P22392-2|NDKB_HUMAN Isoform 3 of Nucleoside diphosphate kinase B OS=Homo sapiens OX=9606 GN=NME2;>tr|Q32Q12|Q32Q12_HUMAN Nucleoside diphosphate kinase OS=Homo sapiens OX=9606 GN=NME1-NME2 PE=1 SV=1;>tr|Q6FHN3|Q6FHN3_HUMAN Nucleoside diphosphate kinase	74.2	30.137	4.6702e-70	10	13	74.2	267	12203000000	642260000	28	0	0	388710000	253550000	0	0	1140	1140	1140	1140	1140	1140	>sp|P22392-2|NDKB_HUMAN Isoform 3 of Nucleoside diphosphate kinase B OS=Homo sapiens OX=9606 GN=NME2;...	P22392-2	NDKB_HUMAN Isoform 3 of Nucleoside diphosphate kinase B	Homo sapiens OX=9606				P22392-2	link		P22392-2	NDKB_HUMAN	Nucleoside diphosphate kinase B	H. sapiens	267	4831	NME2	FALSE	0	0	1	0.652286	0	0
>tr|A0A2R8YEM3|A0A2R8YEM3_HUMAN Ribosomal protein L15 (Fragment) OS=Homo sapiens OX=9606 GN=RPL15 PE=1 SV=1;>tr|E7EQV9|E7EQV9_HUMAN Ribosomal protein L15 (Fragment) OS=Homo sapiens OX=9606 GN=RPL15 PE=1 SV=1;>tr|A0A024R2Q4|A0A024R2Q4_HUMAN Ribosomal protei	42.6	19.968	7.2001e-29	11	6	42.6	169	4278600000	475400000	18	0	0	360570000	114820000	0	0	802	802	802	802	802	802	>tr|A0A2R8YEM3|A0A2R8YEM3_HUMAN Ribosomal protein L15 (Fragment) OS=Homo sapiens OX=9606 GN=RPL15 PE=1 SV=1;...	A0A2R8YEM3	A0A2R8YEM3_HUMAN Ribosomal protein L15 (Fragment)	Homo sapiens OX=9606	RPL15	1	1	A0A2R8YEM3	link										0	0	1	0.31844	0	0
>sp|P09651-3|ROA1_HUMAN Isoform 2 of Heterogeneous nuclear ribonucleoprotein A1 OS=Homo sapiens OX=9606 GN=HNRNPA1;>tr|F8W6I7|F8W6I7_HUMAN Heterogeneous nuclear ribonucleoprotein A1 OS=Homo sapiens OX=9606 GN=HNRNPA1 PE=1 SV=2;>tr|A0A024RB53|A0A024RB53_HUM	67.8	29.386	7.1242e-140	21	17	67.8	267	8925900000	595060000	35	0	0	356150000	238600000	0	306930	1255	1255	1255	1255	1255	1255	>sp|P09651-3|ROA1_HUMAN Isoform 2 of Heterogeneous nuclear ribonucleoprotein A1 OS=Homo sapiens OX=9606 GN=HNRNPA1;...	P09651-3	ROA1_HUMAN Isoform 2 of Heterogeneous nuclear ribonucleoprotein A1	Homo sapiens OX=9606				P09651-3	link		P09651-3	ROA1_HUMAN	Heterogeneous nuclear ribonucleoprotein A1	H. sapiens	267	3178	HNRNPA1	FALSE	0	0	1	0.669942	0	0.0008618
>sp|P61981|1433G_HUMAN 14-3-3 protein gamma OS=Homo sapiens OX=9606 GN=YWHAG PE=1 SV=2;>tr|B3KNB4|B3KNB4_HUMAN cDNA FLJ14168 fis, clone NT2RP2001440, highly similar to 14-3-3 protein gamma OS=Homo sapiens OX=9606 PE=2 SV=1;>tr|B4DHC4|B4DHC4_HUMAN cDNA FLJ5	67.2	28.302	3.7967e-198	4	15	67.2	247	9069300000	566830000	36	0	0	351710000	212570000	401420	2150800	788	788	788	788	788	788	>sp|P61981|1433G_HUMAN 14-3-3 protein gamma OS=Homo sapiens OX=9606 GN=YWHAG PE=1 SV=2;...	P61981	1433G_HUMAN 14-3-3 protein gamma	Homo sapiens OX=9606	YWHAG	1	2	P61981	link		P61981	1433G_HUMAN	14-3-3 protein gamma	H. sapiens	247	7532	YWHAG	FALSE	0	0	1	0.60439	0.00114134	0.00611527
>sp|P07737|PROF1_HUMAN Profilin-1 OS=Homo sapiens OX=9606 GN=PFN1 PE=1 SV=2;>tr|K7EJ44|K7EJ44_HUMAN Profilin OS=Homo sapiens OX=9606 GN=PFN1 PE=1 SV=1	87.1	15.054	2.5826e-47	4	9	87.1	140	5070700000	563410000	15	0	0	320970000	242450000	0	0	1283	1283	1283	1283	1283	1283	>sp|P07737|PROF1_HUMAN Profilin-1 OS=Homo sapiens OX=9606 GN=PFN1 PE=1 SV=2;...	P07737	PROF1_HUMAN Profilin-1	Homo sapiens OX=9606	PFN1	1	2	P07737	link		P07737	PROF1_HUMAN	Profilin-1	H. sapiens	140	5216	PFN1	FALSE	0	0	1	0.755367	0	0
>sp|P67809|YBOX1_HUMAN Y-box-binding protein 1 OS=Homo sapiens OX=9606 GN=YBX1 PE=1 SV=3;>tr|H0Y449|H0Y449_HUMAN Y-box-binding protein 1 (Fragment) OS=Homo sapiens OX=9606 GN=YBX1 PE=1 SV=1;>tr|Q6PKI6|Q6PKI6_HUMAN YBX1 protein (Fragment) OS=Homo sapiens OX	37	35.924	4.4808e-144	13	7	37	324	7510600000	577740000	23	0	0	312590000	265140000	0	0	727	727	727	727	727	727	>sp|P67809|YBOX1_HUMAN Y-box-binding protein 1 OS=Homo sapiens OX=9606 GN=YBX1 PE=1 SV=3;...	P67809	YBOX1_HUMAN Y-box-binding protein 1	Homo sapiens OX=9606	YBX1	1	3	P67809	link		P67809	YBOX1_HUMAN	Nuclease-sensitive element-binding protein 1	H. sapiens	324	4904	YBX1	FALSE	0	0	1	0.848204	0	0
>tr|K9JA46|K9JA46_HUMAN Epididymis luminal secretory protein 52 OS=Homo sapiens OX=9606 GN=EL52 PE=2 SV=1;>sp|P07900|HS90A_HUMAN Heat shock protein HSP 90-alpha OS=Homo sapiens OX=9606 GN=HSP90AA1 PE=1 SV=5;>sp|P07900-2|HS90A_HUMAN Isoform 2 of Heat shock	55.5	84.659	0	21	25	36.5	732	18142000000	549770000	56	0	0	311870000	237900000	0	0	1280	1280	1280	1280	1280	1280	>sp|P07900|HS90A_HUMAN Heat shock protein HSP 90-alpha OS=Homo sapiens OX=9606 GN=HSP90AA1 PE=1 SV=5;>sp|P07900-2|HS90A_HUMAN Isoform 2 of Heat shock ;...	P07900	HS90A_HUMAN Heat shock protein HSP 90-alpha	Homo sapiens OX=9606	HSP90AA1	1	5	K9JA46	link		P07900	HS90A_HUMAN	Heat shock protein HSP 90-alpha	H. sapiens	732	3320	HSP90AA1	FALSE	0	0	1	0.762818	0	0
>sp|P62424|RL7A_HUMAN 60S ribosomal protein L7a OS=Homo sapiens OX=9606 GN=RPL7A PE=1 SV=2;>tr|Q9BY74|Q9BY74_HUMAN Ribosomal protein L7a (Fragment) OS=Homo sapiens OX=9606 GN=RP-L7a PE=2 SV=1;>tr|Q5T8U2|Q5T8U2_HUMAN 60S ribosomal protein L7a OS=Homo sapien	42.5	29.995	2.31e-107	4	13	42.5	266	5185800000	518580000	19	0	0	305150000	213430000	0	0	767	767	767	767	767	767	>sp|P62424|RL7A_HUMAN 60S ribosomal protein L7a OS=Homo sapiens OX=9606 GN=RPL7A PE=1 SV=2;...	P62424	RL7A_HUMAN 60S ribosomal protein L7a	Homo sapiens OX=9606	RPL7A	1	2	P62424	link		P62424	RL7A_HUMAN	60S ribosomal protein L7a	H. sapiens	266	null	RPL7A	FALSE	0	0	1	0.699427	0	0
>tr|D0PNI1|D0PNI1_HUMAN Epididymis luminal protein 4 OS=Homo sapiens OX=9606 GN=YWHAZ PE=2 SV=1;>sp|P63104|1433Z_HUMAN 14-3-3 protein zeta/delta OS=Homo sapiens OX=9606 GN=YWHAZ PE=1 SV=1;>tr|E7EX29|E7EX29_HUMAN 14-3-3 protein zeta/delta (Fragment) OS=Homo	60.4	27.745	1.7205e-153	15	12	53.5	245	7370500000	526460000	26	0	0	301070000	223670000	0	1721500	736	736	736	736	736	736	>sp|P63104|1433Z_HUMAN 14-3-3 protein zeta/delta OS=Homo sapiens OX=9606 GN=YWHAZ PE=1 SV=1;...	P63104	1433Z_HUMAN 14-3-3 protein zeta/delta	Homo sapiens OX=9606	YWHAZ	1	1	D0PNI1	link		P63104	1433Z_HUMAN	14-3-3 protein zeta/delta	H. sapiens	245	7534	YWHAZ	FALSE	0	0	1	0.742917	0	0.00571794
>tr|V9HW31|V9HW31_HUMAN ATP synthase subunit beta OS=Homo sapiens OX=9606 GN=HEL-S-271 PE=1 SV=1;>sp|P06576|ATPB_HUMAN ATP synthase subunit beta, mitochondrial OS=Homo sapiens OX=9606 GN=ATP5F1B PE=1 SV=3;>tr|Q0QEN7|Q0QEN7_HUMAN ATP synthase subunit beta (	70.7	56.559	0	7	25	70.7	529	18017000000	621260000	73	0	0	284580000	336680000	0	0	1297	1297	1297	1297	1297	1297	>sp|P06576|ATPB_HUMAN ATP synthase subunit beta, mitochondrial OS=Homo sapiens OX=9606 GN=ATP5F1B PE=1 SV=3;...	P06576	ATPB_HUMAN ATP synthase subunit beta, mitochondrial	Homo sapiens OX=9606	ATP5F1B	1	3	V9HW31	link		P06576	ATPB_HUMAN	ATP synthase subunit beta, mitochondrial	H. sapiens	529	506	ATP5F1B	TRUE	0	0	0.845254	1	0	0
>tr|B0ZBD0|B0ZBD0_HUMAN 40S ribosomal protein S19 OS=Homo sapiens OX=9606 GN=RPS19 PE=2 SV=1;>sp|P39019|RS19_HUMAN 40S ribosomal protein S19 OS=Homo sapiens OX=9606 GN=RPS19 PE=1 SV=2;>tr|Q8WVX7|Q8WVX7_HUMAN Ribosomal protein S19 (Fragment) OS=Homo sapiens	29	16.06	4.3929e-19	7	5	29	145	5139000000	513900000	9	0	0	280310000	233580000	0	0	994	994	994	994	994	994	>sp|P39019|RS19_HUMAN 40S ribosomal protein S19 OS=Homo sapiens OX=9606 GN=RPS19 PE=1 SV=2;...	P39019	RS19_HUMAN 40S ribosomal protein S19	Homo sapiens OX=9606	RPS19	1	2	B0ZBD0	link		P39019	RS19_HUMAN	40S ribosomal protein S19	H. sapiens	145	6223	RPS19	FALSE	0	0	1	0.833292	0	0
>tr|F8VY35|F8VY35_HUMAN Nucleosome assembly protein 1-like 1 (Fragment) OS=Homo sapiens OX=9606 GN=NAP1L1 PE=1 SV=1;>sp|P55209-2|NP1L1_HUMAN Isoform 2 of Nucleosome assembly protein 1-like 1 OS=Homo sapiens OX=9606 GN=NAP1L1;>tr|F5H4R6|F5H4R6_HUMAN Nucleos	56.4	31.02	2.0812e-164	23	10	56.4	264	6278700000	482980000	26	0	0	258290000	224690000	0	0	850	850	850	850	850	850	>sp|P55209-2|NP1L1_HUMAN Isoform 2 of Nucleosome assembly protein 1-like 1 OS=Homo sapiens OX=9606 GN=NAP1L1;...	P55209-2	NP1L1_HUMAN Isoform 2 of Nucleosome assembly protein 1-like 1	Homo sapiens OX=9606				F8VY35	link		P55209-2	NP1L1_HUMAN	Nucleosome assembly protein 1-like 1	H. sapiens	368	4673	NAP1L1	FALSE	0	0	1	0.869914	0	0
>sp|Q05639|EF1A2_HUMAN Elongation factor 1-alpha 2 OS=Homo sapiens OX=9606 GN=EEF1A2 PE=1 SV=1;>tr|A0A2U3TZH3|A0A2U3TZH3_HUMAN Elongation factor 1-alpha OS=Homo sapiens OX=9606 GN=EEF1A2 PE=1 SV=1;>tr|Q59GP5|Q59GP5_HUMAN Eukaryotic translation elongation f	63.1	50.47	1.3665e-210	6	8	39.5	463	8906100000	424100000	25	0	0	253560000	170540000	0	0	673	673	673	673	673	673	>sp|Q05639|EF1A2_HUMAN Elongation factor 1-alpha 2 OS=Homo sapiens OX=9606 GN=EEF1A2 PE=1 SV=1;...	Q05639	EF1A2_HUMAN Elongation factor 1-alpha 2	Homo sapiens OX=9606	EEF1A2	1	1	Q05639	link		Q05639	EF1A2_HUMAN	Elongation factor 1-alpha 2	H. sapiens	463	1917	EEF1A2	FALSE	0	0	1	0.672582	0	0
>sp|P63241|IF5A1_HUMAN Eukaryotic translation initiation factor 5A-1 OS=Homo sapiens OX=9606 GN=EIF5A PE=1 SV=2;>sp|P63241-2|IF5A1_HUMAN Isoform 2 of Eukaryotic translation initiation factor 5A-1 OS=Homo sapiens OX=9606 GN=EIF5A;>tr|I3L397|I3L397_HUMAN Euk	66.9	16.832	7.0156e-142	9	11	66.9	154	3979400000	497430000	25	0	0	251880000	245550000	0	0	731	731	731	731	731	731	>sp|P63241|IF5A1_HUMAN Eukaryotic translation initiation factor 5A-1 OS=Homo sapiens OX=9606 GN=EIF5A PE=1 SV=2;>sp|P63241-2|IF5A1_HUMAN Isoform 2 of Eukaryotic translation initiation factor 5A-1 OS=Homo sapiens OX=9606 GN=EIF5A;...	P63241	IF5A1_HUMAN Eukaryotic translation initiation factor 5A-1	Homo sapiens OX=9606	EIF5A	1	2	P63241	link		P63241	IF5A1_HUMAN	Eukaryotic translation initiation factor 5A-1	H. sapiens	154	1984	EIF5A	FALSE	0	0	1	0.974869	0	0
>sp|P60866|RS20_HUMAN 40S ribosomal protein S20 OS=Homo sapiens OX=9606 GN=RPS20 PE=1 SV=1;>sp|P60866-2|RS20_HUMAN Isoform 2 of 40S ribosomal protein S20 OS=Homo sapiens OX=9606 GN=RPS20;>tr|E5RJX2|E5RJX2_HUMAN 40S ribosomal protein S20 OS=Homo sapiens OX=	28.6	13.373	4.3396e-29	5	4	28.6	119	2354300000	470870000	11	0	0	244200000	226660000	0	0	824	824	824	824	824	824	>sp|P60866|RS20_HUMAN 40S ribosomal protein S20 OS=Homo sapiens OX=9606 GN=RPS20 PE=1 SV=1;>sp|P60866-2|RS20_HUMAN Isoform 2 of 40S ribosomal protein S20 OS=Homo sapiens OX=9606 GN=RPS20;...	P60866	RS20_HUMAN 40S ribosomal protein S20	Homo sapiens OX=9606	RPS20	1	1	P60866	link		P60866	RS20_HUMAN	40S ribosomal protein S20	H. sapiens	119	6224	RPS20	FALSE	0	0	1	0.928174	0	0
>tr|V9HW96|V9HW96_HUMAN Chaperonin containing TCP1, subunit 2 (Beta), isoform CRA_b OS=Homo sapiens OX=9606 GN=HEL-S-100n PE=2 SV=1;>sp|P78371|TCPB_HUMAN T-complex protein 1 subunit beta OS=Homo sapiens OX=9606 GN=CCT2 PE=1 SV=4;>sp|P78371-2|TCPB_HUMAN Iso	72.5	57.488	0	7	33	72.5	535	12994000000	406050000	66	0	0	241630000	164430000	0	0	713	713	713	713	713	713	>sp|P78371|TCPB_HUMAN T-complex protein 1 subunit beta OS=Homo sapiens OX=9606 GN=CCT2 PE=1 SV=4;>sp|P78371-2|TCPB_HUMAN Iso;...	P78371	TCPB_HUMAN T-complex protein 1 subunit beta	Homo sapiens OX=9606	CCT2	1	4	V9HW96	link		P78371	TCPB_HUMAN	T-complex protein 1 subunit beta	H. sapiens	535	10576	CCT2	FALSE	0	0	1	0.680503	0	0
>sp|P31946-2|1433B_HUMAN Isoform Short of 14-3-3 protein beta/alpha OS=Homo sapiens OX=9606 GN=YWHAB;>tr|V9HWD6|V9HWD6_HUMAN Epididymis secretory protein Li 1 OS=Homo sapiens OX=9606 GN=HEL-S-1 PE=2 SV=1;>sp|P31946|1433B_HUMAN 14-3-3 protein beta/alpha OS=	61.1	27.85	9.6361e-221	9	11	50.8	244	5254800000	375340000	28	0	0	235290000	140050000	0	0	1043	1043	1043	1043	1043	1043	>sp|P31946-2|1433B_HUMAN Isoform Short of 14-3-3 protein beta/alpha OS=Homo sapiens OX=9606 GN=YWHAB;>sp|P31946|1433B_HUMAN 14-3-3 protein beta/alpha OS=;...	P31946-2	1433B_HUMAN Isoform Short of 14-3-3 protein beta/alpha	Homo sapiens OX=9606				P31946-2	link		P31946-2	1433B_HUMAN	14-3-3 protein beta/alpha	H. sapiens	244	7529	YWHAB	FALSE	0	0	1	0.595223	0	0
>tr|A0A024R394|A0A024R394_HUMAN Cysteine and histidine-rich domain (CHORD)-containing 1, isoform CRA_c OS=Homo sapiens OX=9606 GN=CHORDC1 PE=4 SV=1;>sp|Q9UHD1|CHRD1_HUMAN Cysteine and histidine-rich domain-containing protein 1 OS=Homo sapiens OX=9606 GN=CH	63	37.533	1.0514e-121	11	13	63	332	7803800000	487740000	32	0	0	231630000	256110000	0	0	206	206	206	206	206	206	>sp|Q9UHD1|CHRD1_HUMAN Cysteine and histidine-rich domain-containing protein 1 OS=Homo sapiens OX=9606 GN=CH;...	Q9UHD1	CHRD1_HUMAN Cysteine and histidine-rich domain-containing protein 1	Homo sapiens OX=9606				A0A024R394	link		Q9UHD1	CHRD1_HUMAN	Cysteine and histidine-rich domain-containing protein 1	H. sapiens	332	26973	CHORDC1	FALSE	0	0	0.904416	1	0	0
>tr|A0A024R228|A0A024R228_HUMAN Heterogeneous nuclear ribonucleoprotein K, isoform CRA_d OS=Homo sapiens OX=9606 GN=HNRPK PE=4 SV=1;>sp|P61978|HNRPK_HUMAN Heterogeneous nuclear ribonucleoprotein K OS=Homo sapiens OX=9606 GN=HNRNPK PE=1 SV=1;>sp|P61978-2|HN	50.1	51.218	1.8453e-197	11	17	50.1	463	10506000000	456800000	45	0	0	229460000	227260000	0	74005	789	789	789	789	789	789	>sp|P61978|HNRPK_HUMAN Heterogeneous nuclear ribonucleoprotein K OS=Homo sapiens OX=9606 GN=HNRNPK PE=1 SV=1;>sp|P61978-2|HN;...	P61978	HNRPK_HUMAN Heterogeneous nuclear ribonucleoprotein K	Homo sapiens OX=9606	HNRNPK	1	1	A0A024R228	link		P61978	HNRPK_HUMAN	Heterogeneous nuclear ribonucleoprotein K	H. sapiens	463	3190	HNRNPK	FALSE	0	0	1	0.990412	0	0.000322518
>tr|Q6FHU2|Q6FHU2_HUMAN Phosphoglycerate mutase (Fragment) OS=Homo sapiens OX=9606 GN=PGAM1 PE=2 SV=1;>tr|Q53G35|Q53G35_HUMAN Phosphoglycerate mutase (Fragment) OS=Homo sapiens OX=9606 PE=2 SV=1;>sp|P18669|PGAM1_HUMAN Phosphoglycerate mutase 1 OS=Homo sapi	66.9	28.804	2.1027e-138	14	11	66.9	254	6557200000	504400000	27	0	0	223320000	281080000	0	0	1166	1166	1166	1166	1166	1166	>sp|P18669|PGAM1_HUMAN Phosphoglycerate mutase 1 OS=Homo sapi;...	P18669	PGAM1_HUMAN Phosphoglycerate mutase 1					Q6FHU2	link		P18669	PGAM1_HUMAN	Phosphoglycerate mutase 1	H. sapiens	254	5223	PGAM1	FALSE	0	0	0.794507	1	0	0
>sp|P42677|RS27_HUMAN 40S ribosomal protein S27 OS=Homo sapiens OX=9606 GN=RPS27 PE=1 SV=3;>sp|Q71UM5|RS27L_HUMAN 40S ribosomal protein S27-like OS=Homo sapiens OX=9606 GN=RPS27L PE=1 SV=3;>tr|H0YMV8|H0YMV8_HUMAN 40S ribosomal protein S27 OS=Homo sapiens O	40.5	9.461	1.6331e-18	6	4	40.5	84	1535000000	383750000	8	0	0	220340000	163410000	0	0	971	971	971	971	971	971	>sp|P42677|RS27_HUMAN 40S ribosomal protein S27 OS=Homo sapiens OX=9606 GN=RPS27 PE=1 SV=3;>sp|Q71UM5|RS27L_HUMAN 40S ribosomal protein S27-like OS=Homo sapiens OX=9606 GN=RPS27L PE=1 SV=3;...	P42677	RS27_HUMAN 40S ribosomal protein S27	Homo sapiens OX=9606	RPS27	1	3	P42677	link		P42677	RS27_HUMAN	40S ribosomal protein S27	H. sapiens	84	6232	RPS27	FALSE	0	0	1	0.741627	0	0
>tr|E9PBS1|E9PBS1_HUMAN Multifunctional protein ADE2 (Fragment) OS=Homo sapiens OX=9606 GN=PAICS PE=1 SV=1;>sp|P22234|PUR6_HUMAN Multifunctional protein ADE2 OS=Homo sapiens OX=9606 GN=PAICS PE=1 SV=3;>sp|P22234-2|PUR6_HUMAN Isoform 2 of Multifunctional pr	48.4	45.651	1.8689e-177	6	16	48.4	413	7306500000	384550000	37	0	0	218520000	166030000	0	0	1142	1142	1142	1142	1142	1142	>sp|P22234|PUR6_HUMAN Multifunctional protein ADE2 OS=Homo sapiens OX=9606 GN=PAICS PE=1 SV=3;>sp|P22234-2|PUR6_HUMAN Isoform 2 of Multifunctional pr;...	P22234	PUR6_HUMAN Multifunctional protein ADE2	Homo sapiens OX=9606	PAICS	1	3	E9PBS1	link		P22234	PUR6_HUMAN	Multifunctional protein ADE2	H. sapiens	425	10606	PAICS	TRUE	0	0	1	0.759793	0	0
>tr|A8K6Y1|A8K6Y1_HUMAN cDNA FLJ75526, highly similar to Homo sapiens proliferation-associated 2G4, 38kDa (PA2G4), mRNA (Fragment) OS=Homo sapiens OX=9606 PE=2 SV=1;>tr|Q6PIN5|Q6PIN5_HUMAN PA2G4 protein (Fragment) OS=Homo sapiens OX=9606 GN=PA2G4 PE=2 SV=1	60.5	40.911	2.9511e-136	10	19	60.5	367	9115100000	434050000	42	0	0	217590000	216460000	0	0	171	171	171	171	171	171	>tr|A8K6Y1|A8K6Y1_HUMAN cDNA FLJ75526, highly similar to Homo sapiens proliferation-associated 2G4, 38kDa (PA2G4), mRNA (Fragment) OS=Homo sapiens OX=9606 PE=2 SV=1;...	A8K6Y1	A8K6Y1_HUMAN cDNA FLJ75526, highly similar to Homo sapiens proliferation-associated 2G4, 38kDa (PA2G4), mRNA (Fragment)			2	1	A8K6Y1	link										0	0	1	0.994807	0	0
>tr|Q53G71|Q53G71_HUMAN Calreticulin variant (Fragment) OS=Homo sapiens OX=9606 PE=2 SV=1;>tr|V9HW88|V9HW88_HUMAN Calreticulin OS=Homo sapiens OX=9606 GN=HEL-S-99n PE=2 SV=1;>sp|P27797|CALR_HUMAN Calreticulin OS=Homo sapiens OX=9606 GN=CALR PE=1 SV=1;>tr|B	69.2	46.918	6.1019e-170	7	16	69.2	406	8979500000	427600000	33	0	0	216400000	211200000	0	0	1092	1092	1092	1092	1092	1092	>sp|P27797|CALR_HUMAN Calreticulin OS=Homo sapiens OX=9606 GN=CALR PE=1 SV=1;...	P27797	CALR_HUMAN Calreticulin	Homo sapiens OX=9606	CALR	1	1	Q53G71	link		P27797	CALR_HUMAN	Calreticulin	H. sapiens	417	811	CALR	FALSE	0	0	1	0.97597	0	0
>sp|Q15084-3|PDIA6_HUMAN Isoform 3 of Protein disulfide-isomerase A6 OS=Homo sapiens OX=9606 GN=PDIA6;>tr|A0A384NPU5|A0A384NPU5_HUMAN Epididymis secretory sperm binding protein OS=Homo sapiens OX=9606 PE=2 SV=1;>sp|Q15084|PDIA6_HUMAN Protein disulfide-isom	49.4	47.837	1.7045e-138	6	15	49.4	437	6881200000	404780000	29	0	0	214260000	190520000	0	0	570	570	570	570	570	570	>sp|Q15084-3|PDIA6_HUMAN Isoform 3 of Protein disulfide-isomerase A6 OS=Homo sapiens OX=9606 GN=PDIA6;>sp|Q15084|PDIA6_HUMAN Protein disulfide-isom;...	Q15084-3	PDIA6_HUMAN Isoform 3 of Protein disulfide-isomerase A6	Homo sapiens OX=9606				Q15084-3	link		Q15084-3	PDIA6_HUMAN	Protein disulfide-isomerase A6	H. sapiens	437	10130	PDIA6	FALSE	0	0	1	0.8892	0	0
>tr|A0A2R8Y6J3|A0A2R8Y6J3_HUMAN 60S ribosomal protein L5 (Fragment) OS=Homo sapiens OX=9606 GN=RPL5 PE=1 SV=1;>tr|B3KTM6|B3KTM6_HUMAN Ribosomal protein L5, isoform CRA_b OS=Homo sapiens OX=9606 GN=RPL5 PE=2 SV=1;>tr|A2RUM7|A2RUM7_HUMAN Ribosomal protein L5	48.3	27.045	2.095e-62	8	10	48.3	238	4119300000	374490000	21	0	0	208380000	166100000	0	0	955	955	955	955	955	955	>tr|A0A2R8Y6J3|A0A2R8Y6J3_HUMAN 60S ribosomal protein L5 (Fragment) OS=Homo sapiens OX=9606 GN=RPL5 PE=1 SV=1;...	A0A2R8Y6J3	A0A2R8Y6J3_HUMAN 60S ribosomal protein L5 (Fragment)	Homo sapiens OX=9606	RPL5	1	1	A0A2R8Y6J3	link										0	0	1	0.797101	0	0
>sp|P62273|RS29_HUMAN 40S ribosomal protein S29 OS=Homo sapiens OX=9606 GN=RPS29 PE=1 SV=2;>sp|P62273-2|RS29_HUMAN Isoform 2 of 40S ribosomal protein S29 OS=Homo sapiens OX=9606 GN=RPS29;>tr|A0A2R8Y851|A0A2R8Y851_HUMAN 40S ribosomal protein S29 OS=Homo sap	19.6	6.6767	4.401e-06	3	1	19.6	56	739520000	369760000	1	0	0	207790000	161970000	0	0	776	776	776	776	776	776	>sp|P62273|RS29_HUMAN 40S ribosomal protein S29 OS=Homo sapiens OX=9606 GN=RPS29 PE=1 SV=2;>sp|P62273-2|RS29_HUMAN Isoform 2 of 40S ribosomal protein S29 OS=Homo sapiens OX=9606 GN=RPS29;...	P62273	RS29_HUMAN 40S ribosomal protein S29	Homo sapiens OX=9606	RPS29	1	2	P62273	link		P62273	RS29_HUMAN	40S ribosomal protein S29	H. sapiens	56	6235	RPS29	FALSE	0	0	1	0.779489	0	0
>sp|P49411|EFTU_HUMAN Elongation factor Tu, mitochondrial OS=Homo sapiens OX=9606 GN=TUFM PE=1 SV=2;>tr|A0A384ME17|A0A384ME17_HUMAN Elongation factor Tu OS=Homo sapiens OX=9606 GN=TUFM PE=2 SV=1	58.6	49.541	2.1271e-179	3	20	58.6	452	11309000000	376980000	39	0	0	204910000	172070000	0	0	925	925	925	925	925	925	>sp|P49411|EFTU_HUMAN Elongation factor Tu, mitochondrial OS=Homo sapiens OX=9606 GN=TUFM PE=1 SV=2;...	P49411	EFTU_HUMAN Elongation factor Tu, mitochondrial	Homo sapiens OX=9606	TUFM	1	2	P49411	link		P49411	EFTU_HUMAN	Elongation factor Tu, mitochondrial	H. sapiens	452	7284	TUFM	TRUE	0	0	1	0.839735	0	0
>sp|P42766|RL35_HUMAN 60S ribosomal protein L35 OS=Homo sapiens OX=9606 GN=RPL35 PE=1 SV=2;>tr|F2Z388|F2Z388_HUMAN 60S ribosomal protein L35 OS=Homo sapiens OX=9606 GN=RPL35 PE=1 SV=1;>tr|A0A024R866|A0A024R866_HUMAN Ribosomal protein L35, isoform CRA_a OS=	26	14.551	7.3861e-33	4	3	26	123	1284900000	428310000	7	0	0	204790000	223520000	0	0	969	969	969	969	969	969	>sp|P42766|RL35_HUMAN 60S ribosomal protein L35 OS=Homo sapiens OX=9606 GN=RPL35 PE=1 SV=2;...	P42766	RL35_HUMAN 60S ribosomal protein L35	Homo sapiens OX=9606	RPL35	1	2	P42766	link		P42766	RL35_HUMAN	60S ribosomal protein L35	H. sapiens	123	11224	RPL35	FALSE	0	0	0.916204	1	0	0
>tr|Q6NXR8|Q6NXR8_HUMAN 40S ribosomal protein S3a OS=Homo sapiens OX=9606 GN=RPS3A PE=2 SV=1;>tr|A8K4W0|A8K4W0_HUMAN 40S ribosomal protein S3a OS=Homo sapiens OX=9606 GN=RPS3A PE=2 SV=1;>sp|P61247|RS3A_HUMAN 40S ribosomal protein S3a OS=Homo sapiens OX=960	53	29.975	1.9887e-105	15	13	53	264	6852400000	403080000	34	0	0	198760000	204330000	0	0	805	805	805	805	805	805	>sp|P61247|RS3A_HUMAN 40S ribosomal protein S3a OS=Homo sapiens OX=960;...	P61247	RS3A_HUMAN 40S ribosomal protein S3a					Q6NXR8	link		P61247	RS3A_HUMAN	40S ribosomal protein S3a	H. sapiens	264	6189	RPS3A	FALSE	0	0	0.97274	1	0	0
>tr|Q5JR94|Q5JR94_HUMAN 40S ribosomal protein S8 OS=Homo sapiens OX=9606 GN=RPS8 PE=2 SV=1;>sp|P62241|RS8_HUMAN 40S ribosomal protein S8 OS=Homo sapiens OX=9606 GN=RPS8 PE=1 SV=2;>tr|Q5JR95|Q5JR95_HUMAN 40S ribosomal protein S8 OS=Homo sapiens OX=9606 GN=R	50.5	24.205	1.1027e-86	4	9	50.5	208	2623600000	291520000	13	0	0	197820000	93700000	0	0	783	783	783	783	783	783	>sp|P62241|RS8_HUMAN 40S ribosomal protein S8 OS=Homo sapiens OX=9606 GN=RPS8 PE=1 SV=2;...	P62241	RS8_HUMAN 40S ribosomal protein S8	Homo sapiens OX=9606	RPS8	1	2	Q5JR94	link		P62241	RS8_HUMAN	40S ribosomal protein S8	H. sapiens	208	6202	RPS8	FALSE	0	0	1	0.473663	0	0
>sp|P27348|1433T_HUMAN 14-3-3 protein theta OS=Homo sapiens OX=9606 GN=YWHAQ PE=1 SV=1;>tr|B4DMT8|B4DMT8_HUMAN cDNA FLJ52118, highly similar to 14-3-3 protein theta OS=Homo sapiens OX=9606 PE=2 SV=1;>tr|Q53S41|Q53S41_HUMAN Uncharacterized protein YWHAQ (Fr	53.5	27.764	6.222e-204	6	11	43.3	245	4299100000	307080000	21	0	0	195270000	111810000	0	0	1100	1100	1100	1100	1100	1100	>sp|P27348|1433T_HUMAN 14-3-3 protein theta OS=Homo sapiens OX=9606 GN=YWHAQ PE=1 SV=1;...	P27348	1433T_HUMAN 14-3-3 protein theta	Homo sapiens OX=9606	YWHAQ	1	1	P27348	link		P27348	1433T_HUMAN	14-3-3 protein theta	H. sapiens	245	10971	YWHAQ	FALSE	0	0	1	0.572592	0	0
>sp|P05141|ADT2_HUMAN ADP/ATP translocase 2 OS=Homo sapiens OX=9606 GN=SLC25A5 PE=1 SV=7;>tr|Q6NVC0|Q6NVC0_HUMAN SLC25A5 protein (Fragment) OS=Homo sapiens OX=9606 GN=SLC25A5 PE=2 SV=1	41.6	32.852	1.9107e-50	2	13	41.6	298	8599900000	452630000	23	0	402530	195190000	256660000	0	376950	1307	1307	1307	1307	1307	1307	>sp|P05141|ADT2_HUMAN ADP/ATP translocase 2 OS=Homo sapiens OX=9606 GN=SLC25A5 PE=1 SV=7;...	P05141	ADT2_HUMAN ADP/ATP translocase 2	Homo sapiens OX=9606	SLC25A5	1	7	P05141	link		P05141	ADT2_HUMAN	ADP/ATP translocase 2	H. sapiens	298	292	SLC25A5	TRUE	0	0.00156834	0.7605	1	0	0.00146867
>tr|Q5VXV3|Q5VXV3_HUMAN SET OS=Homo sapiens OX=9606 GN=SET PE=2 SV=1;>sp|Q01105|SET_HUMAN Protein SET OS=Homo sapiens OX=9606 GN=SET PE=1 SV=3	45.2	33.488	2.165e-84	2	10	45.2	290	2772000000	308000000	18	0	0	192510000	115480000	0	0	690	690	690	690	690	690	>sp|Q01105|SET_HUMAN Protein SET OS=Homo sapiens OX=9606 GN=SET PE=1 SV=3;...	Q01105	SET_HUMAN Protein SET	Homo sapiens OX=9606	SET	1	3	Q5VXV3	link		Q01105	SET_HUMAN	Protein SET	H. sapiens	290	6418	SET	FALSE	0	0	1	0.599865	0	0
>tr|V9HW26|V9HW26_HUMAN ATP synthase subunit alpha OS=Homo sapiens OX=9606 GN=HEL-S-123m PE=2 SV=1;>sp|P25705|ATPA_HUMAN ATP synthase subunit alpha, mitochondrial OS=Homo sapiens OX=9606 GN=ATP5F1A PE=1 SV=1;>sp|P25705-2|ATPA_HUMAN Isoform 2 of ATP synthas	50.1	59.75	0	11	24	50.1	553	12624000000	407230000	52	0	0	183190000	224040000	0	0	1115	1115	1115	1115	1115	1115	>sp|P25705|ATPA_HUMAN ATP synthase subunit alpha, mitochondrial OS=Homo sapiens OX=9606 GN=ATP5F1A PE=1 SV=1;>sp|P25705-2|ATPA_HUMAN Isoform 2 of ATP synthas;...	P25705	ATPA_HUMAN ATP synthase subunit alpha, mitochondrial	Homo sapiens OX=9606	ATP5F1A	1	1	V9HW26	link		P25705	ATPA_HUMAN	ATP synthase subunit alpha, mitochondrial	H. sapiens	553	498	ATP5F1A	TRUE	0	0	0.817666	1	0	0
>tr|Q6NUR7|Q6NUR7_HUMAN Ezrin OS=Homo sapiens OX=9606 GN=EZR PE=2 SV=1;>tr|E7EQR4|E7EQR4_HUMAN Ezrin OS=Homo sapiens OX=9606 GN=EZR PE=1 SV=3;>sp|P15311|EZRI_HUMAN Ezrin OS=Homo sapiens OX=9606 GN=EZR PE=1 SV=4;>tr|V9HW42|V9HW42_HUMAN Epididymis secretory	42.8	69.241	1.5752e-157	17	22	42.8	586	10414000000	315580000	49	0	0	182560000	133020000	0	0	1190	1190	1190	1190	1190	1190	>sp|P15311|EZRI_HUMAN Ezrin OS=Homo sapiens OX=9606 GN=EZR PE=1 SV=4;...	P15311	EZRI_HUMAN Ezrin	Homo sapiens OX=9606	EZR	1	4	Q6NUR7	link		P15311	EZRI_HUMAN	Ezrin	H. sapiens	586	7430	EZR	FALSE	0	0	1	0.728637	0	0
>sp|P25398|RS12_HUMAN 40S ribosomal protein S12 OS=Homo sapiens OX=9606 GN=RPS12 PE=1 SV=3	56.8	14.515	1.9628e-54	1	6	56.8	132	2088300000	298330000	17	0	0	177370000	120950000	0	0	1117	1117	1117	1117	1117	1117	>sp|P25398|RS12_HUMAN 40S ribosomal protein S12 OS=Homo sapiens OX=9606 GN=RPS12 PE=1 SV=3	P25398	RS12_HUMAN 40S ribosomal protein S12	Homo sapiens OX=9606	RPS12	1	3	P25398	link		P25398	RS12_HUMAN	40S ribosomal protein S12	H. sapiens	132	6206	RPS12	FALSE	0	0	1	0.681908	0	0
>tr|A0A024R4M0|A0A024R4M0_HUMAN Ribosomal protein S9, isoform CRA_a OS=Homo sapiens OX=9606 GN=RPS9 PE=1 SV=1;>sp|P46781|RS9_HUMAN 40S ribosomal protein S9 OS=Homo sapiens OX=9606 GN=RPS9 PE=1 SV=3;>tr|A5D904|A5D904_HUMAN RPS9 protein (Fragment) OS=Homo sa	41.8	22.591	6.4259e-46	8	12	41.8	194	3354800000	304980000	22	0	0	176580000	128400000	0	0	952	952	952	952	952	952	>sp|P46781|RS9_HUMAN 40S ribosomal protein S9 OS=Homo sapiens OX=9606 GN=RPS9 PE=1 SV=3;...	P46781	RS9_HUMAN 40S ribosomal protein S9	Homo sapiens OX=9606	RPS9	1	3	A0A024R4M0	link		P46781	RS9_HUMAN	40S ribosomal protein S9	H. sapiens	194	null	RPS9	FALSE	0	0	1	0.727149	0	0
>tr|Q0QF37|Q0QF37_HUMAN Malate dehydrogenase (Fragment) OS=Homo sapiens OX=9606 GN=MDH2 PE=2 SV=1;>tr|Q75MT9|Q75MT9_HUMAN Malate dehydrogenase (Fragment) OS=Homo sapiens OX=9606 GN=MDH2 PE=3 SV=1;>tr|Q6FHZ0|Q6FHZ0_HUMAN Malate dehydrogenase OS=Homo sapiens	54.4	31.969	1.5063e-99	8	12	54.4	305	6046800000	335940000	25	0	0	174700000	161230000	0	0	984	984	984	984	984	984	>tr|Q0QF37|Q0QF37_HUMAN Malate dehydrogenase (Fragment) OS=Homo sapiens OX=9606 GN=MDH2 PE=2 SV=1;...	Q0QF37	Q0QF37_HUMAN Malate dehydrogenase (Fragment)	Homo sapiens OX=9606	MDH2	2	1	Q0QF37	link										0	0	1	0.922896	0	0
>tr|V9HWF2|V9HWF2_HUMAN Malate dehydrogenase OS=Homo sapiens OX=9606 GN=HEL-S-32 PE=2 SV=1;>sp|P40925|MDHC_HUMAN Malate dehydrogenase, cytoplasmic OS=Homo sapiens OX=9606 GN=MDH1 PE=1 SV=4;>sp|P40925-3|MDHC_HUMAN Isoform 3 of Malate dehydrogenase, cytoplas	41.3	36.426	5.3835e-47	10	10	41.3	334	4535700000	302380000	18	0	0	172850000	129530000	0	0	985	985	985	985	985	985	>sp|P40925|MDHC_HUMAN Malate dehydrogenase, cytoplasmic OS=Homo sapiens OX=9606 GN=MDH1 PE=1 SV=4;>sp|P40925-3|MDHC_HUMAN Isoform 3 of Malate dehydrogenase, cytoplas;...	P40925	MDHC_HUMAN Malate dehydrogenase, cytoplasmic	Homo sapiens OX=9606	MDH1	1	4	V9HWF2	link		P40925	MDHC_HUMAN	Malate dehydrogenase, cytoplasmic	H. sapiens	334	4190	MDH1	TRUE	0	0	1	0.749378	0	0
>tr|A8K525|A8K525_HUMAN cDNA FLJ76817, highly similar to Homo sapiens non-POU domain containing, octamer-binding (NONO), mRNA OS=Homo sapiens OX=9606 PE=2 SV=1;>tr|A0A0S2Z4Z9|A0A0S2Z4Z9_HUMAN Non-POU domain containing octamer-binding isoform 1 (Fragment) O	42.7	54.287	9.7696e-171	9	17	41	471	4972400000	236780000	30	0	0	171750000	65029000	0	0	565	565	565	565	565	565	>tr|A8K525|A8K525_HUMAN cDNA FLJ76817, highly similar to Homo sapiens non-POU domain containing, octamer-binding (NONO), mRNA OS=Homo sapiens OX=9606 PE=2 SV=1;...	A8K525	A8K525_HUMAN cDNA FLJ76817, highly similar to Homo sapiens non-POU domain containing, octamer-binding (NONO), mRNA			2	1	A8K525	link										0	0	1	0.378626	0	0
>tr|B3KX11|B3KX11_HUMAN T-complex protein 1 subunit gamma OS=Homo sapiens OX=9606 PE=2 SV=1;>sp|P49368|TCPG_HUMAN T-complex protein 1 subunit gamma OS=Homo sapiens OX=9606 GN=CCT3 PE=1 SV=4;>tr|Q59H77|Q59H77_HUMAN T-complex protein 1 subunit gamma (Fragmen	61.3	57.945	1.7743e-220	13	26	61.3	522	9239900000	288750000	47	0	0	170120000	118630000	0	0	926	926	926	926	926	926	>sp|P49368|TCPG_HUMAN T-complex protein 1 subunit gamma OS=Homo sapiens OX=9606 GN=CCT3 PE=1 SV=4;...	P49368	TCPG_HUMAN T-complex protein 1 subunit gamma	Homo sapiens OX=9606	CCT3	1	4	B3KX11	link		P49368	TCPG_HUMAN	T-complex protein 1 subunit gamma	H. sapiens	545	7203	CCT3	FALSE	0	0	1	0.697331	0	0
>tr|I4AY87|I4AY87_HUMAN Epididymis secretory sperm binding protein (Fragment) OS=Homo sapiens OX=9606 GN=MIF PE=2 SV=1;>sp|P14174|MIF_HUMAN Macrophage migration inhibitory factor OS=Homo sapiens OX=9606 GN=MIF PE=1 SV=4	17.4	12.476	1.048e-11	2	2	17.4	115	1619800000	323960000	4	0	0	168330000	155640000	0	0	1208	1208	1208	1208	1208	1208	>sp|P14174|MIF_HUMAN Macrophage migration inhibitory factor OS=Homo sapiens OX=9606 GN=MIF PE=1 SV=4;...	P14174	MIF_HUMAN Macrophage migration inhibitory factor	Homo sapiens OX=9606	MIF	1	4	I4AY87	link		P14174	MIF_HUMAN	Macrophage migration inhibitory factor	H. sapiens	115	null	MIF	FALSE	0	0	1	0.924612	0	0
>tr|Q53YD7|Q53YD7_HUMAN EEF1G protein OS=Homo sapiens OX=9606 GN=EEF1G PE=2 SV=1;>sp|P26641|EF1G_HUMAN Elongation factor 1-gamma OS=Homo sapiens OX=9606 GN=EEF1G PE=1 SV=3;>sp|P26641-2|EF1G_HUMAN Isoform 2 of Elongation factor 1-gamma OS=Homo sapiens OX=96	49.4	50.118	5.9342e-128	8	15	49.4	437	7660300000	319180000	30	0	0	168190000	150990000	0	0	1102	1102	1102	1102	1102	1102	>sp|P26641|EF1G_HUMAN Elongation factor 1-gamma OS=Homo sapiens OX=9606 GN=EEF1G PE=1 SV=3;>sp|P26641-2|EF1G_HUMAN Isoform 2 of Elongation factor 1-gamma OS=Homo sapiens OX=96;...	P26641	EF1G_HUMAN Elongation factor 1-gamma	Homo sapiens OX=9606	EEF1G	1	3	Q53YD7	link		P26641	EF1G_HUMAN	Elongation factor 1-gamma	H. sapiens	437	1937	EEF1G	FALSE	0	0	1	0.897735	0	0
>tr|X1WI28|X1WI28_HUMAN 60S ribosomal protein L10 (Fragment) OS=Homo sapiens OX=9606 GN=RPL10 PE=1 SV=7;>tr|X5D2T3|X5D2T3_HUMAN Ribosomal protein L10 isoform A (Fragment) OS=Homo sapiens OX=9606 GN=RPL10 PE=2 SV=1;>sp|P27635|RL10_HUMAN 60S ribosomal protei	50	22.975	2.7161e-63	13	10	50	200	2611300000	326420000	18	0	0	167200000	159220000	0	0	1098	1098	1098	1098	1098	1098	>sp|P27635|RL10_HUMAN 60S ribosomal protei;...	P27635						X1WI28	link		P27635	RL10_HUMAN	60S ribosomal protein L10	H. sapiens	214	6134	RPL10	FALSE	0	0	1	0.952273	0	0
>tr|B4DRT4|B4DRT4_HUMAN cDNA FLJ51535, highly similar to Phosphatidylethanolamine-binding protein 1 OS=Homo sapiens OX=9606 PE=2 SV=1;>tr|D9IAI1|D9IAI1_HUMAN Epididymis secretory protein Li 34 OS=Homo sapiens OX=9606 GN=HEL-S-34 PE=2 SV=1;>sp|P30086|PEBP1_	66.5	17.326	2.3865e-100	5	7	66.5	155	2554200000	319280000	12	0	0	166700000	152580000	0	0	1062	1062	1062	1062	1062	1062	>sp|P30086|PEBP1_;...	P30086						B4DRT4	link		P30086	PEBP1_HUMAN	Phosphatidylethanolamine-binding protein 1	H. sapiens	187	5037	PEBP1	FALSE	0	0	1	0.915297	0	0
>tr|A0A024R8P8|A0A024R8P8_HUMAN Ribosomal protein L38, isoform CRA_a OS=Homo sapiens OX=9606 GN=RPL38 PE=3 SV=1;>sp|P63173|RL38_HUMAN 60S ribosomal protein L38 OS=Homo sapiens OX=9606 GN=RPL38 PE=1 SV=2;>tr|J3KT73|J3KT73_HUMAN 60S ribosomal protein L38 OS=	50	8.2178	3.9152e-21	5	3	50	70	1070300000	356750000	7	0	0	165040000	191710000	0	0	734	734	734	734	734	734	>sp|P63173|RL38_HUMAN 60S ribosomal protein L38 OS=Homo sapiens OX=9606 GN=RPL38 PE=1 SV=2;...	P63173	RL38_HUMAN 60S ribosomal protein L38	Homo sapiens OX=9606	RPL38	1	2	A0A024R8P8	link		P63173	RL38_HUMAN	60S ribosomal protein L38	H. sapiens	70	6169	RPL38	FALSE	0	0	0.860884	1	0	0
>tr|A0A024R611|A0A024R611_HUMAN Coronin OS=Homo sapiens OX=9606 GN=CORO1A PE=3 SV=1;>sp|P31146|COR1A_HUMAN Coronin-1A OS=Homo sapiens OX=9606 GN=CORO1A PE=1 SV=4;>tr|H3BRY3|H3BRY3_HUMAN Coronin OS=Homo sapiens OX=9606 GN=CORO1A PE=1 SV=1;>tr|Q59G88|Q59G88_	45.8	51.026	3.7464e-131	11	14	45.8	461	6140000000	323160000	30	0	0	165000000	158160000	0	0	1054	1054	1054	1054	1054	1054	>sp|P31146|COR1A_HUMAN Coronin-1A OS=Homo sapiens OX=9606 GN=CORO1A PE=1 SV=4;...	P31146	COR1A_HUMAN Coronin-1A	Homo sapiens OX=9606	CORO1A	1	4	A0A024R611	link		P31146	COR1A_HUMAN	Coronin-1A	H. sapiens	461	11151	CORO1A	FALSE	0	0	1	0.958545	0	0
>tr|Q0D2M2|Q0D2M2_HUMAN HIST1H2BC protein OS=Homo sapiens OX=9606 GN=HIST1H2BC PE=2 SV=1;>tr|B2R4S9|B2R4S9_HUMAN Histone H2B OS=Homo sapiens OX=9606 GN=HIST1H2BC PE=2 SV=1;>tr|A8K9J7|A8K9J7_HUMAN Histone H2B OS=Homo sapiens OX=9606 PE=2 SV=1;>tr|A0A024RCL8	33.3	13.834	3.2833e-61	28	4	33.3	126	2036000000	290860000	9	0	794430	163470000	126600000	0	0	1411	1411	1411	1411	1411	1411	>tr|Q0D2M2|Q0D2M2_HUMAN HIST1H2BC protein OS=Homo sapiens OX=9606 GN=HIST1H2BC PE=2 SV=1;...	Q0D2M2	Q0D2M2_HUMAN HIST1H2BC protein	Homo sapiens OX=9606	HIST1H2BC	2	1	Q0D2M2	link										0	0.00485979	1	0.774454	0	0
>tr|B1AH77|B1AH77_HUMAN Ras-related C3 botulinum toxin substrate 2 OS=Homo sapiens OX=9606 GN=RAC2 PE=1 SV=1;>tr|B1AH80|B1AH80_HUMAN Ras-related C3 botulinum toxin substrate 2 OS=Homo sapiens OX=9606 GN=RAC2 PE=1 SV=1;>tr|A0A024R1P2|A0A024R1P2_HUMAN Ras-re	29.7	16.775	8.2873e-17	5	4	29.7	148	2227600000	318230000	10	0	0	163410000	154820000	0	0	1192	1192	1192	1192	1192	1192	>tr|B1AH77|B1AH77_HUMAN Ras-related C3 botulinum toxin substrate 2 OS=Homo sapiens OX=9606 GN=RAC2 PE=1 SV=1;...	B1AH77	B1AH77_HUMAN Ras-related C3 botulinum toxin substrate 2	Homo sapiens OX=9606	RAC2	1	1	B1AH77	link		B1AH77	B1AH77_HUMAN	Ras-related C3 botulinum toxin substrate 2	H. sapiens	148	5880	RAC2	FALSE	0	0	1	0.947433	0	0
>sp|P62851|RS25_HUMAN 40S ribosomal protein S25 OS=Homo sapiens OX=9606 GN=RPS25 PE=1 SV=1	24	13.742	1.6407e-19	1	4	24	125	1385500000	277090000	8	0	0	162440000	114650000	0	0	752	752	752	752	752	752	>sp|P62851|RS25_HUMAN 40S ribosomal protein S25 OS=Homo sapiens OX=9606 GN=RPS25 PE=1 SV=1	P62851	RS25_HUMAN 40S ribosomal protein S25	Homo sapiens OX=9606	RPS25	1	1	P62851	link		P62851	RS25_HUMAN	40S ribosomal protein S25	H. sapiens	125	null	RPS25	FALSE	0	0	1	0.705799	0	0
>sp|Q15366-3|PCBP2_HUMAN Isoform 3 of Poly(rC)-binding protein 2 OS=Homo sapiens OX=9606 GN=PCBP2;>sp|Q15366-6|PCBP2_HUMAN Isoform 6 of Poly(rC)-binding protein 2 OS=Homo sapiens OX=9606 GN=PCBP2;>tr|A0A384N6B9|A0A384N6B9_HUMAN Epididymis secretory sperm b	58	38.221	5.9301e-145	42	13	58	362	4867600000	286330000	27	0	0	156020000	130310000	0	0	563	563	563	563	563	563	>sp|Q15366-3|PCBP2_HUMAN Isoform 3 of Poly(rC)-binding protein 2 OS=Homo sapiens OX=9606 GN=PCBP2;>sp|Q15366-6|PCBP2_HUMAN Isoform 6 of Poly(rC)-binding protein 2 OS=Homo sapiens OX=9606 GN=PCBP2;...	Q15366-3	PCBP2_HUMAN Isoform 3 of Poly(rC)-binding protein 2	Homo sapiens OX=9606				Q15366-3	link		Q15366-3	PCBP2_HUMAN	Poly(rC)-binding protein 2	H. sapiens	362	5094	PCBP2	FALSE	0	0	1	0.835213	0	0
>tr|A0A024RB14|A0A024RB14_HUMAN 40S ribosomal protein S26 OS=Homo sapiens OX=9606 GN=RPS26 PE=3 SV=1;>sp|P62854|RS26_HUMAN 40S ribosomal protein S26 OS=Homo sapiens OX=9606 GN=RPS26 PE=1 SV=3;>tr|Q75MH1|Q75MH1_HUMAN 40S ribosomal protein S26 OS=Homo sapien	31.3	13.015	1.1033e-06	6	3	31.3	115	867920000	173580000	3	0	0	154380000	19205000	0	0	751	751	751	751	751	751	>sp|P62854|RS26_HUMAN 40S ribosomal protein S26 OS=Homo sapiens OX=9606 GN=RPS26 PE=1 SV=3;...	P62854	RS26_HUMAN 40S ribosomal protein S26	Homo sapiens OX=9606	RPS26	1	3	A0A024RB14	link		P62854	RS26_HUMAN	40S ribosomal protein S26	H. sapiens	115	101929876	RPS26	FALSE	0	0	1	0.124401	0	0
>tr|A0A384N5Z8|A0A384N5Z8_HUMAN Epididymis secretory sperm binding protein OS=Homo sapiens OX=9606 PE=2 SV=1;>sp|P23246|SFPQ_HUMAN Splicing factor, proline- and glutamine-rich OS=Homo sapiens OX=9606 GN=SFPQ PE=1 SV=2;>tr|Q9BSV4|Q9BSV4_HUMAN SFPQ protein (	38.3	76.149	1.0452e-224	8	24	38.3	707	8627500000	287580000	47	0	0	154190000	133390000	0	0	1134	1134	1134	1134	1134	1134	>sp|P23246|SFPQ_HUMAN Splicing factor, proline- and glutamine-rich OS=Homo sapiens OX=9606 GN=SFPQ PE=1 SV=2;...	P23246	SFPQ_HUMAN Splicing factor, proline- and glutamine-rich	Homo sapiens OX=9606	SFPQ	1	2	A0A384N5Z8	link		P23246	SFPQ_HUMAN	Splicing factor, proline- and glutamine-rich	H. sapiens	707	6421	SFPQ	FALSE	0	0	1	0.865101	0	0
>tr|E5RI99|E5RI99_HUMAN 60S ribosomal protein L30 (Fragment) OS=Homo sapiens OX=9606 GN=RPL30 PE=1 SV=1;>tr|A0A024R9D3|A0A024R9D3_HUMAN Ribosomal protein L30, isoform CRA_b OS=Homo sapiens OX=9606 GN=RPL30 PE=3 SV=1;>sp|P62888|RL30_HUMAN 60S ribosomal prot	59.6	12.656	3.1999e-39	6	5	59.6	114	2158700000	359790000	6	0	0	153510000	206280000	0	0	747	747	747	747	747	747	>sp|P62888|RL30_HUMAN 60S ribosomal prot;...	P62888						E5RI99	link		P62888	RL30_HUMAN	60S ribosomal protein L30	H. sapiens	115	6156	RPL30	FALSE	0	0	0.744183	1	0	0
>sp|P60842|IF4A1_HUMAN Eukaryotic initiation factor 4A-I OS=Homo sapiens OX=9606 GN=EIF4A1 PE=1 SV=1;>tr|A8K7F6|A8K7F6_HUMAN cDNA FLJ78244, highly similar to Homo sapiens eukaryotic translation initiation factor 4A, isoform 1 (EIF4A1), mRNA OS=Homo sapiens	76.8	46.153	3.4452e-185	22	21	76.8	406	5720900000	248730000	40	0	0	151730000	96454000	0	554260	825	825	825	825	825	825	>sp|P60842|IF4A1_HUMAN Eukaryotic initiation factor 4A-I OS=Homo sapiens OX=9606 GN=EIF4A1 PE=1 SV=1;...	P60842	IF4A1_HUMAN Eukaryotic initiation factor 4A-I	Homo sapiens OX=9606	EIF4A1	1	1	P60842	link		P60842	IF4A1_HUMAN	Eukaryotic initiation factor 4A-I	H. sapiens	406	1973	EIF4A1	FALSE	0	0	1	0.635695	0	0.00365294
>tr|V9HWB5|V9HWB5_HUMAN Epididymis secretory sperm binding protein Li 66p OS=Homo sapiens OX=9606 GN=HEL-S-66p PE=2 SV=1;>sp|Q15181|IPYR_HUMAN Inorganic pyrophosphatase OS=Homo sapiens OX=9606 GN=PPA1 PE=1 SV=2;>tr|Q5SQT6|Q5SQT6_HUMAN Inorganic pyrophospha	57.8	32.66	1.3343e-138	6	13	57.8	289	5027500000	279310000	26	0	0	150150000	129160000	0	0	567	567	567	567	567	567	>sp|Q15181|IPYR_HUMAN Inorganic pyrophosphatase OS=Homo sapiens OX=9606 GN=PPA1 PE=1 SV=2;...	Q15181	IPYR_HUMAN Inorganic pyrophosphatase	Homo sapiens OX=9606	PPA1	1	2	V9HWB5	link		Q15181	IPYR_HUMAN	Inorganic pyrophosphatase	H. sapiens	289	5464	PPA1	FALSE	0	0	1	0.860206	0	0
>tr|Q86SZ7|Q86SZ7_HUMAN Full-length cDNA clone CS0DJ015YJ12 of T cells (Jurkat cell line) of Homo sapiens (human) OS=Homo sapiens OX=9606 GN=PSME2 PE=2 SV=1;>tr|Q2TNB3|Q2TNB3_HUMAN Cell migration-inducing protein 22 OS=Homo sapiens OX=9606 PE=2 SV=1;>sp|Q9	54.8	27.401	9.1712e-144	7	10	54.8	239	3835200000	273940000	28	0	0	149650000	124290000	0	0	186	186	186	186	186	186	>tr|Q86SZ7|Q86SZ7_HUMAN Full-length cDNA clone CS0DJ015YJ12 of T cells (Jurkat cell line) of Homo sapiens (human) OS=Homo sapiens OX=9606 GN=PSME2 PE=2 SV=1;...	Q86SZ7	Q86SZ7_HUMAN Full-length cDNA clone CS0DJ015YJ12 of T cells (Jurkat cell line) of Homo sapiens (human)	Homo sapiens OX=9606	PSME2	2	1	Q86SZ7	link										0	0	1	0.830538	0	0
>tr|Q53HW2|Q53HW2_HUMAN 60S acidic ribosomal protein P0 (Fragment) OS=Homo sapiens OX=9606 PE=2 SV=1;>tr|A8K4Z4|A8K4Z4_HUMAN 60S acidic ribosomal protein P0 OS=Homo sapiens OX=9606 PE=2 SV=1;>tr|A0A024RBS2|A0A024RBS2_HUMAN 60S acidic ribosomal protein P0 O	42.3	34.301	4.1003e-56	21	10	42.3	317	3654300000	281100000	19	0	0	147850000	133240000	0	0	1302	1302	1302	1302	1302	1302	>tr|Q53HW2|Q53HW2_HUMAN 60S acidic ribosomal protein P0 (Fragment) OS=Homo sapiens OX=9606 PE=2 SV=1;...	Q53HW2	Q53HW2_HUMAN 60S acidic ribosomal protein P0 (Fragment)			2	1	Q53HW2	link										0	0	1	0.901184	0	0
>tr|Q8TBK5|Q8TBK5_HUMAN 60S ribosomal protein L6 OS=Homo sapiens OX=9606 GN=RPL6 PE=2 SV=1;>tr|Q8N5Z7|Q8N5Z7_HUMAN 60S ribosomal protein L6 OS=Homo sapiens OX=9606 GN=RPL6 PE=2 SV=1;>tr|A0A024RBK3|A0A024RBK3_HUMAN 60S ribosomal protein L6 OS=Homo sapiens O	37.8	32.741	1.541e-76	13	9	37.8	288	3797600000	292130000	23	0	0	147630000	144500000	0	0	679	679	679	679	679	679	>tr|Q8TBK5|Q8TBK5_HUMAN 60S ribosomal protein L6 OS=Homo sapiens OX=9606 GN=RPL6 PE=2 SV=1;...	Q8TBK5	Q8TBK5_HUMAN 60S ribosomal protein L6	Homo sapiens OX=9606	RPL6	2	1	Q8TBK5	link										0	0	1	0.978798	0	0
>tr|Q6IAX2|Q6IAX2_HUMAN RPL21 protein OS=Homo sapiens OX=9606 GN=RPL21 PE=2 SV=1;>sp|P46778|RL21_HUMAN 60S ribosomal protein L21 OS=Homo sapiens OX=9606 GN=RPL21 PE=1 SV=2;>tr|G3V1B3|G3V1B3_HUMAN 60S ribosomal protein L21 OS=Homo sapiens OX=9606 GN=RPL21 P	20.6	18.565	1.7569e-18	5	3	20.6	160	1497100000	249520000	6	0	0	146380000	103130000	0	0	954	954	954	954	954	954	>sp|P46778|RL21_HUMAN 60S ribosomal protein L21 OS=Homo sapiens OX=9606 GN=RPL21 PE=1 SV=2;...	P46778	RL21_HUMAN 60S ribosomal protein L21	Homo sapiens OX=9606	RPL21	1	2	Q6IAX2	link		P46778	RL21_HUMAN	60S ribosomal protein L21	H. sapiens	160	6144	RPL21	FALSE	0	0	1	0.704536	0	0
>sp|P13010|XRCC5_HUMAN X-ray repair cross-complementing protein 5 OS=Homo sapiens OX=9606 GN=XRCC5 PE=1 SV=3;>tr|Q53T09|Q53T09_HUMAN Uncharacterized protein XRCC5 (Fragment) OS=Homo sapiens OX=9606 GN=XRCC5 PE=4 SV=1	61.7	82.704	0	5	33	61.7	732	8547700000	224940000	64	0	0	141830000	83109000	0	0	1218	1218	1218	1218	1218	1218	>sp|P13010|XRCC5_HUMAN X-ray repair cross-complementing protein 5 OS=Homo sapiens OX=9606 GN=XRCC5 PE=1 SV=3;...	P13010	XRCC5_HUMAN X-ray repair cross-complementing protein 5	Homo sapiens OX=9606	XRCC5	1	3	P13010	link		P13010	XRCC5_HUMAN	X-ray repair cross-complementing protein 5	H. sapiens	732	7520	XRCC5	FALSE	0	0	1	0.585976	0	0
>tr|Q53HU0|Q53HU0_HUMAN Chaperonin containing TCP1, subunit 8 (Theta) variant (Fragment) OS=Homo sapiens OX=9606 PE=2 SV=1;>sp|P50990|TCPQ_HUMAN T-complex protein 1 subunit theta OS=Homo sapiens OX=9606 GN=CCT8 PE=1 SV=4;>sp|P50990-2|TCPQ_HUMAN Isoform 2 o	49.6	59.65	7.2489e-145	7	25	49.6	548	10344000000	279560000	46	0	0	141450000	138110000	0	0	902	902	902	902	902	902	>sp|P50990|TCPQ_HUMAN T-complex protein 1 subunit theta OS=Homo sapiens OX=9606 GN=CCT8 PE=1 SV=4;>sp|P50990-2|TCPQ_HUMAN Isoform 2 o;...	P50990	TCPQ_HUMAN T-complex protein 1 subunit theta	Homo sapiens OX=9606	CCT8	1	4	Q53HU0	link		P50990	TCPQ_HUMAN	T-complex protein 1 subunit theta	H. sapiens	548	10694	CCT8	FALSE	0	0	1	0.976387	0	0
>tr|A0A024RDF4|A0A024RDF4_HUMAN Heterogeneous nuclear ribonucleoprotein D (AU-rich element RNA binding protein 1, 37kDa), isoform CRA_e OS=Homo sapiens OX=9606 GN=HNRPD PE=4 SV=1;>sp|Q14103-3|HNRPD_HUMAN Isoform 3 of Heterogeneous nuclear ribonucleoprotein	42.2	32.834	5.0846e-57	22	10	42.2	306	3621900000	258710000	22	0	0	141160000	117550000	0	0	605	605	605	605	605	605	>sp|Q14103-3|HNRPD_HUMAN Isoform 3 of Heterogeneous nuclear ribonucleoprotein;...	Q14103-3						A0A024RDF4	link		Q14103-3	HNRPD_HUMAN	Heterogeneous nuclear ribonucleoprotein D0	H. sapiens	306	3184	HNRNPD	FALSE	0	0	1	0.832743	0	0
>sp|P23396|RS3_HUMAN 40S ribosomal protein S3 OS=Homo sapiens OX=9606 GN=RPS3 PE=1 SV=2;>tr|Q53G83|Q53G83_HUMAN Ribosomal protein S3 variant (Fragment) OS=Homo sapiens OX=9606 PE=2 SV=1;>sp|P23396-2|RS3_HUMAN Isoform 2 of 40S ribosomal protein S3 OS=Homo s	60.9	26.688	1.1192e-93	17	13	60.9	243	5531000000	291110000	25	0	0	138620000	152480000	0	0	1130	1130	1130	1130	1130	1130	>sp|P23396|RS3_HUMAN 40S ribosomal protein S3 OS=Homo sapiens OX=9606 GN=RPS3 PE=1 SV=2;>sp|P23396-2|RS3_HUMAN Isoform 2 of 40S ribosomal protein S3 OS=Homo s;...	P23396	RS3_HUMAN 40S ribosomal protein S3	Homo sapiens OX=9606	RPS3	1	2	P23396	link		P23396	RS3_HUMAN	40S ribosomal protein S3	H. sapiens	243	6188	RPS3	FALSE	0	0	0.909103	1	0	0
>tr|A0A024RAS5|A0A024RAS5_HUMAN Rho GDP dissociation inhibitor (GDI) beta, isoform CRA_a OS=Homo sapiens OX=9606 GN=ARHGDIB PE=4 SV=1;>sp|P52566|GDIR2_HUMAN Rho GDP-dissociation inhibitor 2 OS=Homo sapiens OX=9606 GN=ARHGDIB PE=1 SV=3;>tr|B2R4F3|B2R4F3_HUM	66.2	22.988	1.5548e-36	7	8	66.2	201	3587500000	298960000	14	0	0	137910000	161050000	0	0	879	879	879	879	879	879	>sp|P52566|GDIR2_HUMAN Rho GDP-dissociation inhibitor 2 OS=Homo sapiens OX=9606 GN=ARHGDIB PE=1 SV=3;...	P52566	GDIR2_HUMAN Rho GDP-dissociation inhibitor 2	Homo sapiens OX=9606	ARHGDIB	1	3	A0A024RAS5	link		P52566	GDIR2_HUMAN	Rho GDP-dissociation inhibitor 2	H. sapiens	201	397	ARHGDIB	FALSE	0	0	0.856318	1	0	0
>sp|P36578|RL4_HUMAN 60S ribosomal protein L4 OS=Homo sapiens OX=9606 GN=RPL4 PE=1 SV=5;>tr|Q59GY2|Q59GY2_HUMAN Ribosomal protein L4 variant (Fragment) OS=Homo sapiens OX=9606 PE=2 SV=1;>tr|B4DMJ6|B4DMJ6_HUMAN cDNA FLJ50996, highly similar to 60S ribosomal	39.1	47.697	1.146e-88	10	16	39.1	427	4597300000	287330000	25	0	0	137410000	149920000	0	0	1010	1010	1010	1010	1010	1010	>sp|P36578|RL4_HUMAN 60S ribosomal protein L4 OS=Homo sapiens OX=9606 GN=RPL4 PE=1 SV=5;...	P36578	RL4_HUMAN 60S ribosomal protein L4	Homo sapiens OX=9606	RPL4	1	5	P36578	link		P36578	RL4_HUMAN	60S ribosomal protein L4	H. sapiens	427	6124	RPL4	FALSE	0	0	0.916555	1	0	0
>tr|Q8IWR8|Q8IWR8_HUMAN Ribosomal protein L19 (Fragment) OS=Homo sapiens OX=9606 PE=2 SV=1;>tr|J3QR09|J3QR09_HUMAN Ribosomal protein L19 OS=Homo sapiens OX=9606 GN=RPL19 PE=1 SV=1;>tr|J3KTE4|J3KTE4_HUMAN Ribosomal protein L19 OS=Homo sapiens OX=9606 GN=RPL	15	20.819	1.4763e-28	5	2	15	173	1267300000	253460000	4	0	0	136970000	116490000	0	0	700	700	700	700	700	700	>tr|Q8IWR8|Q8IWR8_HUMAN Ribosomal protein L19 (Fragment) OS=Homo sapiens OX=9606 PE=2 SV=1;...	Q8IWR8	Q8IWR8_HUMAN Ribosomal protein L19 (Fragment)			2	1	Q8IWR8	link										0	0	1	0.850478	0	0
>tr|B4DVJ0|B4DVJ0_HUMAN Glucose-6-phosphate isomerase OS=Homo sapiens OX=9606 PE=2 SV=1;>sp|P06744|G6PI_HUMAN Glucose-6-phosphate isomerase OS=Homo sapiens OX=9606 GN=GPI PE=1 SV=4;>tr|A0A1W6AYU6|A0A1W6AYU6_HUMAN Glucose-6-phosphate isomerase OS=Homo sapie	49.7	59.99	4.6845e-180	26	19	49.7	531	8834600000	339790000	38	0	0	136910000	202880000	0	0	1293	1293	1293	1293	1293	1293	>sp|P06744|G6PI_HUMAN Glucose-6-phosphate isomerase OS=Homo sapiens OX=9606 GN=GPI PE=1 SV=4;...	P06744	G6PI_HUMAN Glucose-6-phosphate isomerase	Homo sapiens OX=9606	GPI	1	4	B4DVJ0	link		P06744	G6PI_HUMAN	Glucose-6-phosphate isomerase	H. sapiens	558	2821	GPI	TRUE	0	0	0.674832	1	0	0
>tr|Q96IR1|Q96IR1_HUMAN RPS4X protein (Fragment) OS=Homo sapiens OX=9606 GN=RPS4X PE=2 SV=2;>tr|B2R491|B2R491_HUMAN 40S ribosomal protein S4 OS=Homo sapiens OX=9606 GN=RPS4X PE=2 SV=1;>sp|P62701|RS4X_HUMAN 40S ribosomal protein S4, X isoform OS=Homo sapien	45.7	27.259	1.0187e-63	11	11	45.7	243	3879200000	242450000	22	0	0	134300000	108150000	0	0	763	763	763	763	763	763	>sp|P62701|RS4X_HUMAN 40S ribosomal protein S4, X isoform OS=Homo sapien;...	P62701	RS4X_HUMAN 40S ribosomal protein S4, X isoform					Q96IR1	link		P62701	RS4X_HUMAN	40S ribosomal protein S4, X isoform	H. sapiens	263	6191	RPS4X	FALSE	0	0	1	0.805287	0	0
>sp|P30050|RL12_HUMAN 60S ribosomal protein L12 OS=Homo sapiens OX=9606 GN=RPL12 PE=1 SV=1;>tr|Q59FI9|Q59FI9_HUMAN Ribosomal protein L12 variant (Fragment) OS=Homo sapiens OX=9606 PE=2 SV=1;>tr|D3DS95|D3DS95_HUMAN HCG21173, isoform CRA_a OS=Homo sapiens OX	43	17.818	1.681e-97	5	5	43	165	2273500000	252610000	12	0	0	131770000	120840000	0	0	1065	1065	1065	1065	1065	1065	>sp|P30050|RL12_HUMAN 60S ribosomal protein L12 OS=Homo sapiens OX=9606 GN=RPL12 PE=1 SV=1;...	P30050	RL12_HUMAN 60S ribosomal protein L12	Homo sapiens OX=9606	RPL12	1	1	P30050	link		P30050	RL12_HUMAN	60S ribosomal protein L12	H. sapiens	165	6136	RPL12	FALSE	0	0	1	0.917052	0	0
>tr|V9HVY3|V9HVY3_HUMAN Protein disulfide-isomerase OS=Homo sapiens OX=9606 GN=HEL-S-269 PE=2 SV=1;>sp|P30101|PDIA3_HUMAN Protein disulfide-isomerase A3 OS=Homo sapiens OX=9606 GN=PDIA3 PE=1 SV=4;>tr|B3KQT9|B3KQT9_HUMAN Protein disulfide-isomerase OS=Homo	53.7	56.782	3.3956e-193	6	21	53.7	505	5990700000	206580000	36	0	0	131600000	74977000	0	0	1061	1061	1061	1061	1061	1061	>sp|P30101|PDIA3_HUMAN Protein disulfide-isomerase A3 OS=Homo sapiens OX=9606 GN=PDIA3 PE=1 SV=4;...	P30101	PDIA3_HUMAN Protein disulfide-isomerase A3	Homo sapiens OX=9606	PDIA3	1	4	V9HVY3	link		P30101	PDIA3_HUMAN	Protein disulfide-isomerase A3	H. sapiens	505	2923	PDIA3	FALSE	0	0	1	0.569734	0	0
>tr|Q7Z4W8|Q7Z4W8_HUMAN Heparin-binding protein HBp15 OS=Homo sapiens OX=9606 PE=2 SV=1;>sp|P35268|RL22_HUMAN 60S ribosomal protein L22 OS=Homo sapiens OX=9606 GN=RPL22 PE=1 SV=2;>tr|K7EJT5|K7EJT5_HUMAN 60S ribosomal protein L22 (Fragment) OS=Homo sapiens	39.1	14.818	2.8174e-52	8	3	39.1	128	1208000000	302010000	6	0	0	130830000	164010000	0	7160800	1022	1022	1022	1022	1022	1022	>sp|P35268|RL22_HUMAN 60S ribosomal protein L22 OS=Homo sapiens OX=9606 GN=RPL22 PE=1 SV=2;...	P35268	RL22_HUMAN 60S ribosomal protein L22	Homo sapiens OX=9606	RPL22	1	2	Q7Z4W8	link		P35268	RL22_HUMAN	60S ribosomal protein L22	H. sapiens	128	6146	RPL22	FALSE	0	0	0.797695	1	0	0.0436608
>tr|Q6NZ55|Q6NZ55_HUMAN 60S ribosomal protein L13 OS=Homo sapiens OX=9606 GN=RPL13 PE=1 SV=1;>tr|A8K4C8|A8K4C8_HUMAN 60S ribosomal protein L13 OS=Homo sapiens OX=9606 GN=RPL13 PE=2 SV=1;>sp|P26373|RL13_HUMAN 60S ribosomal protein L13 OS=Homo sapiens OX=960	24.2	24.265	2.0358e-37	8	5	24.2	211	2067000000	229670000	11	0	0	130160000	99509000	0	0	1106	1106	1106	1106	1106	1106	>sp|P26373|RL13_HUMAN 60S ribosomal protein L13 OS=Homo sapiens OX=960;...	P26373	RL13_HUMAN 60S ribosomal protein L13					Q6NZ55	link		P26373	RL13_HUMAN	60S ribosomal protein L13	H. sapiens	211	6137	RPL13	FALSE	0	0	1	0.764513	0	0
>tr|E9KL35|E9KL35_HUMAN Epididymis tissue sperm binding protein Li 3a OS=Homo sapiens OX=9606 PE=1 SV=1;>sp|P63244|RACK1_HUMAN Receptor of activated protein C kinase 1 OS=Homo sapiens OX=9606 GN=RACK1 PE=1 SV=3;>tr|J3KPE3|J3KPE3_HUMAN Receptor of-activated	71.3	35.076	2.1537e-187	27	15	71.3	317	4713900000	235690000	30	0	0	129310000	106380000	0	0	730	730	730	730	730	730	>sp|P63244|RACK1_HUMAN Receptor of activated protein C kinase 1 OS=Homo sapiens OX=9606 GN=RACK1 PE=1 SV=3;...	P63244	RACK1_HUMAN Receptor of activated protein C kinase 1	Homo sapiens OX=9606	RACK1	1	3	E9KL35	link		P63244	RACK1_HUMAN	Receptor of activated protein C kinase 1	H. sapiens	317	10399	RACK1	FALSE	0	0	1	0.822674	0	0
>tr|Q6FHF5|Q6FHF5_HUMAN Proliferating cell nuclear antigen (Fragment) OS=Homo sapiens OX=9606 GN=PCNA PE=2 SV=1;>sp|P12004|PCNA_HUMAN Proliferating cell nuclear antigen OS=Homo sapiens OX=9606 GN=PCNA PE=1 SV=1;>tr|Q6FI35|Q6FI35_HUMAN Proliferating cell nu	60.9	28.705	5.5459e-110	7	12	60.9	261	3342900000	208930000	19	0	0	128720000	80213000	0	0	1226	1226	1226	1226	1226	1226	>sp|P12004|PCNA_HUMAN Proliferating cell nuclear antigen OS=Homo sapiens OX=9606 GN=PCNA PE=1 SV=1;...	P12004	PCNA_HUMAN Proliferating cell nuclear antigen	Homo sapiens OX=9606	PCNA	1	1	Q6FHF5	link		P12004	PCNA_HUMAN	Proliferating cell nuclear antigen	H. sapiens	261	5111	PCNA	FALSE	0	0	1	0.623159	0	0
>sp|P62277|RS13_HUMAN 40S ribosomal protein S13 OS=Homo sapiens OX=9606 GN=RPS13 PE=1 SV=2;>tr|J3KMX5|J3KMX5_HUMAN 40S ribosomal protein S13 OS=Homo sapiens OX=9606 GN=RPS13 PE=1 SV=1	42.4	17.222	1.5757e-32	3	7	42.4	151	2708200000	300910000	16	0	0	127950000	172960000	0	0	775	775	775	775	775	775	>sp|P62277|RS13_HUMAN 40S ribosomal protein S13 OS=Homo sapiens OX=9606 GN=RPS13 PE=1 SV=2;...	P62277	RS13_HUMAN 40S ribosomal protein S13	Homo sapiens OX=9606	RPS13	1	2	P62277	link		P62277	RS13_HUMAN	40S ribosomal protein S13	H. sapiens	151	6207	RPS13	FALSE	0	0	0.739766	1	0	0
>sp|P00558-2|PGK1_HUMAN Isoform 2 of Phosphoglycerate kinase 1 OS=Homo sapiens OX=9606 GN=PGK1;>tr|V9HWF4|V9HWF4_HUMAN Phosphoglycerate kinase OS=Homo sapiens OX=9606 GN=HEL-S-68p PE=2 SV=1;>sp|P00558|PGK1_HUMAN Phosphoglycerate kinase 1 OS=Homo sapiens OX	68.9	41.428	1.3398e-149	11	18	68.9	389	6060800000	233110000	34	0	0	127770000	105340000	0	0	1337	1337	1337	1337	1337	1337	>sp|P00558-2|PGK1_HUMAN Isoform 2 of Phosphoglycerate kinase 1 OS=Homo sapiens OX=9606 GN=PGK1;>sp|P00558|PGK1_HUMAN Phosphoglycerate kinase 1 OS=Homo sapiens OX;...	P00558-2	PGK1_HUMAN Isoform 2 of Phosphoglycerate kinase 1	Homo sapiens OX=9606				P00558-2	link		P00558-2	PGK1_HUMAN	Phosphoglycerate kinase 1	H. sapiens	389	5230	PGK1	FALSE	0	0	1	0.82445	0	0
>tr|Q9BQQ5|Q9BQQ5_HUMAN Ribosomal protein L27a OS=Homo sapiens OX=9606 GN=L27a PE=4 SV=1;>tr|E9PLL6|E9PLL6_HUMAN 60S ribosomal protein L27a OS=Homo sapiens OX=9606 GN=RPL27A PE=1 SV=1;>tr|Q6NZ52|Q6NZ52_HUMAN Ribosomal protein L27a OS=Homo sapiens OX=9606 G	38.7	12.015	1.8943e-20	6	5	38.7	106	1124800000	187470000	7	0	0	127290000	60187000	0	0	956	956	956	956	956	956	>tr|Q9BQQ5|Q9BQQ5_HUMAN Ribosomal protein L27a OS=Homo sapiens OX=9606 GN=L27a PE=4 SV=1;...	Q9BQQ5	Q9BQQ5_HUMAN Ribosomal protein L27a	Homo sapiens OX=9606	L27a	4	1	Q9BQQ5	link										0	0	1	0.472834	0	0
>tr|V9HWC6|V9HWC6_HUMAN Peptidyl-prolyl cis-trans isomerase OS=Homo sapiens OX=9606 GN=HEL-S-39 PE=2 SV=1;>sp|P23284|PPIB_HUMAN Peptidyl-prolyl cis-trans isomerase B OS=Homo sapiens OX=9606 GN=PPIB PE=1 SV=2	46.2	22.742	9.9363e-60	2	9	46.2	208	3010200000	250850000	17	0	0	127230000	123630000	0	0	1133	1133	1133	1133	1133	1133	>sp|P23284|PPIB_HUMAN Peptidyl-prolyl cis-trans isomerase B OS=Homo sapiens OX=9606 GN=PPIB PE=1 SV=2;...	P23284	PPIB_HUMAN Peptidyl-prolyl cis-trans isomerase B	Homo sapiens OX=9606	PPIB	1	2	V9HWC6	link		P23284	PPIB_HUMAN	Peptidyl-prolyl cis-trans isomerase B	H. sapiens	216	5479	PPIB	FALSE	0	0	1	0.971705	0	0
>tr|A0A384MTW7|A0A384MTW7_HUMAN Nucleoside diphosphate kinase OS=Homo sapiens OX=9606 PE=2 SV=1;>sp|P15531|NDKA_HUMAN Nucleoside diphosphate kinase A OS=Homo sapiens OX=9606 GN=NME1 PE=1 SV=1;>sp|P15531-2|NDKA_HUMAN Isoform 2 of Nucleoside diphosphate kina	65.8	17.149	9.6356e-67	3	1	9.2	152	2092100000	232460000	4	0	0	126690000	105770000	0	0	1187	1187	1187	1187	1187	1187	>sp|P15531|NDKA_HUMAN Nucleoside diphosphate kinase A OS=Homo sapiens OX=9606 GN=NME1 PE=1 SV=1;>sp|P15531-2|NDKA_HUMAN Isoform 2 of Nucleoside diphosphate kina;...	P15531	NDKA_HUMAN Nucleoside diphosphate kinase A	Homo sapiens OX=9606	NME1	1	1	A0A384MTW7	link		P15531	NDKA_HUMAN	Nucleoside diphosphate kinase A	H. sapiens	152	null	NME1	FALSE	0	0	1	0.834873	0	0
>tr|A0A024R326|A0A024R326_HUMAN 60S ribosomal protein L29 OS=Homo sapiens OX=9606 GN=RPL29 PE=1 SV=1;>sp|P47914|RL29_HUMAN 60S ribosomal protein L29 OS=Homo sapiens OX=9606 GN=RPL29 PE=1 SV=2;>tr|Q6IPI1|Q6IPI1_HUMAN 60S ribosomal protein L29 OS=Homo sapien	14.6	17.553	1.0919e-06	4	2	14.6	157	911290000	227820000	4	0	0	125880000	101940000	0	0	946	946	946	946	946	946	>sp|P47914|RL29_HUMAN 60S ribosomal protein L29 OS=Homo sapiens OX=9606 GN=RPL29 PE=1 SV=2;...	P47914	RL29_HUMAN 60S ribosomal protein L29	Homo sapiens OX=9606	RPL29	1	2	A0A024R326	link		P47914	RL29_HUMAN	60S ribosomal protein L29	H. sapiens	159	6159	RPL29	FALSE	0	0	1	0.809819	0	0
>sp|Q9NRN7|ADPPT_HUMAN L-aminoadipate-semialdehyde dehydrogenase-phosphopantetheinyl transferase OS=Homo sapiens OX=9606 GN=AASDHPPT PE=1 SV=2;>tr|E9PNF3|E9PNF3_HUMAN L-aminoadipate-semialdehyde dehydrogenase-phosphopantetheinyl transferase (Fragment) OS=H	10.4	35.776	4.2031e-25	3	2	10.4	309	1866100000	133300000	6	0	0	124970000	8325700	0	0	264	264	264	264	264	264	>sp|Q9NRN7|ADPPT_HUMAN L-aminoadipate-semialdehyde dehydrogenase-phosphopantetheinyl transferase OS=Homo sapiens OX=9606 GN=AASDHPPT PE=1 SV=2;...	Q9NRN7	ADPPT_HUMAN L-aminoadipate-semialdehyde dehydrogenase-phosphopantetheinyl transferase	Homo sapiens OX=9606	AASDHPPT	1	2	Q9NRN7	link		Q9NRN7	ADPPT_HUMAN	L-aminoadipate-semialdehyde dehydrogenase-phosphopantetheinyl transferase	H. sapiens	309	60496	AASDHPPT	FALSE	0	0	1	0.0666216	0	0
>sp|P62906|RL10A_HUMAN 60S ribosomal protein L10a OS=Homo sapiens OX=9606 GN=RPL10A PE=1 SV=2;>tr|Q1JQ76|Q1JQ76_HUMAN Ribosomal protein (Fragment) OS=Homo sapiens OX=9606 GN=RPL10A PE=2 SV=1;>tr|A0A024RCW3|A0A024RCW3_HUMAN Ribosomal protein OS=Homo sapiens	35	24.831	6.1229e-24	3	8	35	217	2409700000	240970000	16	0	0	121970000	119010000	0	0	745	745	745	745	745	745	>sp|P62906|RL10A_HUMAN 60S ribosomal protein L10a OS=Homo sapiens OX=9606 GN=RPL10A PE=1 SV=2;...	P62906	RL10A_HUMAN 60S ribosomal protein L10a	Homo sapiens OX=9606	RPL10A	1	2	P62906	link		P62906	RL10A_HUMAN	60S ribosomal protein L10a	H. sapiens	217	4736	RPL10A	TRUE	0	0	1	0.975732	0	0
>tr|Q6IBH6|Q6IBH6_HUMAN RPL26 protein OS=Homo sapiens OX=9606 GN=RPL26 PE=2 SV=1;>tr|A0A024RBF6|A0A024RBF6_HUMAN HCG26523, isoform CRA_a OS=Homo sapiens OX=9606 GN=hCG_26523 PE=4 SV=1;>sp|P61254|RL26_HUMAN 60S ribosomal protein L26 OS=Homo sapiens OX=9606	17.2	17.244	3.6092e-20	11	3	17.2	145	766830000	127800000	3	0	0	121300000	6505000	0	0	804	804	804	804	804	804	>sp|P61254|RL26_HUMAN 60S ribosomal protein L26 OS=Homo sapiens OX=9606 ;...	P61254	RL26_HUMAN 60S ribosomal protein L26					Q6IBH6	link		P61254	RL26_HUMAN	60S ribosomal protein L26	H. sapiens	145	6154	RPL26	FALSE	0	0	1	0.0536274	0	0
>tr|V9HW37|V9HW37_HUMAN Epididymis secretory protein Li 69 OS=Homo sapiens OX=9606 GN=HEL-S-69 PE=1 SV=1;>sp|P48643|TCPE_HUMAN T-complex protein 1 subunit epsilon OS=Homo sapiens OX=9606 GN=CCT5 PE=1 SV=1;>tr|Q9BU08|Q9BU08_HUMAN Uncharacterized protein (Fr	73.2	59.67	0	18	27	73.2	541	7849100000	237850000	55	0	0	120800000	117050000	0	0	937	937	937	937	937	937	>sp|P48643|TCPE_HUMAN T-complex protein 1 subunit epsilon OS=Homo sapiens OX=9606 GN=CCT5 PE=1 SV=1;...	P48643	TCPE_HUMAN T-complex protein 1 subunit epsilon	Homo sapiens OX=9606	CCT5	1	1	V9HW37	link		P48643	TCPE_HUMAN	T-complex protein 1 subunit epsilon	H. sapiens	541	22948	CCT5	FALSE	0	0	1	0.968957	0	0
>tr|J3KTF8|J3KTF8_HUMAN Rho GDP-dissociation inhibitor 1 (Fragment) OS=Homo sapiens OX=9606 GN=ARHGDIA PE=1 SV=8;>tr|V9HWE8|V9HWE8_HUMAN Epididymis secretory sperm binding protein Li 47e OS=Homo sapiens OX=9606 GN=HEL-S-47e PE=2 SV=1;>sp|P52565|GDIR1_HUMAN	65.3	21.517	1.4052e-52	10	6	65.3	193	1772400000	221550000	9	0	0	118380000	103170000	0	0	880	880	880	880	880	880	>sp|P52565|GDIR1_HUMAN;...	P52565						J3KTF8	link		P52565	GDIR1_HUMAN	Rho GDP-dissociation inhibitor 1	H. sapiens	204	396	ARHGDIA	FALSE	0	0	1	0.871515	0	0
>sp|P62081|RS7_HUMAN 40S ribosomal protein S7 OS=Homo sapiens OX=9606 GN=RPS7 PE=1 SV=1;>tr|B5MCP9|B5MCP9_HUMAN 40S ribosomal protein S7 OS=Homo sapiens OX=9606 GN=RPS7 PE=1 SV=1;>tr|A0A2R8Y623|A0A2R8Y623_HUMAN 40S ribosomal protein S7 (Fragment) OS=Homo s	52.1	22.127	5.8144e-65	4	8	52.1	194	1846300000	184630000	13	0	0	118070000	66559000	0	0	786	786	786	786	786	786	>sp|P62081|RS7_HUMAN 40S ribosomal protein S7 OS=Homo sapiens OX=9606 GN=RPS7 PE=1 SV=1;...	P62081	RS7_HUMAN 40S ribosomal protein S7	Homo sapiens OX=9606	RPS7	1	1	P62081	link		P62081	RS7_HUMAN	40S ribosomal protein S7	H. sapiens	194	6201	RPS7	FALSE	0	0	1	0.563725	0	0
>sp|P62750|RL23A_HUMAN 60S ribosomal protein L23a OS=Homo sapiens OX=9606 GN=RPL23A PE=1 SV=1;>tr|H7BY10|H7BY10_HUMAN 60S ribosomal protein L23a (Fragment) OS=Homo sapiens OX=9606 GN=RPL23A PE=1 SV=1;>tr|K7EJV9|K7EJV9_HUMAN 60S ribosomal protein L23a (Frag	27.6	17.695	8.7496e-21	8	4	27.6	156	1291500000	215250000	8	0	0	117690000	97560000	0	0	761	761	761	761	761	761	>sp|P62750|RL23A_HUMAN 60S ribosomal protein L23a OS=Homo sapiens OX=9606 GN=RPL23A PE=1 SV=1;...	P62750	RL23A_HUMAN 60S ribosomal protein L23a	Homo sapiens OX=9606	RPL23A	1	1	P62750	link		P62750	RL23A_HUMAN	60S ribosomal protein L23a	H. sapiens	156	6147	RPL23A	FALSE	0	0	1	0.828957	0	0
>sp|Q15185-4|TEBP_HUMAN Isoform 4 of Prostaglandin E synthase 3 OS=Homo sapiens OX=9606 GN=PTGES3;>tr|A0A024RB32|A0A024RB32_HUMAN Prostaglandin E synthase 3 (Cytosolic), isoform CRA_a OS=Homo sapiens OX=9606 GN=PTGES3 PE=4 SV=1;>sp|Q15185|TEBP_HUMAN Prosta	42.4	16.476	1.3416e-33	8	5	42.4	139	1860400000	186040000	9	0	0	114600000	71437000	0	0	566	566	566	566	566	566	>sp|Q15185-4|TEBP_HUMAN Isoform 4 of Prostaglandin E synthase 3 OS=Homo sapiens OX=9606 GN=PTGES3;>sp|Q15185|TEBP_HUMAN Prosta;...	Q15185-4	TEBP_HUMAN Isoform 4 of Prostaglandin E synthase 3	Homo sapiens OX=9606				Q15185-4	link		Q15185-4	TEBP_HUMAN	Prostaglandin E synthase 3	H. sapiens	139	10728	PTGES3	FALSE	0	0	1	0.62336	0	0
>tr|F8VZJ2|F8VZJ2_HUMAN Nascent polypeptide-associated complex subunit alpha OS=Homo sapiens OX=9606 GN=NACA PE=1 SV=1;>tr|A0A024RB41|A0A024RB41_HUMAN HCG2016482, isoform CRA_b OS=Homo sapiens OX=9606 GN=hCG_2016482 PE=4 SV=1;>sp|Q13765|NACA_HUMAN Nascent	41.9	15.016	8.1342e-36	13	4	41.9	136	1505600000	250930000	10	0	0	113280000	137650000	0	0	1501	1501	1501	1501	1501	1501	>sp|Q13765|NACA_HUMAN Nascent ;...	Q13765						F8VZJ2	link		Q13765	NACA_HUMAN	Nascent polypeptide-associated complex subunit alpha	H. sapiens	215	4666	NACA	FALSE	0	0	0.822957	1	0	0
>sp|P30048-2|PRDX3_HUMAN Isoform 2 of Thioredoxin-dependent peroxide reductase, mitochondrial OS=Homo sapiens OX=9606 GN=PRDX3;>tr|A0A384MTR2|A0A384MTR2_HUMAN Epididymis secretory sperm binding protein OS=Homo sapiens OX=9606 GN=PRDX3 PE=2 SV=1;>sp|P30048|	39.1	25.838	2.4182e-49	5	7	39.1	238	2839000000	202780000	13	0	0	112790000	89994000	0	0	1067	1067	1067	1067	1067	1067	>sp|P30048-2|PRDX3_HUMAN Isoform 2 of Thioredoxin-dependent peroxide reductase, mitochondrial OS=Homo sapiens OX=9606 GN=PRDX3;...	P30048-2	PRDX3_HUMAN Isoform 2 of Thioredoxin-dependent peroxide reductase, mitochondrial	Homo sapiens OX=9606				P30048-2	link		P30048-2	PRDX3_HUMAN	Thioredoxin-dependent peroxide reductase, mitochondrial	H. sapiens	238	10935	PRDX3	TRUE	0	0	1	0.79789	0	0
>sp|Q59GN2|R39L5_HUMAN Putative 60S ribosomal protein L39-like 5 OS=Homo sapiens OX=9606 GN=RPL39P5 PE=5 SV=2;>sp|P62891|RL39_HUMAN 60S ribosomal protein L39 OS=Homo sapiens OX=9606 GN=RPL39 PE=1 SV=2	19.6	6.3225	7.5312e-05	2	1	19.6	51	196000000	196000000	2	0	0	112480000	83525000	0	0	746	746	746	746	746	746	>sp|Q59GN2|R39L5_HUMAN Putative 60S ribosomal protein L39-like 5 OS=Homo sapiens OX=9606 GN=RPL39P5 PE=5 SV=2;>sp|P62891|RL39_HUMAN 60S ribosomal protein L39 OS=Homo sapiens OX=9606 GN=RPL39 PE=1 SV=2;...	Q59GN2	R39L5_HUMAN Putative 60S ribosomal protein L39-like 5	Homo sapiens OX=9606	RPL39P5	5	2	Q59GN2	link										0	0	1	0.742576	0	0
>sp|Q07666-2|KHDR1_HUMAN Isoform 2 of KH domain-containing, RNA-binding, signal transduction-associated protein 1 OS=Homo sapiens OX=9606 GN=KHDRBS1;>tr|B4DDX2|B4DDX2_HUMAN cDNA FLJ54590, highly similar to KH domain-containing, RNA-binding, signaltransduct	12.7	45.86	9.9711e-17	6	4	12.7	418	1388500000	154280000	11	0	0	111630000	42645000	0	0	665	665	665	665	665	665	>sp|Q07666-2|KHDR1_HUMAN Isoform 2 of KH domain-containing, RNA-binding, signal transduction-associated protein 1 OS=Homo sapiens OX=9606 GN=KHDRBS1;...	Q07666-2	KHDR1_HUMAN Isoform 2 of KH domain-containing, RNA-binding, signal transduction-associated protein 1	Homo sapiens OX=9606				Q07666-2	link		Q07666-2	KHDR1_HUMAN	KH domain-containing, RNA-binding, signal transduction-associated protein 1	H. sapiens	418	10657	KHDRBS1	FALSE	0	0	1	0.382021	0	0
>sp|P61956-2|SUMO2_HUMAN Isoform 2 of Small ubiquitin-related modifier 2 OS=Homo sapiens OX=9606 GN=SUMO2;>tr|A0A024R8S3|A0A024R8S3_HUMAN Small ubiquitin-related modifier OS=Homo sapiens OX=9606 GN=SUMO2 PE=3 SV=1;>sp|P61956|SUMO2_HUMAN Small ubiquitin-rel	31	8.1111	9.8893e-09	8	2	31	71	650200000	216730000	4	0	0	111130000	105600000	0	0	791	791	791	791	791	791	>sp|P61956-2|SUMO2_HUMAN Isoform 2 of Small ubiquitin-related modifier 2 OS=Homo sapiens OX=9606 GN=SUMO2;>sp|P61956|SUMO2_HUMAN Small ubiquitin-rel;...	P61956-2	SUMO2_HUMAN Isoform 2 of Small ubiquitin-related modifier 2	Homo sapiens OX=9606				P61956-2	link		P61956-2	SUMO2_HUMAN	Small ubiquitin-related modifier 2	H. sapiens	71	6613	SUMO2	FALSE	0	0	1	0.950238	0	0
>tr|A0A024R1N4|A0A024R1N4_HUMAN X-ray repair complementing defective repair in Chinese hamster cells 6 (Ku autoantigen, 70kDa), isoform CRA_a OS=Homo sapiens OX=9606 GN=XRCC6 PE=4 SV=1;>sp|P12956|XRCC6_HUMAN X-ray repair cross-complementing protein 6 OS=Ho	45	69.842	1.7297e-152	8	20	45	609	6049600000	189050000	44	0	0	110730000	78319000	0	0	1219	1219	1219	1219	1219	1219	>sp|P12956|XRCC6_HUMAN X-ray repair cross-complementing protein 6 OS=Ho;...	P12956	XRCC6_HUMAN X-ray repair cross-complementing protein 6					A0A024R1N4	link		P12956	XRCC6_HUMAN	X-ray repair cross-complementing protein 6	H. sapiens	609	2547	XRCC6	FALSE	0	0	1	0.707297	0	0
>sp|Q02790|FKBP4_HUMAN Peptidyl-prolyl cis-trans isomerase FKBP4 OS=Homo sapiens OX=9606 GN=FKBP4 PE=1 SV=3;>tr|B2R9U2|B2R9U2_HUMAN Peptidylprolyl isomerase OS=Homo sapiens OX=9606 PE=2 SV=1	41.8	51.804	5.7413e-76	5	14	41.8	459	4875000000	157260000	26	0	0	109720000	47540000	0	0	680	680	680	680	680	680	>sp|Q02790|FKBP4_HUMAN Peptidyl-prolyl cis-trans isomerase FKBP4 OS=Homo sapiens OX=9606 GN=FKBP4 PE=1 SV=3;...	Q02790	FKBP4_HUMAN Peptidyl-prolyl cis-trans isomerase FKBP4	Homo sapiens OX=9606	FKBP4	1	3	Q02790	link		Q02790	FKBP4_HUMAN	Peptidyl-prolyl cis-trans isomerase FKBP4	H. sapiens	459	2288	FKBP4	FALSE	0	0	1	0.433285	0	0
>tr|A0A024R324|A0A024R324_HUMAN Epididymis secretory sperm binding protein OS=Homo sapiens OX=9606 GN=RHOA PE=2 SV=1;>tr|A0A024R2W1|A0A024R2W1_HUMAN Ras homolog gene family, member A, isoform CRA_a OS=Homo sapiens OX=9606 GN=RHOA PE=4 SV=1;>sp|P61586|RHOA_	60.6	21.768	9.7826e-40	21	8	60.6	193	1575500000	196940000	14	0	0	108920000	88025000	0	0	797	797	797	797	797	797	>sp|P61586|RHOA_;...	P61586						A0A024R324	link		P61586	RHOA_HUMAN	Transforming protein RhoA	H. sapiens	193	387	RHOA	FALSE	0	0	1	0.808162	0	0
>tr|A0A384N6C2|A0A384N6C2_HUMAN Inosine-5-monophosphate dehydrogenase OS=Homo sapiens OX=9606 GN=IMPDH PE=2 SV=1;>sp|P12268|IMDH2_HUMAN Inosine-5-monophosphate dehydrogenase 2 OS=Homo sapiens OX=9606 GN=IMPDH2 PE=1 SV=2;>tr|H0Y4R1|H0Y4R1_HUMAN Inosine-5	39.1	55.804	6.0058e-76	7	12	39.1	514	4068900000	184950000	28	0	0	108550000	76399000	0	0	1222	1222	1222	1222	1222	1222	>sp|P12268|IMDH2_HUMAN Inosine-5-monophosphate dehydrogenase 2 OS=Homo sapiens OX=9606 GN=IMPDH2 PE=1 SV=2;...	P12268	IMDH2_HUMAN Inosine-5-monophosphate dehydrogenase 2	Homo sapiens OX=9606	IMPDH2	1	2	A0A384N6C2	link		P12268	IMDH2_HUMAN	Inosine-5'-monophosphate dehydrogenase 2	H. sapiens	514	3615	IMPDH2	FALSE	0	0	1	0.703814	0	0
>tr|V9HWD9|V9HWD9_HUMAN Epididymis luminal protein 107 OS=Homo sapiens OX=9606 GN=HEL107 PE=2 SV=1;>tr|Q53EM5|Q53EM5_HUMAN Transketolase variant (Fragment) OS=Homo sapiens OX=9606 PE=2 SV=1;>tr|A0A024R2Z9|A0A024R2Z9_HUMAN Transketolase (Wernicke-Korsakoff	51.5	67.877	3.2496e-162	17	20	51.5	623	4890400000	195620000	37	0	0	106810000	88803000	0	0	1074	1074	1074	1074	1074	1074	>tr|V9HWD9|V9HWD9_HUMAN Epididymis luminal protein 107 OS=Homo sapiens OX=9606 GN=HEL107 PE=2 SV=1;...	V9HWD9	V9HWD9_HUMAN Epididymis luminal protein 107	Homo sapiens OX=9606	HEL107	2	1	V9HWD9	link										0	0	1	0.831411	0	0
>tr|M0R210|M0R210_HUMAN 40S ribosomal protein S16 OS=Homo sapiens OX=9606 GN=RPS16 PE=1 SV=1;>sp|P62249|RS16_HUMAN 40S ribosomal protein S16 OS=Homo sapiens OX=9606 GN=RPS16 PE=1 SV=2	31.8	14.419	1.0304e-18	6	5	31.8	129	1879300000	187930000	7	0	0	106540000	81391000	0	0	781	781	781	781	781	781	>sp|P62249|RS16_HUMAN 40S ribosomal protein S16 OS=Homo sapiens OX=9606 GN=RPS16 PE=1 SV=2;...	P62249	RS16_HUMAN 40S ribosomal protein S16	Homo sapiens OX=9606	RPS16	1	2	M0R210	link		P62249	RS16_HUMAN	40S ribosomal protein S16	H. sapiens	146	6217	RPS16	FALSE	0	0	1	0.763948	0	0
>tr|Q59ET3|Q59ET3_HUMAN Chaperonin containing TCP1, subunit 6A isoform a variant (Fragment) OS=Homo sapiens OX=9606 PE=2 SV=1;>tr|B2R9K8|B2R9K8_HUMAN cDNA, FLJ94440, highly similar to Homo sapiens chaperonin containing TCP1, subunit 6A (zeta 1)(CCT6A), mRN	41.4	57.761	6.6147e-171	11	17	41.4	529	5415200000	208280000	48	0	0	105740000	102530000	0	0	990	990	990	990	990	990	>tr|Q59ET3|Q59ET3_HUMAN Chaperonin containing TCP1, subunit 6A isoform a variant (Fragment) OS=Homo sapiens OX=9606 PE=2 SV=1;...	Q59ET3	Q59ET3_HUMAN Chaperonin containing TCP1, subunit 6A isoform a variant (Fragment)			2	1	Q59ET3	link										0	0	1	0.969643	0	0
>sp|P62314|SMD1_HUMAN Small nuclear ribonucleoprotein Sm D1 OS=Homo sapiens OX=9606 GN=SNRPD1 PE=1 SV=1;>tr|J3QLI9|J3QLI9_HUMAN Small nuclear ribonucleoprotein Sm D1 OS=Homo sapiens OX=9606 GN=SNRPD1 PE=1 SV=1;>tr|Q7Z5A3|Q7Z5A3_HUMAN Small nuclear ribonucl	37	13.281	2.5694e-46	4	3	37	119	702670000	175670000	8	0	0	105630000	70037000	0	0	771	771	771	771	771	771	>sp|P62314|SMD1_HUMAN Small nuclear ribonucleoprotein Sm D1 OS=Homo sapiens OX=9606 GN=SNRPD1 PE=1 SV=1;...	P62314	SMD1_HUMAN Small nuclear ribonucleoprotein Sm D1	Homo sapiens OX=9606	SNRPD1	1	1	P62314	link		P62314	SMD1_HUMAN	Small nuclear ribonucleoprotein Sm D1	H. sapiens	119	6632	SNRPD1	FALSE	0	0	1	0.663041	0	0
>sp|Q07020-2|RL18_HUMAN Isoform 2 of 60S ribosomal protein L18 OS=Homo sapiens OX=9606 GN=RPL18;>tr|Q0QEW2|Q0QEW2_HUMAN Ribosomal protein L18 (Fragment) OS=Homo sapiens OX=9606 GN=RPL18 PE=2 SV=1;>tr|H0YHA7|H0YHA7_HUMAN 60S ribosomal protein L18 (Fragment)	37.7	18.091	1.5382e-33	11	6	37.7	159	710000000	118330000	8	0	0	102420000	15912000	0	0	667	667	667	667	667	667	>sp|Q07020-2|RL18_HUMAN Isoform 2 of 60S ribosomal protein L18 OS=Homo sapiens OX=9606 GN=RPL18;...	Q07020-2	RL18_HUMAN Isoform 2 of 60S ribosomal protein L18	Homo sapiens OX=9606				Q07020-2	link		Q07020-2	RL18_HUMAN	60S ribosomal protein L18	H. sapiens	159	6141	RPL18	FALSE	0	0	1	0.15536	0	0
>tr|A0A384NPU2|A0A384NPU2_HUMAN Epididymis secretory sperm binding protein OS=Homo sapiens OX=9606 GN=HINT1 PE=2 SV=1;>sp|P49773|HINT1_HUMAN Histidine triad nucleotide-binding protein 1 OS=Homo sapiens OX=9606 GN=HINT1 PE=1 SV=2;>tr|D6REP8|D6REP8_HUMAN His	52.4	13.802	4.2796e-23	6	4	52.4	126	1359000000	169870000	11	0	0	101890000	67979000	0	0	914	914	914	914	914	914	>sp|P49773|HINT1_HUMAN Histidine triad nucleotide-binding protein 1 OS=Homo sapiens OX=9606 GN=HINT1 PE=1 SV=2;...	P49773	HINT1_HUMAN Histidine triad nucleotide-binding protein 1	Homo sapiens OX=9606	HINT1	1	2	A0A384NPU2	link		P49773	HINT1_HUMAN	Histidine triad nucleotide-binding protein 1	H. sapiens	126	3094	HINT1	TRUE	0	0	1	0.66718	0	0
>tr|E4W6B6|E4W6B6_HUMAN RPL27/NME2 fusion protein (Fragment) OS=Homo sapiens OX=9606 GN=RPL27 PE=2 SV=1;>tr|B2R4D8|B2R4D8_HUMAN 60S ribosomal protein L27 OS=Homo sapiens OX=9606 PE=2 SV=1;>tr|A0A024R1V4|A0A024R1V4_HUMAN 60S ribosomal protein L27 OS=Homo sa	38.9	14.257	8.807e-20	7	4	38.9	126	1093400000	156200000	7	0	0	99961000	56244000	0	0	800	800	800	800	800	800	>tr|E4W6B6|E4W6B6_HUMAN RPL27/NME2 fusion protein (Fragment) OS=Homo sapiens OX=9606 GN=RPL27 PE=2 SV=1;...	E4W6B6	E4W6B6_HUMAN RPL27/NME2 fusion protein (Fragment)	Homo sapiens OX=9606	RPL27	2	1	E4W6B6	link										0	0	1	0.562659	0	0
>tr|A8K517|A8K517_HUMAN Ribosomal protein S23, isoform CRA_a OS=Homo sapiens OX=9606 GN=RPS23 PE=2 SV=1;>sp|P62266|RS23_HUMAN 40S ribosomal protein S23 OS=Homo sapiens OX=9606 GN=RPS23 PE=1 SV=3;>tr|D6RD47|D6RD47_HUMAN 40S ribosomal protein S23 OS=Homo sap	16.1	15.807	6.4328e-13	3	3	16.1	143	1030000000	171660000	7	0	0	99855000	71809000	0	0	778	778	778	778	778	778	>sp|P62266|RS23_HUMAN 40S ribosomal protein S23 OS=Homo sapiens OX=9606 GN=RPS23 PE=1 SV=3;...	P62266	RS23_HUMAN 40S ribosomal protein S23	Homo sapiens OX=9606	RPS23	1	3	A8K517	link		P62266	RS23_HUMAN	40S ribosomal protein S23	H. sapiens	143	6228	RPS23	FALSE	0	0	1	0.719133	0	0
>tr|E7EPB3|E7EPB3_HUMAN 60S ribosomal protein L14 OS=Homo sapiens OX=9606 GN=RPL14 PE=1 SV=1;>tr|A0PJ62|A0PJ62_HUMAN RPL14 protein (Fragment) OS=Homo sapiens OX=9606 GN=RPL14 PE=2 SV=1;>tr|B7Z6S8|B7Z6S8_HUMAN cDNA FLJ51325, highly similar to 60S ribosomal	36.3	14.558	3.7264e-20	7	4	36.3	124	1474000000	245670000	8	0	0	98856000	146810000	0	0	903	903	903	903	903	903	>tr|E7EPB3|E7EPB3_HUMAN 60S ribosomal protein L14 OS=Homo sapiens OX=9606 GN=RPL14 PE=1 SV=1;...	E7EPB3	E7EPB3_HUMAN 60S ribosomal protein L14	Homo sapiens OX=9606	RPL14	1	1	E7EPB3	link		E7EPB3	E7EPB3_HUMAN	60S ribosomal protein L14	H. sapiens	124	9045	RPL14	FALSE	0	0	0.67336	1	0	0
>tr|B4E0E1|B4E0E1_HUMAN Poly [ADP-ribose] polymerase OS=Homo sapiens OX=9606 PE=2 SV=1;>tr|A0A024R3T8|A0A024R3T8_HUMAN Poly [ADP-ribose] polymerase OS=Homo sapiens OX=9606 GN=PARP1 PE=4 SV=1;>sp|P09874|PARP1_HUMAN Poly [ADP-ribose] polymerase 1 OS=Homo sap	45.2	111.13	1.7891e-284	9	34	45.2	993	8604000000	175590000	54	0	0	98626000	76965000	0	0	1253	1253	1253	1253	1253	1253	>sp|P09874|PARP1_HUMAN Poly [ADP-ribose] polymerase 1 OS=Homo sap;...	P09874	PARP1_HUMAN Poly [ADP-ribose] polymerase 1					B4E0E1	link		P09874	PARP1_HUMAN	Poly [ADP-ribose]polymerase 1	H. sapiens	1014	142	PARP1	FALSE	0	0	1	0.780372	0	0
>tr|A6NLN1|A6NLN1_HUMAN Polypyrimidine tract binding protein 1, isoform CRA_b OS=Homo sapiens OX=9606 GN=PTBP1 PE=1 SV=4;>sp|P26599|PTBP1_HUMAN Polypyrimidine tract-binding protein 1 OS=Homo sapiens OX=9606 GN=PTBP1 PE=1 SV=1;>sp|P26599-2|PTBP1_HUMAN Isofo	39.3	56.51	2.8174e-191	24	13	39.3	527	3994600000	210240000	30	0	0	98059000	112180000	0	0	1104	1104	1104	1104	1104	1104	>sp|P26599|PTBP1_HUMAN Polypyrimidine tract-binding protein 1 OS=Homo sapiens OX=9606 GN=PTBP1 PE=1 SV=1;>sp|P26599-2|PTBP1_HUMAN Isofo;...	P26599	PTBP1_HUMAN Polypyrimidine tract-binding protein 1	Homo sapiens OX=9606	PTBP1	1	1	A6NLN1	link		P26599	PTBP1_HUMAN	Polypyrimidine tract-binding protein 1	H. sapiens	531	5725	PTBP1	FALSE	0	0	0.874122	1	0	0
>tr|A0A384NQ35|A0A384NQ35_HUMAN Epididymis secretory sperm binding protein (Fragment) OS=Homo sapiens OX=9606 PE=2 SV=1;>tr|Q6FHU3|Q6FHU3_HUMAN PSME1 protein (Fragment) OS=Homo sapiens OX=9606 GN=PSME1 PE=2 SV=1;>tr|A0A0K0K1L8|A0A0K0K1L8_HUMAN Epididymis s	50.2	28.52	7.981e-81	9	11	50.2	247	2436200000	162410000	22	0	0	97922000	64490000	0	0	669	669	669	669	669	669	>tr|A0A384NQ35|A0A384NQ35_HUMAN Epididymis secretory sperm binding protein (Fragment) OS=Homo sapiens OX=9606 PE=2 SV=1;...	A0A384NQ35	A0A384NQ35_HUMAN Epididymis secretory sperm binding protein (Fragment)			2	1	A0A384NQ35	link										0	0	1	0.658585	0	0
>tr|D6RE83|D6RE83_HUMAN Ubiquitin carboxyl-terminal hydrolase OS=Homo sapiens OX=9606 GN=UCHL1 PE=1 SV=1;>tr|V9HW74|V9HW74_HUMAN Ubiquitin carboxyl-terminal hydrolase OS=Homo sapiens OX=9606 GN=HEL-117 PE=2 SV=1;>sp|P09936|UCHL1_HUMAN Ubiquitin carboxyl-te	54.6	23.174	7.1268e-36	9	6	54.6	207	1377000000	153000000	12	0	0	97777000	55226000	0	0	1252	1252	1252	1252	1252	1252	>sp|P09936|UCHL1_HUMAN Ubiquitin carboxyl-te;...	P09936						D6RE83	link		P09936	UCHL1_HUMAN	Ubiquitin carboxyl-terminal hydrolase isozyme L1	H. sapiens	223	7345	UCHL1	FALSE	0	0	1	0.564816	0	0
>tr|C9J5J3|C9J5J3_HUMAN N-alpha-acetyltransferase 50 OS=Homo sapiens OX=9606 GN=NAA50 PE=1 SV=1;>tr|A0A0D9SF32|A0A0D9SF32_HUMAN N-alpha-acetyltransferase 50 OS=Homo sapiens OX=9606 GN=NAA50 PE=1 SV=1;>tr|A0A087WWJ2|A0A087WWJ2_HUMAN N-alpha-acetyltransferas	19	6.6856	0.0070592	8	1	19	58	292240000	97412000	1	0	0	97412000	0	0	0	302	302	302	302	302	302	>tr|C9J5J3|C9J5J3_HUMAN N-alpha-acetyltransferase 50 OS=Homo sapiens OX=9606 GN=NAA50 PE=1 SV=1;...	C9J5J3	C9J5J3_HUMAN N-alpha-acetyltransferase 50	Homo sapiens OX=9606	NAA50	1	1	C9J5J3	link		C9J5J3	C9J5J3_HUMAN	N-alpha-acetyltransferase 50	H. sapiens	58	80218	NAA50	FALSE	0	0	1	0	0	0
>tr|Q8IZ29|Q8IZ29_HUMAN Tubulin beta chain OS=Homo sapiens OX=9606 GN=TUBB2C PE=2 SV=1;>sp|P68371|TBB4B_HUMAN Tubulin beta-4B chain OS=Homo sapiens OX=9606 GN=TUBB4B PE=1 SV=1;>tr|Q8N6N5|Q8N6N5_HUMAN Tubulin beta chain OS=Homo sapiens OX=9606 GN=TUBB2C PE=	67.9	49.839	0	19	4	16	445	3614200000	180710000	11	0	0	96767000	83945000	0	0	720	720	720	720	720	720	>sp|P68371|TBB4B_HUMAN Tubulin beta-4B chain OS=Homo sapiens OX=9606 GN=TUBB4B PE=1 SV=1;...	P68371	TBB4B_HUMAN Tubulin beta-4B chain	Homo sapiens OX=9606	TUBB4B	1	1	Q8IZ29	link		P68371	TBB4B_HUMAN	Tubulin beta-4B chain	H. sapiens	445	10383	TUBB4B	FALSE	0	0	1	0.867496	0	0
>sp|P20290-2|BTF3_HUMAN Isoform 2 of Transcription factor BTF3 OS=Homo sapiens OX=9606 GN=BTF3;>sp|P20290|BTF3_HUMAN Transcription factor BTF3 OS=Homo sapiens OX=9606 GN=BTF3 PE=1 SV=1;>tr|D6RDG3|D6RDG3_HUMAN Transcription factor BTF3 (Fragment) OS=Homo sa	67.3	17.699	4.6783e-99	5	6	67.3	162	1365800000	195120000	11	0	0	96458000	98658000	0	0	1156	1156	1156	1156	1156	1156	>sp|P20290-2|BTF3_HUMAN Isoform 2 of Transcription factor BTF3 OS=Homo sapiens OX=9606 GN=BTF3;>sp|P20290|BTF3_HUMAN Transcription factor BTF3 OS=Homo sapiens OX=9606 GN=BTF3 PE=1 SV=1;...	P20290-2	BTF3_HUMAN Isoform 2 of Transcription factor BTF3	Homo sapiens OX=9606				P20290-2	link		P20290-2	BTF3_HUMAN	Transcription factor BTF3	H. sapiens	162	689	BTF3	FALSE	0	0	0.977701	1	0	0
>tr|M0R0F0|M0R0F0_HUMAN 40S ribosomal protein S5 (Fragment) OS=Homo sapiens OX=9606 GN=RPS5 PE=1 SV=1;>tr|Q53G25|Q53G25_HUMAN Ribosomal protein S5 variant (Fragment) OS=Homo sapiens OX=9606 PE=2 SV=1;>tr|A0A024R4Q8|A0A024R4Q8_HUMAN Ribosomal protein S5, is	46.5	22.391	4.2119e-66	7	7	46.5	200	2210100000	221010000	13	0	0	95602000	125400000	0	0	951	951	951	951	951	951	>tr|M0R0F0|M0R0F0_HUMAN 40S ribosomal protein S5 (Fragment) OS=Homo sapiens OX=9606 GN=RPS5 PE=1 SV=1;...	M0R0F0	M0R0F0_HUMAN 40S ribosomal protein S5 (Fragment)	Homo sapiens OX=9606	RPS5	1	1	M0R0F0	link										0	0	0.762376	1	0	0
>sp|P33316-2|DUT_HUMAN Isoform 2 of Deoxyuridine 5-triphosphate nucleotidohydrolase, mitochondrial OS=Homo sapiens OX=9606 GN=DUT;>tr|H0YNW5|H0YNW5_HUMAN Deoxyuridine 5-triphosphate nucleotidohydrolase, mitochondrial OS=Homo sapiens OX=9606 GN=DUT PE=1 S	40.2	17.748	2.8073e-46	9	5	40.2	164	1313800000	131380000	10	0	0	95173000	36211000	0	0	1032	1032	1032	1032	1032	1032	>sp|P33316-2|DUT_HUMAN Isoform 2 of Deoxyuridine 5-triphosphate nucleotidohydrolase, mitochondrial OS=Homo sapiens OX=9606 GN=DUT;...	P33316-2	DUT_HUMAN Isoform 2 of Deoxyuridine 5-triphosphate nucleotidohydrolase, mitochondrial	Homo sapiens OX=9606				P33316-2	link		P33316-2	DUT_HUMAN	Deoxyuridine 5'-triphosphate nucleotidohydrolase, mitochondrial	H. sapiens	164	1854	DUT	TRUE	0	0	1	0.380476	0	0
>tr|Q6IBT3|Q6IBT3_HUMAN T-complex protein 1 subunit eta OS=Homo sapiens OX=9606 GN=CCT7 PE=2 SV=1;>tr|Q53HV2|Q53HV2_HUMAN T-complex protein 1 subunit eta (Fragment) OS=Homo sapiens OX=9606 PE=2 SV=1;>sp|Q99832|TCPH_HUMAN T-complex protein 1 subunit eta OS=	43.1	59.328	2.1448e-182	10	19	43.1	543	5928200000	191230000	44	0	0	95120000	96111000	0	0	339	339	339	339	339	339	>sp|Q99832|TCPH_HUMAN T-complex protein 1 subunit eta OS=;...	Q99832	TCPH_HUMAN T-complex protein 1 subunit eta					Q6IBT3	link		Q99832	TCPH_HUMAN	T-complex protein 1 subunit eta	H. sapiens	543	10574	CCT7	TRUE	0	0	0.989689	1	0	0
>tr|A0A5H2UCZ2|A0A5H2UCZ2_HUMAN MHC class II antigen (Fragment) OS=Homo sapiens OX=9606 GN=HLA-DRB3 PE=4 SV=1;>tr|H2A0A4|H2A0A4_HUMAN MHC class II antigen (Fragment) OS=Homo sapiens OX=9606 GN=HLA-DRB3 PE=3 SV=1;>tr|D0RB86|D0RB86_HUMAN MHC class II antigen	61.2	21.301	8.478e-97	39	1	5.5	183	1063000000	96637000	3	0	0	94581000	2056400	0	0	33	33	33	33	33	33	>tr|A0A5H2UCZ2|A0A5H2UCZ2_HUMAN MHC class II antigen (Fragment) OS=Homo sapiens OX=9606 GN=HLA-DRB3 PE=4 SV=1;...	A0A5H2UCZ2	A0A5H2UCZ2_HUMAN MHC class II antigen (Fragment)	Homo sapiens OX=9606	HLA-DRB3	4	1	A0A5H2UCZ2	link										0	0	1	0.0217422	0	0
>sp|Q9Y3U8|RL36_HUMAN 60S ribosomal protein L36 OS=Homo sapiens OX=9606 GN=RPL36 PE=1 SV=3	21.9	12.254	1.8273e-10	2	3	21.9	105	413590000	137860000	4	0	0	93942000	43922000	0	0	149	149	149	149	149	149	>sp|Q9Y3U8|RL36_HUMAN 60S ribosomal protein L36 OS=Homo sapiens OX=9606 GN=RPL36 PE=1 SV=3	Q9Y3U8	RL36_HUMAN 60S ribosomal protein L36	Homo sapiens OX=9606	RPL36	1	3	Q9Y3U8	link		Q9Y3U8	RL36_HUMAN	60S ribosomal protein L36	H. sapiens	105	25873	RPL36	FALSE	0	0	1	0.467544	0	0
>tr|A8K5I0|A8K5I0_HUMAN Epididymis secretory protein Li 103 OS=Homo sapiens OX=9606 GN=HSPA1B PE=2 SV=1;>sp|P0DMV9|HS71B_HUMAN Heat shock 70 kDa protein 1B OS=Homo sapiens OX=9606 GN=HSPA1B PE=1 SV=1;>sp|P0DMV8|HS71A_HUMAN Heat shock 70 kDa protein 1A OS=H	44.9	70.051	2.838e-165	20	19	39.8	641	5706200000	178320000	44	0	0	93777000	84280000	0	261230	1248	1248	1248	1248	1248	1248	>sp|P0DMV9|HS71B_HUMAN Heat shock 70 kDa protein 1B OS=Homo sapiens OX=9606 GN=HSPA1B PE=1 SV=1;>sp|P0DMV8|HS71A_HUMAN Heat shock 70 kDa protein 1A OS=H;...	P0DMV9	HS71B_HUMAN Heat shock 70 kDa protein 1B	Homo sapiens OX=9606	HSPA1B	1	1	A8K5I0	link										0	0	1	0.898728	0	0.00278565
>tr|A0A384MTQ3|A0A384MTQ3_HUMAN Adenosylhomocysteinase OS=Homo sapiens OX=9606 PE=2 SV=1;>sp|P23526|SAHH_HUMAN Adenosylhomocysteinase OS=Homo sapiens OX=9606 GN=AHCY PE=1 SV=4;>sp|P23526-2|SAHH_HUMAN Isoform 2 of Adenosylhomocysteinase OS=Homo sapiens OX=9	27.8	47.716	1.4067e-53	16	11	27.8	432	3489800000	174490000	19	0	0	93495000	80995000	0	0	1129	1129	1129	1129	1129	1129	>sp|P23526|SAHH_HUMAN Adenosylhomocysteinase OS=Homo sapiens OX=9606 GN=AHCY PE=1 SV=4;>sp|P23526-2|SAHH_HUMAN Isoform 2 of Adenosylhomocysteinase OS=Homo sapiens OX=9;...	P23526	SAHH_HUMAN Adenosylhomocysteinase	Homo sapiens OX=9606	AHCY	1	4	A0A384MTQ3	link		P23526	SAHH_HUMAN	Adenosylhomocysteinase	H. sapiens	432	191	AHCY	FALSE	0	0	1	0.866303	0	0
>sp|P62269|RS18_HUMAN 40S ribosomal protein S18 OS=Homo sapiens OX=9606 GN=RPS18 PE=1 SV=3	38.8	17.718	7.6304e-43	4	7	38.8	152	1581800000	175760000	10	0	0	91775000	83983000	0	0	777	777	777	777	777	777	>sp|P62269|RS18_HUMAN 40S ribosomal protein S18 OS=Homo sapiens OX=9606 GN=RPS18 PE=1 SV=3	P62269	RS18_HUMAN 40S ribosomal protein S18	Homo sapiens OX=9606	RPS18	1	3	P62269	link		P62269	RS18_HUMAN	40S ribosomal protein S18	H. sapiens	152	null	RPS18	TRUE	0	0	1	0.915097	0	0
>tr|V9HW98|V9HW98_HUMAN Epididymis luminal protein 2 OS=Homo sapiens OX=9606 GN=HEL2 PE=1 SV=1;>sp|P62258|1433E_HUMAN 14-3-3 protein epsilon OS=Homo sapiens OX=9606 GN=YWHAE PE=1 SV=1;>sp|P62258-2|1433E_HUMAN Isoform SV of 14-3-3 protein epsilon OS=Homo sa	43.1	29.174	8.0303e-129	13	9	40	255	2957900000	174000000	22	0	0	91599000	82397000	0	0	780	780	780	780	780	780	>sp|P62258|1433E_HUMAN 14-3-3 protein epsilon OS=Homo sapiens OX=9606 GN=YWHAE PE=1 SV=1;>sp|P62258-2|1433E_HUMAN Isoform SV of 14-3-3 protein epsilon OS=Homo sa;...	P62258	1433E_HUMAN 14-3-3 protein epsilon	Homo sapiens OX=9606	YWHAE	1	1	V9HW98	link		P62258	1433E_HUMAN	14-3-3 protein epsilon	H. sapiens	255	null	YWHAE	FALSE	0	0	1	0.89954	0	0
>tr|V9HWC2|V9HWC2_HUMAN Epididymis secretory sperm binding protein Li 67p OS=Homo sapiens OX=9606 GN=HEL-S-67p PE=2 SV=1;>sp|Q99497|PARK7_HUMAN Protein/nucleic acid deglycase DJ-1 OS=Homo sapiens OX=9606 GN=PARK7 PE=1 SV=2;>tr|K7ELW0|K7ELW0_HUMAN Protein/n	69.3	19.891	3.2383e-82	4	10	69.3	189	2285600000	190470000	18	0	0	90832000	99633000	0	0	349	349	349	349	349	349	>sp|Q99497|PARK7_HUMAN Protein/nucleic acid deglycase DJ-1 OS=Homo sapiens OX=9606 GN=PARK7 PE=1 SV=2;...	Q99497	PARK7_HUMAN Protein/nucleic acid deglycase DJ-1	Homo sapiens OX=9606	PARK7	1	2	V9HWC2	link		Q99497	PARK7_HUMAN	Protein/nucleic acid deglycase DJ-1	H. sapiens	189	11315	PARK7	TRUE	0	0	0.911666	1	0	0
>sp|Q15056-2|IF4H_HUMAN Isoform Short of Eukaryotic translation initiation factor 4H OS=Homo sapiens OX=9606 GN=EIF4H;>sp|Q15056|IF4H_HUMAN Eukaryotic translation initiation factor 4H OS=Homo sapiens OX=9606 GN=EIF4H PE=1 SV=5;>tr|Q75MT8|Q75MT8_HUMAN Uncha	38.6	25.2	2.5298e-85	7	6	38.6	228	2073100000	172760000	11	0	0	90831000	81926000	0	0	571	571	571	571	571	571	>sp|Q15056-2|IF4H_HUMAN Isoform Short of Eukaryotic translation initiation factor 4H OS=Homo sapiens OX=9606 GN=EIF4H;>sp|Q15056|IF4H_HUMAN Eukaryotic translation initiation factor 4H OS=Homo sapiens OX=9606 GN=EIF4H PE=1 SV=5;...	Q15056-2	IF4H_HUMAN Isoform Short of Eukaryotic translation initiation factor 4H	Homo sapiens OX=9606				Q15056-2	link		Q15056-2	IF4H_HUMAN	Eukaryotic translation initiation factor 4H	H. sapiens	228	7458	EIF4H	FALSE	0	0	1	0.901961	0	0
>tr|E7EQV3|E7EQV3_HUMAN Polyadenylate-binding protein OS=Homo sapiens OX=9606 GN=PABPC1 PE=1 SV=1;>tr|B4DZW4|B4DZW4_HUMAN Polyadenylate-binding protein OS=Homo sapiens OX=9606 PE=2 SV=1;>tr|A0A024R9C1|A0A024R9C1_HUMAN Polyadenylate-binding protein OS=Homo	38.7	65.747	2.4446e-152	36	19	38.7	591	5773700000	169810000	41	0	0	90608000	79205000	0	0	1227	1227	1227	1227	1227	1227	>tr|E7EQV3|E7EQV3_HUMAN Polyadenylate-binding protein OS=Homo sapiens OX=9606 GN=PABPC1 PE=1 SV=1;...	E7EQV3	E7EQV3_HUMAN Polyadenylate-binding protein	Homo sapiens OX=9606	PABPC1	1	1	E7EQV3	link		E7EQV3	E7EQV3_HUMAN	Polyadenylate-binding protein	H. sapiens	591	26986	PABPC1	FALSE	0	0	1	0.87415	0	0
>tr|Q9BTQ7|Q9BTQ7_HUMAN Similar to ribosomal protein L23 (Fragment) OS=Homo sapiens OX=9606 PE=1 SV=1;>tr|A0A024R1Q8|A0A024R1Q8_HUMAN Ribosomal protein L23, isoform CRA_b OS=Homo sapiens OX=9606 GN=RPL23 PE=3 SV=1;>sp|P62829|RL23_HUMAN 60S ribosomal protei	44	14.149	1.1196e-36	9	5	44	134	1335100000	148340000	6	0	0	90513000	57827000	0	0	756	756	756	756	756	756	>sp|P62829|RL23_HUMAN 60S ribosomal protei;...	P62829						Q9BTQ7	link		P62829	RL23_HUMAN	60S ribosomal protein L23	H. sapiens	140	9349	RPL23	FALSE	0	0	1	0.638881	0	0
>tr|A0A024RB99|A0A024RB99_HUMAN Serine hydroxymethyltransferase OS=Homo sapiens OX=9606 GN=SHMT2 PE=3 SV=1;>sp|P34897-3|GLYM_HUMAN Isoform 3 of Serine hydroxymethyltransferase, mitochondrial OS=Homo sapiens OX=9606 GN=SHMT2;>tr|V9HW06|V9HW06_HUMAN Serine h	56.5	53.454	7.1814e-131	28	19	56.5	483	4958900000	177100000	35	0	0	90487000	86618000	0	0	1028	1028	1028	1028	1028	1028	>sp|P34897-3|GLYM_HUMAN Isoform 3 of Serine hydroxymethyltransferase, mitochondrial OS=Homo sapiens OX=9606 GN=SHMT2;...	P34897-3	GLYM_HUMAN Isoform 3 of Serine hydroxymethyltransferase, mitochondrial	Homo sapiens OX=9606				A0A024RB99	link		P34897-3	GLYM_HUMAN	Serine hydroxymethyltransferase, mitochondrial	H. sapiens	483	6472	SHMT2	TRUE	0	0	1	0.957242	0	0
>sp|P25786|PSA1_HUMAN Proteasome subunit alpha type-1 OS=Homo sapiens OX=9606 GN=PSMA1 PE=1 SV=1;>sp|P25786-2|PSA1_HUMAN Isoform Long of Proteasome subunit alpha type-1 OS=Homo sapiens OX=9606 GN=PSMA1;>tr|V9HW55|V9HW55_HUMAN Proteasome endopeptidase compl	47.9	29.555	1.0448e-68	6	11	47.9	263	2764900000	162640000	19	0	0	89553000	73090000	0	0	1114	1114	1114	1114	1114	1114	>sp|P25786|PSA1_HUMAN Proteasome subunit alpha type-1 OS=Homo sapiens OX=9606 GN=PSMA1 PE=1 SV=1;>sp|P25786-2|PSA1_HUMAN Isoform Long of Proteasome subunit alpha type-1 OS=Homo sapiens OX=9606 GN=PSMA1;...	P25786	PSA1_HUMAN Proteasome subunit alpha type-1	Homo sapiens OX=9606	PSMA1	1	1	P25786	link		P25786	PSA1_HUMAN	Proteasome subunit alpha type-1	H. sapiens	263	5682	PSMA1	FALSE	0	0	1	0.816165	0	0
>tr|B2R4W8|B2R4W8_HUMAN HCG1994130, isoform CRA_a OS=Homo sapiens OX=9606 GN=hCG_1994130 PE=2 SV=1;>sp|P62244|RS15A_HUMAN 40S ribosomal protein S15a OS=Homo sapiens OX=9606 GN=RPS15A PE=1 SV=2;>tr|I3L3P7|I3L3P7_HUMAN 40S ribosomal protein S15a OS=Homo sapi	37.7	14.839	1.0223e-34	9	4	37.7	130	1321900000	165240000	8	0	0	89544000	75699000	0	0	782	782	782	782	782	782	>sp|P62244|RS15A_HUMAN 40S ribosomal protein S15a OS=Homo sapiens OX=9606 GN=RPS15A PE=1 SV=2;...	P62244	RS15A_HUMAN 40S ribosomal protein S15a	Homo sapiens OX=9606	RPS15A	1	2	B2R4W8	link		P62244	RS15A_HUMAN	40S ribosomal protein S15a	H. sapiens	130	6210	RPS15A	TRUE	0	0	1	0.845383	0	0
>tr|A1LUY1|A1LUY1_HUMAN Ribosomal protein L34, isoform CRA_a OS=Homo sapiens OX=9606 GN=RPL34 PE=4 SV=1;>sp|P49207|RL34_HUMAN 60S ribosomal protein L34 OS=Homo sapiens OX=9606 GN=RPL34 PE=1 SV=3;>tr|Q5MK14|Q5MK14_HUMAN Leukemia-associated protein (Fragment	14.5	13.293	0.00026338	3	2	14.5	117	843420000	140570000	1	0	0	89306000	51264000	0	0	931	931	931	931	931	931	>sp|P49207|RL34_HUMAN 60S ribosomal protein L34 OS=Homo sapiens OX=9606 GN=RPL34 PE=1 SV=3;...	P49207	RL34_HUMAN 60S ribosomal protein L34	Homo sapiens OX=9606	RPL34	1	3	A1LUY1	link		P49207	RL34_HUMAN	60S ribosomal protein L34	H. sapiens	117	6164	RPL34	TRUE	0	0	1	0.574026	0	0
>sp|P17987|TCPA_HUMAN T-complex protein 1 subunit alpha OS=Homo sapiens OX=9606 GN=TCP1 PE=1 SV=1;>tr|E7ERF2|E7ERF2_HUMAN T-complex protein 1 subunit alpha OS=Homo sapiens OX=9606 GN=TCP1 PE=1 SV=1;>tr|E7EQR6|E7EQR6_HUMAN T-complex protein 1 subunit alpha	55.6	60.343	8.5393e-223	11	21	55.6	556	6001300000	193590000	41	0	0	89156000	104430000	0	0	1172	1172	1172	1172	1172	1172	>sp|P17987|TCPA_HUMAN T-complex protein 1 subunit alpha OS=Homo sapiens OX=9606 GN=TCP1 PE=1 SV=1;...	P17987	TCPA_HUMAN T-complex protein 1 subunit alpha	Homo sapiens OX=9606	TCP1	1	1	P17987	link		P17987	TCPA_HUMAN	T-complex protein 1 subunit alpha	H. sapiens	556	6950	TCP1	FALSE	0	0	0.853739	1	0	0
>tr|B4DF70|B4DF70_HUMAN cDNA FLJ60461, highly similar to Peroxiredoxin-2 OS=Homo sapiens OX=9606 PE=2 SV=1;>tr|V9HW12|V9HW12_HUMAN Epididymis secretory sperm binding protein Li 2a OS=Homo sapiens OX=9606 GN=HEL-S-2a PE=2 SV=1;>sp|P32119|PRDX2_HUMAN Peroxir	43.7	20.107	4.4274e-28	6	5	37.7	183	1976500000	164710000	10	0	0	88276000	76432000	0	0	1039	1039	1039	1039	1039	1039	>sp|P32119|PRDX2_HUMAN Peroxir;...	P32119						B4DF70	link		P32119	PRDX2_HUMAN	Peroxiredoxin-2	H. sapiens	198	7001	PRDX2	TRUE	0	0	1	0.86583	0	0
>tr|A0A0P1J1R0|A0A0P1J1R0_HUMAN Translationally-controlled tumor protein OS=Homo sapiens OX=9606 GN=seTCTP PE=3 SV=1;>sp|P13693|TCTP_HUMAN Translationally-controlled tumor protein OS=Homo sapiens OX=9606 GN=TPT1 PE=1 SV=1;>tr|Q5W0H4|Q5W0H4_HUMAN Translatio	28.5	19.595	1.0598e-27	14	4	28.5	172	1365700000	195100000	9	0	0	87726000	107370000	0	0	1214	1214	1214	1214	1214	1214	>sp|P13693|TCTP_HUMAN Translationally-controlled tumor protein OS=Homo sapiens OX=9606 GN=TPT1 PE=1 SV=1;...	P13693	TCTP_HUMAN Translationally-controlled tumor protein	Homo sapiens OX=9606	TPT1	1	1	A0A0P1J1R0	link		P13693	TCTP_HUMAN	Translationally-controlled tumor protein	H. sapiens	172	7178	TPT1	FALSE	0	0	0.817044	1	0	0
>tr|M0R3D6|M0R3D6_HUMAN 60S ribosomal protein L18a (Fragment) OS=Homo sapiens OX=9606 GN=RPL18A PE=1 SV=1;>tr|M0R1A7|M0R1A7_HUMAN 60S ribosomal protein L18a OS=Homo sapiens OX=9606 GN=RPL18A PE=1 SV=1;>tr|M0R117|M0R117_HUMAN 60S ribosomal protein L18a OS=H	33.3	16.714	2.6747e-19	12	5	33.3	141	1284700000	160580000	8	0	0	87148000	73435000	0	0	681	681	681	681	681	681	>tr|M0R3D6|M0R3D6_HUMAN 60S ribosomal protein L18a (Fragment) OS=Homo sapiens OX=9606 GN=RPL18A PE=1 SV=1;...	M0R3D6	M0R3D6_HUMAN 60S ribosomal protein L18a (Fragment)	Homo sapiens OX=9606	RPL18A	1	1	M0R3D6	link										0	0	1	0.842647	0	0
>tr|A2VCR0|A2VCR0_HUMAN MAPRE1 protein (Fragment) OS=Homo sapiens OX=9606 GN=MAPRE1 PE=2 SV=1;>sp|Q15691|MARE1_HUMAN Microtubule-associated protein RP/EB family member 1 OS=Homo sapiens OX=9606 GN=MAPRE1 PE=1 SV=3;>tr|B4DM33|B4DM33_HUMAN cDNA FLJ52068, hig	49.1	19.408	1.613e-26	3	5	49.1	173	1616700000	161670000	10	0	0	86661000	75007000	0	0	548	548	548	548	548	548	>sp|Q15691|MARE1_HUMAN Microtubule-associated protein RP/EB family member 1 OS=Homo sapiens OX=9606 GN=MAPRE1 PE=1 SV=3;...	Q15691	MARE1_HUMAN Microtubule-associated protein RP/EB family member 1	Homo sapiens OX=9606	MAPRE1	1	3	A2VCR0	link		Q15691	MARE1_HUMAN	Microtubule-associated protein RP/EB family member 1	H. sapiens	268	22919	MAPRE1	FALSE	0	0	1	0.865522	0	0
>tr|B2R4D5|B2R4D5_HUMAN Actin-related protein 2/3 complex subunit 3 OS=Homo sapiens OX=9606 PE=2 SV=1;>sp|O15145|ARPC3_HUMAN Actin-related protein 2/3 complex subunit 3 OS=Homo sapiens OX=9606 GN=ARPC3 PE=1 SV=3;>tr|B4DM63|B4DM63_HUMAN Actin-related protei	51.7	20.52	7.8849e-41	6	7	51.7	178	1831300000	183130000	14	0	0	85958000	97174000	0	0	1456	1456	1456	1456	1456	1456	>sp|O15145|ARPC3_HUMAN Actin-related protein 2/3 complex subunit 3 OS=Homo sapiens OX=9606 GN=ARPC3 PE=1 SV=3;...	O15145	ARPC3_HUMAN Actin-related protein 2/3 complex subunit 3	Homo sapiens OX=9606	ARPC3	1	3	B2R4D5	link		O15145	ARPC3_HUMAN	Actin-related protein 2/3 complex subunit 3	H. sapiens	178	10094	ARPC3	FALSE	0	0	0.884578	1	0	0
>sp|Q09028-3|RBBP4_HUMAN Isoform 3 of Histone-binding protein RBBP4 OS=Homo sapiens OX=9606 GN=RBBP4;>sp|Q09028|RBBP4_HUMAN Histone-binding protein RBBP4 OS=Homo sapiens OX=9606 GN=RBBP4 PE=1 SV=3;>sp|Q09028-2|RBBP4_HUMAN Isoform 2 of Histone-binding prote	36.3	46.158	2.2135e-55	12	8	36.3	410	1983800000	141700000	15	0	0	85695000	56004000	0	0	657	657	657	657	657	657	>sp|Q09028-3|RBBP4_HUMAN Isoform 3 of Histone-binding protein RBBP4 OS=Homo sapiens OX=9606 GN=RBBP4;>sp|Q09028|RBBP4_HUMAN Histone-binding protein RBBP4 OS=Homo sapiens OX=9606 GN=RBBP4 PE=1 SV=3;>sp|Q09028-2|RBBP4_HUMAN Isoform 2 of Histone-binding prote;...	Q09028-3	RBBP4_HUMAN Isoform 3 of Histone-binding protein RBBP4	Homo sapiens OX=9606				Q09028-3	link		Q09028-3	RBBP4_HUMAN	Histone-binding protein RBBP4	H. sapiens	410	5928	RBBP4	FALSE	0	0	1	0.653527	0	0
>sp|P62633-7|CNBP_HUMAN Isoform 7 of Cellular nucleic acid-binding protein OS=Homo sapiens OX=9606 GN=CNBP;>sp|P62633-3|CNBP_HUMAN Isoform 3 of Cellular nucleic acid-binding protein OS=Homo sapiens OX=9606 GN=CNBP;>tr|A0A0S2Z4Q3|A0A0S2Z4Q3_HUMAN CCHC-type	22.5	17.692	7.9528e-13	11	3	22.5	160	942590000	85690000	4	0	0	85690000	0	0	0	764	764	764	764	764	764	>sp|P62633-7|CNBP_HUMAN Isoform 7 of Cellular nucleic acid-binding protein OS=Homo sapiens OX=9606 GN=CNBP;>sp|P62633-3|CNBP_HUMAN Isoform 3 of Cellular nucleic acid-binding protein OS=Homo sapiens OX=9606 GN=CNBP;...	P62633-7	CNBP_HUMAN Isoform 7 of Cellular nucleic acid-binding protein	Homo sapiens OX=9606				P62633-7	link		P62633-7	CNBP_HUMAN	Cellular nucleic acid-binding protein	H. sapiens	160	7555	CNBP	FALSE	0	0	1	0	0	0
>tr|A0A024RDQ0|A0A024RDQ0_HUMAN Heat shock 105kDa/110kDa protein 1, isoform CRA_a OS=Homo sapiens OX=9606 GN=HSPH1 PE=4 SV=1;>sp|Q92598-2|HS105_HUMAN Isoform Beta of Heat shock protein 105 kDa OS=Homo sapiens OX=9606 GN=HSPH1;>tr|A0A024RDS1|A0A024RDS1_HUMA	52.7	92.115	5.9503e-210	21	31	52.7	814	7607900000	161870000	52	0	0	84463000	77408000	0	0	414	414	414	414	414	414	>sp|Q92598-2|HS105_HUMAN Isoform Beta of Heat shock protein 105 kDa OS=Homo sapiens OX=9606 GN=HSPH1;...	Q92598-2	HS105_HUMAN Isoform Beta of Heat shock protein 105 kDa	Homo sapiens OX=9606				A0A024RDQ0	link		Q92598-2	HS105_HUMAN	Heat shock protein 105 kDa	H. sapiens	814	10808	HSPH1	FALSE	0	0	1	0.916472	0	0
>tr|B8ZZQ6|B8ZZQ6_HUMAN Prothymosin alpha OS=Homo sapiens OX=9606 GN=PTMA PE=1 SV=1;>tr|V9HVW6|V9HVW6_HUMAN Uncharacterized protein OS=Homo sapiens OX=9606 PE=4 SV=1;>tr|Q15202|Q15202_HUMAN Prothymosin alpha OS=Homo sapiens OX=9606 PE=4 SV=2;>tr|Q8TBK9|Q8T	22.4	11.758	4.5266e-16	20	2	22.4	107	528770000	176260000	2	0	0	84260000	91997000	0	0	1299	1299	1299	1299	1299	1299	>tr|B8ZZQ6|B8ZZQ6_HUMAN Prothymosin alpha OS=Homo sapiens OX=9606 GN=PTMA PE=1 SV=1;...	B8ZZQ6	B8ZZQ6_HUMAN Prothymosin alpha	Homo sapiens OX=9606	PTMA	1	1	B8ZZQ6	link		B8ZZQ6	B8ZZQ6_HUMAN	Prothymosin alpha	H. sapiens	107	5757	PTMA	FALSE	0	0	0.915899	1	0	0
>tr|Q567R6|Q567R6_HUMAN Single-stranded DNA binding protein 1 OS=Homo sapiens OX=9606 GN=SSBP1 PE=2 SV=1;>tr|A4D1U3|A4D1U3_HUMAN Single-stranded DNA binding protein 1 OS=Homo sapiens OX=9606 GN=SSBP1 PE=2 SV=1;>sp|Q04837|SSBP_HUMAN Single-stranded DNA-bind	52	17.359	1.3785e-65	7	6	52	148	1123100000	140380000	9	0	0	83634000	56750000	0	0	675	675	675	675	675	675	>sp|Q04837|SSBP_HUMAN Single-stranded DNA-bind;...	Q04837						Q567R6	link		Q04837	SSBP_HUMAN	Single-stranded DNA-binding protein, mitochondrial	H. sapiens	148	null	SSBP1	TRUE	0	0	1	0.678552	0	0
>tr|B2R4R9|B2R4R9_HUMAN HCG26477 OS=Homo sapiens OX=9606 GN=RPS28 PE=2 SV=1;>sp|P62857|RS28_HUMAN 40S ribosomal protein S28 OS=Homo sapiens OX=9606 GN=RPS28 PE=1 SV=1	30.4	7.8409	2.995e-14	2	2	30.4	69	314860000	104950000	1	0	0	83420000	21532000	0	0	750	750	750	750	750	750	>sp|P62857|RS28_HUMAN 40S ribosomal protein S28 OS=Homo sapiens OX=9606 GN=RPS28 PE=1 SV=1;...	P62857	RS28_HUMAN 40S ribosomal protein S28	Homo sapiens OX=9606	RPS28	1	1	B2R4R9	link		P62857	RS28_HUMAN	40S ribosomal protein S28	H. sapiens	69	6234	RPS28	FALSE	0	0	1	0.258116	0	0
>tr|Q5U0A0|Q5U0A0_HUMAN Proteasome subunit alpha type OS=Homo sapiens OX=9606 PE=2 SV=1;>tr|A0A109NGN6|A0A109NGN6_HUMAN Proteasome subunit alpha type OS=Homo sapiens OX=9606 PE=2 SV=1;>sp|P28066|PSA5_HUMAN Proteasome subunit alpha type-5 OS=Homo sapiens OX	39.4	26.425	2.1403e-21	4	6	39.4	241	1632000000	148360000	7	0	0	83228000	65131000	0	0	1087	1087	1087	1087	1087	1087	>sp|P28066|PSA5_HUMAN Proteasome subunit alpha type-5 OS=Homo sapiens OX;...	P28066	PSA5_HUMAN Proteasome subunit alpha type-5					Q5U0A0	link		P28066	PSA5_HUMAN	Proteasome subunit alpha type-5	H. sapiens	241	5686	PSMA5	FALSE	0	0	1	0.782561	0	0
>tr|E9PKZ0|E9PKZ0_HUMAN 60S ribosomal protein L8 (Fragment) OS=Homo sapiens OX=9606 GN=RPL8 PE=1 SV=1;>sp|P62917|RL8_HUMAN 60S ribosomal protein L8 OS=Homo sapiens OX=9606 GN=RPL8 PE=1 SV=2;>tr|G3V1A1|G3V1A1_HUMAN 60S ribosomal protein L8 OS=Homo sapiens O	28.3	22.389	9.272e-31	6	4	28.3	205	1111800000	138980000	6	0	0	82590000	56388000	0	0	742	742	742	742	742	742	>sp|P62917|RL8_HUMAN 60S ribosomal protein L8 OS=Homo sapiens OX=9606 GN=RPL8 PE=1 SV=2;...	P62917	RL8_HUMAN 60S ribosomal protein L8	Homo sapiens OX=9606	RPL8	1	2	E9PKZ0	link		P62917	RL8_HUMAN	60S ribosomal protein L8	H. sapiens	257	6132	RPL8	FALSE	0	0	1	0.682746	0	0
>tr|Q53SS8|Q53SS8_HUMAN Epididymis secretory protein Li 85 OS=Homo sapiens OX=9606 GN=PCBP1 PE=2 SV=1;>sp|Q15365|PCBP1_HUMAN Poly(rC)-binding protein 1 OS=Homo sapiens OX=9606 GN=PCBP1 PE=1 SV=2	60.1	37.497	2.7432e-193	2	9	49.2	356	2615100000	153830000	15	0	0	81485000	72347000	0	0	564	564	564	564	564	564	>sp|Q15365|PCBP1_HUMAN Poly(rC)-binding protein 1 OS=Homo sapiens OX=9606 GN=PCBP1 PE=1 SV=2;...	Q15365	PCBP1_HUMAN Poly(rC)-binding protein 1	Homo sapiens OX=9606	PCBP1	1	2	Q53SS8	link		Q15365	PCBP1_HUMAN	Poly(rC)-binding protein 1	H. sapiens	356	5093	PCBP1	FALSE	0	0	1	0.887857	0	0
>tr|Q5U0F4|Q5U0F4_HUMAN Eukaryotic translation initiation factor 3 subunit I OS=Homo sapiens OX=9606 GN=EIF3S2 PE=2 SV=1;>tr|Q53HU7|Q53HU7_HUMAN Eukaryotic translation initiation factor 3 subunit I (Fragment) OS=Homo sapiens OX=9606 PE=2 SV=1;>sp|Q13347|EI	39.1	36.501	7.043e-41	5	9	39.1	325	2358300000	124120000	16	0	0	81094000	43027000	0	0	625	625	625	625	625	625	>sp|Q13347|EI;...	Q13347						Q5U0F4	link		Q13347	EIF3I_HUMAN	Eukaryotic translation initiation factor 3 subunit I	H. sapiens	325	8668	EIF3I	FALSE	0	0	1	0.530582	0	0
>tr|A0A0K0K1K4|A0A0K0K1K4_HUMAN Proteasome subunit alpha type OS=Homo sapiens OX=9606 GN=HEL-S-276 PE=2 SV=1;>sp|O14818|PSA7_HUMAN Proteasome subunit alpha type-7 OS=Homo sapiens OX=9606 GN=PSMA7 PE=1 SV=1;>tr|Q05DH1|Q05DH1_HUMAN Proteasome subunit alpha t	49.2	27.887	8.5329e-58	14	10	49.2	248	2170000000	155000000	14	0	0	80605000	74392000	0	0	1471	1471	1471	1471	1471	1471	>sp|O14818|PSA7_HUMAN Proteasome subunit alpha type-7 OS=Homo sapiens OX=9606 GN=PSMA7 PE=1 SV=1;...	O14818	PSA7_HUMAN Proteasome subunit alpha type-7	Homo sapiens OX=9606	PSMA7	1	1	A0A0K0K1K4	link		O14818	PSA7_HUMAN	Proteasome subunit alpha type-7	H. sapiens	248	5688	PSMA7	FALSE	0	0	1	0.92292	0	0
>sp|P22314-2|UBA1_HUMAN Isoform 2 of Ubiquitin-like modifier-activating enzyme 1 OS=Homo sapiens OX=9606 GN=UBA1;>tr|A0A024R1A3|A0A024R1A3_HUMAN Testicular secretory protein Li 63 OS=Homo sapiens OX=9606 GN=UBE1 PE=2 SV=1;>sp|P22314|UBA1_HUMAN Ubiquitin-li	48	113.8	0	14	31	48	1018	7296300000	143060000	65	0	0	79856000	63207000	0	0	1141	1141	1141	1141	1141	1141	>sp|P22314-2|UBA1_HUMAN Isoform 2 of Ubiquitin-like modifier-activating enzyme 1 OS=Homo sapiens OX=9606 GN=UBA1;>sp|P22314|UBA1_HUMAN Ubiquitin-li;...	P22314-2	UBA1_HUMAN Isoform 2 of Ubiquitin-like modifier-activating enzyme 1	Homo sapiens OX=9606				P22314-2	link		P22314-2	UBA1_HUMAN	Ubiquitin-like modifier-activating enzyme 1	H. sapiens	1018	7317	UBA1	FALSE	0	0	1	0.791512	0	0
>tr|V9HWH6|V9HWH6_HUMAN Purine nucleoside phosphorylase OS=Homo sapiens OX=9606 GN=HEL-S-156an PE=2 SV=1;>sp|P00491|PNPH_HUMAN Purine nucleoside phosphorylase OS=Homo sapiens OX=9606 GN=PNP PE=1 SV=2;>tr|Q8N7G1|Q8N7G1_HUMAN Purine nucleoside phosphorylase	63	32.118	6.8148e-124	7	15	63	289	2726100000	151450000	29	0	0	79022000	72426000	0	0	1340	1340	1340	1340	1340	1340	>sp|P00491|PNPH_HUMAN Purine nucleoside phosphorylase OS=Homo sapiens OX=9606 GN=PNP PE=1 SV=2;...	P00491	PNPH_HUMAN Purine nucleoside phosphorylase	Homo sapiens OX=9606	PNP	1	2	V9HWH6	link		P00491	PNPH_HUMAN	Purine nucleoside phosphorylase	H. sapiens	289	4860	PNP	FALSE	0	0	1	0.91653	0	0
>tr|Q8N995|Q8N995_HUMAN 3-hydroxy-3-methylglutaryl coenzyme A synthase OS=Homo sapiens OX=9606 PE=2 SV=1;>tr|A0A024R059|A0A024R059_HUMAN 3-hydroxy-3-methylglutaryl coenzyme A synthase OS=Homo sapiens OX=9606 GN=HMGCS1 PE=3 SV=1;>sp|Q01581|HMCS1_HUMAN Hydro	53.4	56.238	1.7998e-185	8	16	53.4	509	4734200000	175340000	31	0	0	78516000	96823000	0	0	687	687	687	687	687	687	>sp|Q01581|HMCS1_HUMAN Hydro;...	Q01581						Q8N995	link		Q01581	HMCS1_HUMAN	Hydroxymethylglutaryl-CoA synthase, cytoplasmic	H. sapiens	520	3157	HMGCS1	FALSE	0	0	0.810923	1	0	0
>tr|D3YTI8|D3YTI8_HUMAN 60S ribosomal protein L32 (Fragment) OS=Homo sapiens OX=9606 GN=RPL32 PE=1 SV=1;>tr|D3YTB1|D3YTB1_HUMAN 60S ribosomal protein L32 (Fragment) OS=Homo sapiens OX=9606 GN=RPL32 PE=1 SV=1;>tr|A0A024R2G7|A0A024R2G7_HUMAN Ribosomal protei	16.1	7.502	0.02806	5	1	16.1	62	78437000	78437000	1	0	0	78437000	0	0	0	744	744	744	744	744	744	>tr|D3YTI8|D3YTI8_HUMAN 60S ribosomal protein L32 (Fragment) OS=Homo sapiens OX=9606 GN=RPL32 PE=1 SV=1;...	D3YTI8	D3YTI8_HUMAN 60S ribosomal protein L32 (Fragment)	Homo sapiens OX=9606	RPL32	1	1	D3YTI8	link										0	0	1	0	0	0
>tr|A0A024R3Q0|A0A024R3Q0_HUMAN ADP-ribosylation factor 1, isoform CRA_a OS=Homo sapiens OX=9606 GN=ARF1 PE=4 SV=1;>tr|A0A024R0Y6|A0A024R0Y6_HUMAN ADP-ribosylation factor 3, isoform CRA_b OS=Homo sapiens OX=9606 GN=ARF3 PE=3 SV=1;>sp|P84077|ARF1_HUMAN ADP-	47	20.697	1.8406e-45	19	7	47	181	1811200000	181120000	14	0	0	77431000	103690000	0	0	808	808	808	808	808	808	>sp|P84077|ARF1_HUMAN ADP-;...	P84077						A0A024R3Q0	link		P84077	ARF1_HUMAN	ADP-ribosylation factor 1	H. sapiens	181	375	ARF1	FALSE	0	0	0.746755	1	0	0
>tr|V9HW80|V9HW80_HUMAN Epididymis luminal protein 220 OS=Homo sapiens OX=9606 GN=HEL-S-70 PE=2 SV=1;>sp|P55072|TERA_HUMAN Transitional endoplasmic reticulum ATPase OS=Homo sapiens OX=9606 GN=VCP PE=1 SV=4;>tr|Q96IF9|Q96IF9_HUMAN VCP protein (Fragment) OS=	49.6	89.321	4.7837e-213	13	28	49.6	806	6707200000	149050000	52	0	0	77146000	71902000	0	0	853	853	853	853	853	853	>sp|P55072|TERA_HUMAN Transitional endoplasmic reticulum ATPase OS=Homo sapiens OX=9606 GN=VCP PE=1 SV=4;...	P55072	TERA_HUMAN Transitional endoplasmic reticulum ATPase	Homo sapiens OX=9606	VCP	1	4	V9HW80	link		P55072	TERA_HUMAN	Transitional endoplasmic reticulum ATPase	H. sapiens	806	7415	VCP	FALSE	0	0	1	0.932025	0	0
>tr|D3DPU2|D3DPU2_HUMAN Adenylyl cyclase-associated protein OS=Homo sapiens OX=9606 GN=CAP1 PE=2 SV=1;>tr|B4DI38|B4DI38_HUMAN Adenylyl cyclase-associated protein OS=Homo sapiens OX=9606 PE=2 SV=1;>sp|Q01518|CAP1_HUMAN Adenylyl cyclase-associated protein 1	48.2	51.672	6.7315e-106	28	18	48.2	475	3984500000	142300000	27	0	0	76947000	65356000	0	0	25	25	25	25	25	25	>sp|Q01518|CAP1_HUMAN Adenylyl cyclase-associated protein 1 ;...	Q01518						D3DPU2	link		Q01518	CAP1_HUMAN	Adenylyl cyclase-associated protein 1	H. sapiens	475	10487	CAP1	FALSE	0	0	1	0.849364	0	0
>sp|P22626-2|ROA2_HUMAN Isoform A2 of Heterogeneous nuclear ribonucleoproteins A2/B1 OS=Homo sapiens OX=9606 GN=HNRNPA2B1;>sp|P22626|ROA2_HUMAN Heterogeneous nuclear ribonucleoproteins A2/B1 OS=Homo sapiens OX=9606 GN=HNRNPA2B1 PE=1 SV=2;>tr|A0A384NL58|A0A	41.3	36.006	1.3635e-78	6	9	36.4	341	2615100000	137640000	17	0	0	76486000	61150000	0	0	1137	1137	1137	1137	1137	1137	>sp|P22626-2|ROA2_HUMAN Isoform A2 of Heterogeneous nuclear ribonucleoproteins A2/B1 OS=Homo sapiens OX=9606 GN=HNRNPA2B1;>sp|P22626|ROA2_HUMAN Heterogeneous nuclear ribonucleoproteins A2/B1 OS=Homo sapiens OX=9606 GN=HNRNPA2B1 PE=1 SV=2;...	P22626-2	ROA2_HUMAN Isoform A2 of Heterogeneous nuclear ribonucleoproteins A2/B1	Homo sapiens OX=9606				P22626-2	link		P22626-2	ROA2_HUMAN	Heterogeneous nuclear ribonucleoproteins A2/B1	H. sapiens	341	3181	HNRNPA2B1	FALSE	0	0	1	0.799493	0	0
>sp|Q8WU39|MZB1_HUMAN Marginal zone B- and B1-cell-specific protein OS=Homo sapiens OX=9606 GN=MZB1 PE=1 SV=1;>tr|B3KQ72|B3KQ72_HUMAN cDNA FLJ32987 fis, clone THYMU1000032 OS=Homo sapiens OX=9606 PE=2 SV=1;>sp|Q8WU39-3|MZB1_HUMAN Isoform 3 of Marginal zone	34.4	20.694	8.8499e-68	3	4	34.4	189	1163100000	129240000	8	0	0	76468000	52767000	0	0	431	431	431	431	431	431	>sp|Q8WU39|MZB1_HUMAN Marginal zone B- and B1-cell-specific protein OS=Homo sapiens OX=9606 GN=MZB1 PE=1 SV=1;>sp|Q8WU39-3|MZB1_HUMAN Isoform 3 of Marginal zone;...	Q8WU39	MZB1_HUMAN Marginal zone B- and B1-cell-specific protein	Homo sapiens OX=9606	MZB1	1	1	Q8WU39	link		Q8WU39	MZB1_HUMAN	Marginal zone B- and B1-cell-specific protein	H. sapiens	189	51237	MZB1	FALSE	0	0	1	0.690053	0	0
>sp|P62847-2|RS24_HUMAN Isoform 2 of 40S ribosomal protein S24 OS=Homo sapiens OX=9606 GN=RPS24;>tr|E7ETK0|E7ETK0_HUMAN 40S ribosomal protein S24 OS=Homo sapiens OX=9606 GN=RPS24 PE=1 SV=1;>tr|A0A2R8Y849|A0A2R8Y849_HUMAN 40S ribosomal protein S24 OS=Homo s	30	15.069	3.9516e-15	8	4	30	130	648700000	108120000	7	0	0	76417000	31701000	0	0	753	753	753	753	753	753	>sp|P62847-2|RS24_HUMAN Isoform 2 of 40S ribosomal protein S24 OS=Homo sapiens OX=9606 GN=RPS24;...	P62847-2	RS24_HUMAN Isoform 2 of 40S ribosomal protein S24	Homo sapiens OX=9606				P62847-2	link		P62847-2	RS24_HUMAN	40S ribosomal protein S24	H. sapiens	130	6229	RPS24	FALSE	0	0	1	0.414842	0	0
>tr|K7ERG4|K7ERG4_HUMAN Small nuclear ribonucleoprotein Sm D2 OS=Homo sapiens OX=9606 GN=SNRPD2 PE=1 SV=1;>sp|P62316|SMD2_HUMAN Small nuclear ribonucleoprotein Sm D2 OS=Homo sapiens OX=9606 GN=SNRPD2 PE=1 SV=1;>sp|P62316-2|SMD2_HUMAN Isoform 2 of Small nuc	33.3	8.7769	8.1768e-06	3	3	33.3	78	350610000	87652000	3	0	0	76220000	11432000	0	0	770	770	770	770	770	770	>sp|P62316|SMD2_HUMAN Small nuclear ribonucleoprotein Sm D2 OS=Homo sapiens OX=9606 GN=SNRPD2 PE=1 SV=1;>sp|P62316-2|SMD2_HUMAN Isoform 2 of Small nuc;...	P62316	SMD2_HUMAN Small nuclear ribonucleoprotein Sm D2	Homo sapiens OX=9606	SNRPD2	1	1	K7ERG4	link		P62316	SMD2_HUMAN	Small nuclear ribonucleoprotein Sm D2	H. sapiens	118	6633	SNRPD2	FALSE	0	0	1	0.149987	0	0
>sp|Q9P1F3|ABRAL_HUMAN Costars family protein ABRACL OS=Homo sapiens OX=9606 GN=ABRACL PE=1 SV=1	65.4	9.0564	3.4707e-22	2	3	65.4	81	393040000	131010000	6	0	0	75717000	55295000	0	0	228	228	228	228	228	228	>sp|Q9P1F3|ABRAL_HUMAN Costars family protein ABRACL OS=Homo sapiens OX=9606 GN=ABRACL PE=1 SV=1	Q9P1F3	ABRAL_HUMAN Costars family protein ABRACL	Homo sapiens OX=9606	ABRACL	1	1	Q9P1F3	link		Q9P1F3	ABRAL_HUMAN	Costars family protein ABRACL	H. sapiens	81	58527	ABRACL	FALSE	0	0	1	0.730285	0	0
>tr|B4DMT5|B4DMT5_HUMAN Eukaryotic translation initiation factor 3 subunit F OS=Homo sapiens OX=9606 GN=EIF3F PE=2 SV=1;>sp|O00303|EIF3F_HUMAN Eukaryotic translation initiation factor 3 subunit F OS=Homo sapiens OX=9606 GN=EIF3F PE=1 SV=1;>tr|B3KSH1|B3KSH1	28	33.24	3.6005e-84	8	7	28	307	1688400000	112560000	14	0	0	75584000	36973000	0	0	1488	1488	1488	1488	1488	1488	>sp|O00303|EIF3F_HUMAN Eukaryotic translation initiation factor 3 subunit F OS=Homo sapiens OX=9606 GN=EIF3F PE=1 SV=1;...	O00303	EIF3F_HUMAN Eukaryotic translation initiation factor 3 subunit F	Homo sapiens OX=9606	EIF3F	1	1	B4DMT5	link		O00303	EIF3F_HUMAN	Eukaryotic translation initiation factor 3 subunit F	H. sapiens	357	null	EIF3F	FALSE	0	0	1	0.489164	0	0
>tr|A8K3C3|A8K3C3_HUMAN T-complex protein 1 subunit delta OS=Homo sapiens OX=9606 PE=2 SV=1;>sp|P50991|TCPD_HUMAN T-complex protein 1 subunit delta OS=Homo sapiens OX=9606 GN=CCT4 PE=1 SV=4;>tr|B7Z9L0|B7Z9L0_HUMAN T-complex protein 1 subunit delta OS=Homo	39.7	57.952	7.2725e-118	6	15	37.8	539	5214900000	158030000	31	0	0	75478000	82549000	0	0	901	901	901	901	901	901	>sp|P50991|TCPD_HUMAN T-complex protein 1 subunit delta OS=Homo sapiens OX=9606 GN=CCT4 PE=1 SV=4;...	P50991	TCPD_HUMAN T-complex protein 1 subunit delta	Homo sapiens OX=9606	CCT4	1	4	A8K3C3	link		P50991	TCPD_HUMAN	T-complex protein 1 subunit delta	H. sapiens	539	10575	CCT4	FALSE	0	0	0.914342	1	0	0
>sp|P08708|RS17_HUMAN 40S ribosomal protein S17 OS=Homo sapiens OX=9606 GN=RPS17 PE=1 SV=2;>tr|H3BNC9|H3BNC9_HUMAN Uncharacterized protein OS=Homo sapiens OX=9606 PE=3 SV=2;>tr|H0YN88|H0YN88_HUMAN 40S ribosomal protein S17 OS=Homo sapiens OX=9606 GN=RPS17	51.9	15.55	8.0157e-50	6	5	51.9	135	804160000	160830000	13	0	0	75333000	85500000	0	0	1265	1265	1265	1265	1265	1265	>sp|P08708|RS17_HUMAN 40S ribosomal protein S17 OS=Homo sapiens OX=9606 GN=RPS17 PE=1 SV=2;...	P08708	RS17_HUMAN 40S ribosomal protein S17	Homo sapiens OX=9606	RPS17	1	2	P08708	link		P08708	RS17_HUMAN	40S ribosomal protein S17	H. sapiens	135	null	RPS17	FALSE	0	0	0.881088	1	0	0
>sp|P62942|FKB1A_HUMAN Peptidyl-prolyl cis-trans isomerase FKBP1A OS=Homo sapiens OX=9606 GN=FKBP1A PE=1 SV=2;>tr|A0A087WZM5|A0A087WZM5_HUMAN Peptidylprolyl isomerase OS=Homo sapiens OX=9606 GN=FKBP1A PE=1 SV=1;>tr|Q1JUQ3|Q1JUQ3_HUMAN FK506 binding protein	28.7	11.951	0.00079492	8	2	28.7	108	268280000	89426000	3	0	0	75204000	14222000	0	0	740	740	740	740	740	740	>sp|P62942|FKB1A_HUMAN Peptidyl-prolyl cis-trans isomerase FKBP1A OS=Homo sapiens OX=9606 GN=FKBP1A PE=1 SV=2;...	P62942	FKB1A_HUMAN Peptidyl-prolyl cis-trans isomerase FKBP1A	Homo sapiens OX=9606	FKBP1A	1	2	P62942	link		P62942	FKB1A_HUMAN	Peptidyl-prolyl cis-trans isomerase FKBP1A	H. sapiens	108	2280	FKBP1A	FALSE	0	0	1	0.189112	0	0
>tr|B2R4V2|B2R4V2_HUMAN cDNA, FLJ92227, highly similar to Homo sapiens ribosomal protein L36a-like (RPL36AL), mRNA OS=Homo sapiens OX=9606 PE=2 SV=1;>sp|Q969Q0|RL36L_HUMAN 60S ribosomal protein L36a-like OS=Homo sapiens OX=9606 GN=RPL36AL PE=1 SV=3;>sp|P83	24.5	12.527	7.9755e-10	7	3	24.5	106	650070000	162520000	3	0	0	74221000	88297000	0	0	389	389	389	389	389	389	>sp|Q969Q0|RL36L_HUMAN 60S ribosomal protein L36a-like OS=Homo sapiens OX=9606 GN=RPL36AL PE=1 SV=3;...	Q969Q0	RL36L_HUMAN 60S ribosomal protein L36a-like	Homo sapiens OX=9606	RPL36AL	1	3	B2R4V2	link		Q969Q0	RL36L_HUMAN	60S ribosomal protein L36a-like	H. sapiens	106	6166	RPL36AL	FALSE	0	0	0.840583	1	0	0
>tr|Q5VVD0|Q5VVD0_HUMAN Ribosomal protein L11, isoform CRA_b OS=Homo sapiens OX=9606 GN=RPL11 PE=2 SV=1;>sp|P62913|RL11_HUMAN 60S ribosomal protein L11 OS=Homo sapiens OX=9606 GN=RPL11 PE=1 SV=2;>tr|Q5VVC8|Q5VVC8_HUMAN 60S ribosomal protein L11 OS=Homo sap	28.1	20.252	7.6431e-32	5	5	28.1	178	1717300000	171730000	8	0	0	74072000	97663000	0	0	743	743	743	743	743	743	>sp|P62913|RL11_HUMAN 60S ribosomal protein L11 OS=Homo sapiens OX=9606 GN=RPL11 PE=1 SV=2;...	P62913	RL11_HUMAN 60S ribosomal protein L11	Homo sapiens OX=9606	RPL11	1	2	Q5VVD0	link		P62913	RL11_HUMAN	60S ribosomal protein L11	H. sapiens	178	6135	RPL11	FALSE	0	0	0.758445	1	0	0
>tr|E9PCY7|E9PCY7_HUMAN Heterogeneous nuclear ribonucleoprotein H OS=Homo sapiens OX=9606 GN=HNRNPH1 PE=1 SV=1;>tr|A0A384MEJ3|A0A384MEJ3_HUMAN Epididymis secretory sperm binding protein OS=Homo sapiens OX=9606 PE=2 SV=1;>sp|P31943|HNRH1_HUMAN Heterogeneous	24	47.087	3.7682e-119	30	7	24	429	2099300000	123490000	16	0	0	73262000	49970000	0	254220	1045	1045	1045	1045	1045	1045	>sp|P31943|HNRH1_HUMAN Heterogeneous;...	P31943						E9PCY7	link		P31943	HNRH1_HUMAN	Heterogeneous nuclear ribonucleoprotein H	H. sapiens	449	3187	HNRNPH1	FALSE	0	0	1	0.682073	0	0.00347001
>tr|B3KUZ8|B3KUZ8_HUMAN Aspartate aminotransferase OS=Homo sapiens OX=9606 PE=2 SV=1;>tr|A0A024R6W0|A0A024R6W0_HUMAN Aspartate aminotransferase OS=Homo sapiens OX=9606 GN=GOT2 PE=4 SV=1;>sp|P00505|AATM_HUMAN Aspartate aminotransferase, mitochondrial OS=Hom	47.7	41.326	2.4184e-51	6	12	47.7	371	3036600000	132030000	20	0	0	72833000	59193000	0	0	1338	1338	1338	1338	1338	1338	>sp|P00505|AATM_HUMAN Aspartate aminotransferase, mitochondrial OS=Hom;...	P00505	AATM_HUMAN Aspartate aminotransferase, mitochondrial					B3KUZ8	link		P00505	AATM_HUMAN	Aspartate aminotransferase, mitochondrial	H. sapiens	430	2806	GOT2	TRUE	0	0	1	0.812722	0	0
>tr|V9HW72|V9HW72_HUMAN Epididymis secretory sperm binding protein OS=Homo sapiens OX=9606 GN=HEL-S-94n PE=2 SV=1;>tr|A8K690|A8K690_HUMAN cDNA FLJ76863, highly similar to Homo sapiens stress-induced-phosphoprotein 1 (Hsp70/Hsp90-organizing protein) (STIP1)	36.6	62.639	5.9985e-109	8	17	36.6	543	4679800000	133710000	32	0	0	72815000	60892000	0	0	1041	1041	1041	1041	1041	1041	>tr|V9HW72|V9HW72_HUMAN Epididymis secretory sperm binding protein OS=Homo sapiens OX=9606 GN=HEL-S-94n PE=2 SV=1;...	V9HW72	V9HW72_HUMAN Epididymis secretory sperm binding protein	Homo sapiens OX=9606	HEL-S-94n	2	1	V9HW72	link										0	0	1	0.836256	0	0
>tr|A2A3R5|A2A3R5_HUMAN 40S ribosomal protein S6 OS=Homo sapiens OX=9606 GN=RPS6 PE=1 SV=1;>tr|Q96DV6|Q96DV6_HUMAN 40S ribosomal protein S6 OS=Homo sapiens OX=9606 GN=RPS6 PE=2 SV=1;>tr|A2A3R6|A2A3R6_HUMAN 40S ribosomal protein S6 OS=Homo sapiens OX=9606 G	20.2	24.968	2.0984e-29	6	3	20.2	218	1023500000	170580000	7	0	0	72548000	98031000	0	0	760	760	760	760	760	760	>tr|A2A3R5|A2A3R5_HUMAN 40S ribosomal protein S6 OS=Homo sapiens OX=9606 GN=RPS6 PE=1 SV=1;...	A2A3R5	A2A3R5_HUMAN 40S ribosomal protein S6	Homo sapiens OX=9606	RPS6	1	1	A2A3R5	link		A2A3R5	A2A3R5_HUMAN	40S ribosomal protein S6	H. sapiens	218	6194	RPS6	FALSE	0	0	0.740052	1	0	0
>sp|P61026|RAB10_HUMAN Ras-related protein Rab-10 OS=Homo sapiens OX=9606 GN=RAB10 PE=1 SV=1;>tr|Q53T70|Q53T70_HUMAN Uncharacterized protein RAB10 (Fragment) OS=Homo sapiens OX=9606 GN=RAB10 PE=4 SV=1	26	22.541	2.9752e-34	2	5	26	200	1522700000	117130000	9	0	0	71567000	45562000	0	0	816	816	816	816	816	816	>sp|P61026|RAB10_HUMAN Ras-related protein Rab-10 OS=Homo sapiens OX=9606 GN=RAB10 PE=1 SV=1;...	P61026	RAB10_HUMAN Ras-related protein Rab-10	Homo sapiens OX=9606	RAB10	1	1	P61026	link		P61026	RAB10_HUMAN	Ras-related protein Rab-10	H. sapiens	200	10890	RAB10	FALSE	0	0	1	0.636634	0	0
>sp|P60953|CDC42_HUMAN Cell division control protein 42 homolog OS=Homo sapiens OX=9606 GN=CDC42 PE=1 SV=2;>tr|B7ZAY4|B7ZAY4_HUMAN cDNA, FLJ79348, highly similar to Cell division control protein 42 homolog OS=Homo sapiens OX=9606 PE=2 SV=1;>tr|B4DMH5|B4DMH	30.9	21.258	5.2279e-27	10	5	30.9	191	1299600000	144400000	8	0	0	69873000	74531000	0	0	821	821	821	821	821	821	>sp|P60953|CDC42_HUMAN Cell division control protein 42 homolog OS=Homo sapiens OX=9606 GN=CDC42 PE=1 SV=2;...	P60953	CDC42_HUMAN Cell division control protein 42 homolog	Homo sapiens OX=9606	CDC42	1	2	P60953	link		P60953	CDC42_HUMAN	Cell division control protein 42 homolog	H. sapiens	191	998	CDC42	FALSE	0	0	0.937503	1	0	0
>tr|Q8TBW1|Q8TBW1_HUMAN Uncharacterized protein (Fragment) OS=Homo sapiens OX=9606 PE=2 SV=1;>sp|P39023|RL3_HUMAN 60S ribosomal protein L3 OS=Homo sapiens OX=9606 GN=RPL3 PE=1 SV=2;>tr|Q96QL0|Q96QL0_HUMAN Ribosomal protein L3 OS=Homo sapiens OX=9606 GN=RPL	31.8	42.752	4.2857e-41	15	10	31.8	374	2471600000	137310000	21	0	0	68728000	68584000	0	0	993	993	993	993	993	993	>sp|P39023|RL3_HUMAN 60S ribosomal protein L3 OS=Homo sapiens OX=9606 GN=RPL3 PE=1 SV=2;...	P39023	RL3_HUMAN 60S ribosomal protein L3	Homo sapiens OX=9606	RPL3	1	2	Q8TBW1	link		P39023	RL3_HUMAN	60S ribosomal protein L3	H. sapiens	403	6122	RPL3	FALSE	0	0	1	0.997905	0	0
>tr|Q05CK9|Q05CK9_HUMAN SYNCRIP protein (Fragment) OS=Homo sapiens OX=9606 GN=SYNCRIP PE=2 SV=1;>sp|O60506-4|HNRPQ_HUMAN Isoform 4 of Heterogeneous nuclear ribonucleoprotein Q OS=Homo sapiens OX=9606 GN=SYNCRIP;>sp|O60506-3|HNRPQ_HUMAN Isoform 3 of Heterog	34.2	50.65	8.7801e-55	11	13	34.2	453	2979000000	124120000	19	0	0	68513000	55611000	0	0	1418	1418	1418	1418	1418	1418	>sp|O60506-4|HNRPQ_HUMAN Isoform 4 of Heterogeneous nuclear ribonucleoprotein Q OS=Homo sapiens OX=9606 GN=SYNCRIP;>sp|O60506-3|HNRPQ_HUMAN Isoform 3 of Heterog;...	O60506-4	HNRPQ_HUMAN Isoform 4 of Heterogeneous nuclear ribonucleoprotein Q	Homo sapiens OX=9606				Q05CK9	link		O60506-4	HNRPQ_HUMAN	Heterogeneous nuclear ribonucleoprotein Q	H. sapiens	527	10492	SYNCRIP	FALSE	0	0	1	0.811685	0	0
>tr|A0A140VJK1|A0A140VJK1_HUMAN Testicular tissue protein Li 75 OS=Homo sapiens OX=9606 PE=2 SV=1;>sp|O76003|GLRX3_HUMAN Glutaredoxin-3 OS=Homo sapiens OX=9606 GN=GLRX3 PE=1 SV=2	34.6	37.432	5.4199e-145	2	9	34.6	335	2419600000	134420000	16	0	0	68427000	65996000	0	0	1374	1374	1374	1374	1374	1374	>sp|O76003|GLRX3_HUMAN Glutaredoxin-3 OS=Homo sapiens OX=9606 GN=GLRX3 PE=1 SV=2;...	O76003	GLRX3_HUMAN Glutaredoxin-3	Homo sapiens OX=9606	GLRX3	1	2	A0A140VJK1	link		O76003	GLRX3_HUMAN	Glutaredoxin-3	H. sapiens	335	10539	GLRX3	FALSE	0	0	1	0.964473	0	0
>tr|A8K0T9|A8K0T9_HUMAN F-actin-capping protein subunit alpha OS=Homo sapiens OX=9606 PE=2 SV=1;>sp|P52907|CAZA1_HUMAN F-actin-capping protein subunit alpha-1 OS=Homo sapiens OX=9606 GN=CAPZA1 PE=1 SV=3	32.5	32.908	3.3175e-45	11	7	32.5	286	1831000000	140840000	13	0	0	68333000	72510000	0	0	872	872	872	872	872	872	>sp|P52907|CAZA1_HUMAN F-actin-capping protein subunit alpha-1 OS=Homo sapiens OX=9606 GN=CAPZA1 PE=1 SV=3;...	P52907	CAZA1_HUMAN F-actin-capping protein subunit alpha-1	Homo sapiens OX=9606	CAPZA1	1	3	A8K0T9	link		P52907	CAZA1_HUMAN	F-actin-capping protein subunit alpha-1	H. sapiens	286	829	CAPZA1	FALSE	0	0	0.942394	1	0	0
>tr|C9J4Z3|C9J4Z3_HUMAN 60S ribosomal protein L37a OS=Homo sapiens OX=9606 GN=RPL37A PE=1 SV=1;>sp|P61513|RL37A_HUMAN 60S ribosomal protein L37a OS=Homo sapiens OX=9606 GN=RPL37A PE=1 SV=2;>tr|M0R0A1|M0R0A1_HUMAN 60S ribosomal protein L37a OS=Homo sapiens	55.9	7.624	1.236e-09	8	3	55.9	68	271470000	67867000	2	0	0	67867000	0	0	0	798	798	798	798	798	798	>sp|P61513|RL37A_HUMAN 60S ribosomal protein L37a OS=Homo sapiens OX=9606 GN=RPL37A PE=1 SV=2;...	P61513	RL37A_HUMAN 60S ribosomal protein L37a	Homo sapiens OX=9606	RPL37A	1	2	C9J4Z3	link		P61513	RL37A_HUMAN	60S ribosomal protein L37a	H. sapiens	92	6168	RPL37A	FALSE	0	0	1	0	0	0
>tr|Q8WVC2|Q8WVC2_HUMAN 40S ribosomal protein S21 OS=Homo sapiens OX=9606 GN=RPS21 PE=1 SV=1;>tr|Q6FGH5|Q6FGH5_HUMAN RPS21 protein (Fragment) OS=Homo sapiens OX=9606 GN=RPS21 PE=2 SV=1;>sp|P63220|RS21_HUMAN 40S ribosomal protein S21 OS=Homo sapiens OX=9606	51.9	8.85	2.8062e-18	6	3	51.9	81	545050000	109010000	4	0	0	66995000	42015000	0	0	732	732	732	732	732	732	>sp|P63220|RS21_HUMAN 40S ribosomal protein S21 OS=Homo sapiens OX=9606;...	P63220	RS21_HUMAN 40S ribosomal protein S21					Q8WVC2	link		P63220	RS21_HUMAN	40S ribosomal protein S21	H. sapiens	83	6227	RPS21	FALSE	0	0	1	0.627136	0	0
>sp|P62304|RUXE_HUMAN Small nuclear ribonucleoprotein E OS=Homo sapiens OX=9606 GN=SNRPE PE=1 SV=1;>tr|A6NHK2|A6NHK2_HUMAN Small nuclear ribonucleoprotein E OS=Homo sapiens OX=9606 GN=SNRPE PE=1 SV=1	39.1	10.803	2.6883e-31	2	2	39.1	92	449950000	112490000	4	0	0	64314000	48173000	0	0	773	773	773	773	773	773	>sp|P62304|RUXE_HUMAN Small nuclear ribonucleoprotein E OS=Homo sapiens OX=9606 GN=SNRPE PE=1 SV=1;...	P62304	RUXE_HUMAN Small nuclear ribonucleoprotein E	Homo sapiens OX=9606	SNRPE	1	1	P62304	link		P62304	RUXE_HUMAN	Small nuclear ribonucleoprotein E	H. sapiens	92	6635	SNRPE	FALSE	0	0	1	0.749028	0	0
>tr|Q49AN9|Q49AN9_HUMAN Small nuclear ribonucleoprotein G OS=Homo sapiens OX=9606 GN=SNRPG PE=1 SV=1;>tr|F5H013|F5H013_HUMAN Small nuclear ribonucleoprotein G OS=Homo sapiens OX=9606 GN=SNRPG PE=1 SV=1;>sp|P62308|RUXG_HUMAN Small nuclear ribonucleoprotein	31.2	7.1013	9.1634e-08	5	2	31.2	64	304130000	152070000	3	0	0	63949000	88118000	0	0	1503	1503	1503	1503	1503	1503	>sp|P62308|RUXG_HUMAN Small nuclear ribonucleoprotein ;...	P62308						Q49AN9	link		P62308	RUXG_HUMAN	Small nuclear ribonucleoprotein G	H. sapiens	76	6637	SNRPG	FALSE	0	0	0.72572	1	0	0
>sp|P18621-2|RL17_HUMAN Isoform 2 of 60S ribosomal protein L17 OS=Homo sapiens OX=9606 GN=RPL17;>tr|A0A087WXM6|A0A087WXM6_HUMAN 60S ribosomal protein L17 (Fragment) OS=Homo sapiens OX=9606 GN=RPL17 PE=1 SV=1;>tr|J3QQT2|J3QQT2_HUMAN 60S ribosomal protein L1	40.4	17.094	3.7543e-17	16	5	40.4	146	708720000	101250000	6	0	0	63430000	37816000	0	0	1167	1167	1167	1167	1167	1167	>sp|P18621-2|RL17_HUMAN Isoform 2 of 60S ribosomal protein L17 OS=Homo sapiens OX=9606 GN=RPL17;...	P18621-2	RL17_HUMAN Isoform 2 of 60S ribosomal protein L17	Homo sapiens OX=9606				P18621-2	link		P18621-2	RL17_HUMAN	60S ribosomal protein L17	H. sapiens	146	6139	RPL17	FALSE	0	0	1	0.596185	0	0
>tr|A0A0A0MQU3|A0A0A0MQU3_HUMAN Ubiquitin-conjugating enzyme E2 D2 OS=Homo sapiens OX=9606 GN=UBE2D2 PE=1 SV=1;>sp|P62837|UB2D2_HUMAN Ubiquitin-conjugating enzyme E2 D2 OS=Homo sapiens OX=9606 GN=UBE2D2 PE=1 SV=1;>tr|D6RFM0|D6RFM0_HUMAN Ubiquitin-conjugati	40.8	16.681	2.308e-29	20	4	40.8	147	438650000	109660000	7	0	0	63027000	46636000	0	0	755	755	755	755	755	755	>sp|P62837|UB2D2_HUMAN Ubiquitin-conjugating enzyme E2 D2 OS=Homo sapiens OX=9606 GN=UBE2D2 PE=1 SV=1;...	P62837	UB2D2_HUMAN Ubiquitin-conjugating enzyme E2 D2	Homo sapiens OX=9606	UBE2D2	1	1	A0A0A0MQU3	link		P62837	UB2D2_HUMAN	Ubiquitin-conjugating enzyme E2 D2	H. sapiens	147	7322	UBE2D2	FALSE	0	0	1	0.739937	0	0
>tr|Q96I16|Q96I16_HUMAN eIF2S2 protein OS=Homo sapiens OX=9606 PE=2 SV=1;>tr|Q6IBR8|Q6IBR8_HUMAN Eukaryotic translation initiation factor 2, subunit 2 beta, 38kDa OS=Homo sapiens OX=9606 GN=EIF2S2 PE=2 SV=1;>tr|B5BU01|B5BU01_HUMAN Eukaryotic translation in	34.6	24.575	2.242e-21	4	6	34.6	214	1254200000	96474000	13	0	0	62993000	33481000	0	0	1158	1158	1158	1158	1158	1158	>tr|Q96I16|Q96I16_HUMAN eIF2S2 protein OS=Homo sapiens OX=9606 PE=2 SV=1;...	Q96I16	Q96I16_HUMAN eIF2S2 protein			2	1	Q96I16	link										0	0	1	0.531504	0	0
>tr|C9JXB8|C9JXB8_HUMAN 60S ribosomal protein L24 OS=Homo sapiens OX=9606 GN=RPL24 PE=1 SV=1;>tr|C9JNW5|C9JNW5_HUMAN 60S ribosomal protein L24 OS=Homo sapiens OX=9606 GN=RPL24 PE=1 SV=1;>tr|V9HW01|V9HW01_HUMAN Epididymis secretory protein Li 310 OS=Homo sa	28.9	14.369	1.2055e-14	4	4	28.9	121	757820000	108260000	6	0	0	62526000	45734000	0	0	704	704	704	704	704	704	>tr|C9JXB8|C9JXB8_HUMAN 60S ribosomal protein L24 OS=Homo sapiens OX=9606 GN=RPL24 PE=1 SV=1;...	C9JXB8	C9JXB8_HUMAN 60S ribosomal protein L24	Homo sapiens OX=9606	RPL24	1	1	C9JXB8	link		C9JXB8	C9JXB8_HUMAN	60S ribosomal protein L24	H. sapiens	121	6152	RPL24	FALSE	0	0	1	0.73144	0	0
>tr|Q8N5L9|Q8N5L9_HUMAN Ribosomal protein S2 OS=Homo sapiens OX=9606 GN=RPS2 PE=2 SV=1;>sp|P15880|RS2_HUMAN 40S ribosomal protein S2 OS=Homo sapiens OX=9606 GN=RPS2 PE=1 SV=2;>tr|E9PQD7|E9PQD7_HUMAN 40S ribosomal protein S2 OS=Homo sapiens OX=9606 GN=RPS2	29	31.336	3.1556e-29	19	8	29	293	2045800000	113660000	12	0	0	62293000	51362000	0	0	1186	1186	1186	1186	1186	1186	>sp|P15880|RS2_HUMAN 40S ribosomal protein S2 OS=Homo sapiens OX=9606 GN=RPS2 PE=1 SV=2;...	P15880	RS2_HUMAN 40S ribosomal protein S2	Homo sapiens OX=9606	RPS2	1	2	Q8N5L9	link		P15880	RS2_HUMAN	40S ribosomal protein S2	H. sapiens	293	6187	RPS2	FALSE	0	0	1	0.824523	0	0
>sp|P43487-2|RANG_HUMAN Isoform 2 of Ran-specific GTPase-activating protein OS=Homo sapiens OX=9606 GN=RANBP1;>tr|A0A140VK94|A0A140VK94_HUMAN RAN binding protein 1, isoform CRA_g OS=Homo sapiens OX=9606 GN=RANBP1 PE=2 SV=1;>sp|P43487|RANG_HUMAN Ran-specifi	27	23.239	2.9582e-21	13	4	27	200	649590000	81198000	6	0	0	62146000	19052000	0	0	965	965	965	965	965	965	>sp|P43487-2|RANG_HUMAN Isoform 2 of Ran-specific GTPase-activating protein OS=Homo sapiens OX=9606 GN=RANBP1;>sp|P43487|RANG_HUMAN Ran-specifi;...	P43487-2	RANG_HUMAN Isoform 2 of Ran-specific GTPase-activating protein	Homo sapiens OX=9606				P43487-2	link		P43487-2	RANG_HUMAN	Ran-specific GTPase-activating protein	H. sapiens	200	5902	RANBP1	FALSE	0	0	1	0.306568	0	0
>tr|A8K4W5|A8K4W5_HUMAN cDNA FLJ76813, highly similar to Homo sapiens acetyl-Coenzyme A acetyltransferase 2 (acetoacetyl Coenzyme A thiolase), mRNA OS=Homo sapiens OX=9606 PE=2 SV=1;>sp|Q9BWD1|THIC_HUMAN Acetyl-CoA acetyltransferase, cytosolic OS=Homo sapi	37.8	41.378	4.1169e-57	4	7	37.8	397	1732500000	101910000	15	0	0	61964000	39948000	0	0	314	314	314	314	314	314	>sp|Q9BWD1|THIC_HUMAN Acetyl-CoA acetyltransferase, cytosolic OS=Homo sapi;...	Q9BWD1	THIC_HUMAN Acetyl-CoA acetyltransferase, cytosolic					A8K4W5	link		Q9BWD1	THIC_HUMAN	Acetyl-CoA acetyltransferase, cytosolic	H. sapiens	397	39	ACAT2	FALSE	0	0	1	0.644697	0	0
>sp|P25788-2|PSA3_HUMAN Isoform 2 of Proteasome subunit alpha type-3 OS=Homo sapiens OX=9606 GN=PSMA3;>tr|Q6IB71|Q6IB71_HUMAN Proteasome subunit alpha type OS=Homo sapiens OX=9606 GN=PSMA3 PE=2 SV=1;>tr|A0A140VK43|A0A140VK43_HUMAN Proteasome subunit alpha	16.5	27.647	8.7314e-14	8	4	16.5	248	954560000	73427000	6	0	0	61572000	11856000	0	0	1112	1112	1112	1112	1112	1112	>sp|P25788-2|PSA3_HUMAN Isoform 2 of Proteasome subunit alpha type-3 OS=Homo sapiens OX=9606 GN=PSMA3;...	P25788-2	PSA3_HUMAN Isoform 2 of Proteasome subunit alpha type-3	Homo sapiens OX=9606				P25788-2	link		P25788-2	PSA3_HUMAN	Proteasome subunit alpha type-3	H. sapiens	248	5684	PSMA3	FALSE	0	0	1	0.192555	0	0
>tr|A0A087WUN7|A0A087WUN7_HUMAN SRA stem-loop-interacting RNA-binding protein, mitochondrial OS=Homo sapiens OX=9606 GN=SLIRP PE=1 SV=1;>tr|H0YJ40|H0YJ40_HUMAN SRA stem-loop-interacting RNA-binding protein, mitochondrial (Fragment) OS=Homo sapiens OX=9606	65.2	10.353	3.7946e-32	10	5	65.2	92	648490000	92641000	9	0	0	61545000	31096000	0	0	303	303	303	303	303	303	>tr|A0A087WUN7|A0A087WUN7_HUMAN SRA stem-loop-interacting RNA-binding protein, mitochondrial OS=Homo sapiens OX=9606 GN=SLIRP PE=1 SV=1;...	A0A087WUN7	A0A087WUN7_HUMAN SRA stem-loop-interacting RNA-binding protein, mitochondrial	Homo sapiens OX=9606	SLIRP	1	1	A0A087WUN7	link		A0A087WUN7	A0A087WUN7_HUMAN	SRA stem-loop-interacting RNA-binding protein, mitochondrial	H. sapiens	92	81892	SLIRP	TRUE	0	0	1	0.505256	0	0
>tr|B2RBR9|B2RBR9_HUMAN cDNA, FLJ95650, highly similar to Homo sapiens karyopherin (importin) beta 1 (KPNB1), mRNA OS=Homo sapiens OX=9606 PE=2 SV=1;>sp|Q14974|IMB1_HUMAN Importin subunit beta-1 OS=Homo sapiens OX=9606 GN=KPNB1 PE=1 SV=2;>sp|Q14974-2|IMB1_	37.4	97.183	5.2518e-220	8	23	37.4	876	4632300000	115810000	46	0	0	61233000	54575000	0	0	580	580	580	580	580	580	>sp|Q14974|IMB1_HUMAN Importin subunit beta-1 OS=Homo sapiens OX=9606 GN=KPNB1 PE=1 SV=2;>sp|Q14974-2|IMB1_;...	Q14974	IMB1_HUMAN Importin subunit beta-1	Homo sapiens OX=9606	KPNB1	1	2	B2RBR9	link		Q14974	IMB1_HUMAN	Importin subunit beta-1	H. sapiens	876	3837	KPNB1	FALSE	0	0	1	0.891268	0	0
>tr|A0A024RCC9|A0A024RCC9_HUMAN Nucleosome assembly protein 1-like 4, isoform CRA_b OS=Homo sapiens OX=9606 GN=NAP1L4 PE=3 SV=1;>sp|Q99733|NP1L4_HUMAN Nucleosome assembly protein 1-like 4 OS=Homo sapiens OX=9606 GN=NAP1L4 PE=1 SV=1;>tr|B7ZAK9|B7ZAK9_HUMAN	22.9	42.823	9.6354e-55	20	6	20	375	1838600000	114910000	10	0	0	61233000	53682000	0	0	342	342	342	342	342	342	>sp|Q99733|NP1L4_HUMAN Nucleosome assembly protein 1-like 4 OS=Homo sapiens OX=9606 GN=NAP1L4 PE=1 SV=1;...	Q99733	NP1L4_HUMAN Nucleosome assembly protein 1-like 4	Homo sapiens OX=9606	NAP1L4	1	1	A0A024RCC9	link		Q99733	NP1L4_HUMAN	Nucleosome assembly protein 1-like 4	H. sapiens	375	null	NAP1L4	FALSE	0	0	1	0.876684	0	0
>tr|Q6IAT1|Q6IAT1_HUMAN Rab GDP dissociation inhibitor OS=Homo sapiens OX=9606 GN=GDI2 PE=2 SV=1;>sp|P50395|GDIB_HUMAN Rab GDP dissociation inhibitor beta OS=Homo sapiens OX=9606 GN=GDI2 PE=1 SV=2;>tr|B4DLV7|B4DLV7_HUMAN Rab GDP dissociation inhibitor OS=H	47.6	50.663	2.1284e-165	16	17	47.6	445	3135600000	111990000	33	0	0	60894000	51092000	0	0	909	909	909	909	909	909	>sp|P50395|GDIB_HUMAN Rab GDP dissociation inhibitor beta OS=Homo sapiens OX=9606 GN=GDI2 PE=1 SV=2;...	P50395	GDIB_HUMAN Rab GDP dissociation inhibitor beta	Homo sapiens OX=9606	GDI2	1	2	Q6IAT1	link		P50395	GDIB_HUMAN	Rab GDP dissociation inhibitor beta	H. sapiens	445	2665	GDI2	FALSE	0	0	1	0.839032	0	0
>sp|P61221|ABCE1_HUMAN ATP-binding cassette sub-family E member 1 OS=Homo sapiens OX=9606 GN=ABCE1 PE=1 SV=1;>tr|D6R9I9|D6R9I9_HUMAN ATP-binding cassette sub-family E member 1 OS=Homo sapiens OX=9606 GN=ABCE1 PE=1 SV=1	30.2	67.314	4.9573e-93	4	13	30.2	599	2899300000	96644000	18	0	0	60516000	36128000	0	0	807	807	807	807	807	807	>sp|P61221|ABCE1_HUMAN ATP-binding cassette sub-family E member 1 OS=Homo sapiens OX=9606 GN=ABCE1 PE=1 SV=1;...	P61221	ABCE1_HUMAN ATP-binding cassette sub-family E member 1	Homo sapiens OX=9606	ABCE1	1	1	P61221	link		P61221	ABCE1_HUMAN	ATP-binding cassette sub-family E member 1	H. sapiens	599	6059	ABCE1	FALSE	0	0	1	0.596999	0	0
>sp|P62280|RS11_HUMAN 40S ribosomal protein S11 OS=Homo sapiens OX=9606 GN=RPS11 PE=1 SV=3;>tr|M0QZC5|M0QZC5_HUMAN 40S ribosomal protein S11 OS=Homo sapiens OX=9606 GN=RPS11 PE=1 SV=1;>tr|M0R1H6|M0R1H6_HUMAN 40S ribosomal protein S11 OS=Homo sapiens OX=960	26.6	18.431	7.1227e-37	4	4	26.6	158	1372500000	137250000	9	0	0	57971000	79283000	0	0	774	774	774	774	774	774	>sp|P62280|RS11_HUMAN 40S ribosomal protein S11 OS=Homo sapiens OX=9606 GN=RPS11 PE=1 SV=3;...	P62280	RS11_HUMAN 40S ribosomal protein S11	Homo sapiens OX=9606	RPS11	1	3	P62280	link		P62280	RS11_HUMAN	40S ribosomal protein S11	H. sapiens	158	6205	RPS11	FALSE	0	0	0.731191	1	0	0
>tr|H9ZYJ2|H9ZYJ2_HUMAN Thioredoxin OS=Homo sapiens OX=9606 GN=TXN PE=2 SV=1;>sp|P10599|THIO_HUMAN Thioredoxin OS=Homo sapiens OX=9606 GN=TXN PE=1 SV=3;>sp|P10599-2|THIO_HUMAN Isoform 2 of Thioredoxin OS=Homo sapiens OX=9606 GN=TXN	57.1	11.737	2.7026e-21	3	5	57.1	105	626750000	89535000	7	0	0	57653000	31882000	0	0	1241	1241	1241	1241	1241	1241	>sp|P10599|THIO_HUMAN Thioredoxin OS=Homo sapiens OX=9606 GN=TXN PE=1 SV=3;>sp|P10599-2|THIO_HUMAN Isoform 2 of Thioredoxin OS=Homo sapiens OX=9606 GN=TXN;...	P10599	THIO_HUMAN Thioredoxin	Homo sapiens OX=9606	TXN	1	3	H9ZYJ2	link		P10599	THIO_HUMAN	Thioredoxin	H. sapiens	105	7295	TXN	FALSE	0	0	1	0.552998	0	0
>tr|A8K401|A8K401_HUMAN Prohibitin OS=Homo sapiens OX=9606 GN=PHB PE=2 SV=1;>sp|P35232|PHB_HUMAN Prohibitin OS=Homo sapiens OX=9606 GN=PHB PE=1 SV=1;>tr|Q6PUJ7|Q6PUJ7_HUMAN Prohibitin OS=Homo sapiens OX=9606 GN=HEL-215 PE=2 SV=1;>tr|Q53FV0|Q53FV0_HUMAN Pro	76.1	29.804	4.5764e-87	13	14	76.1	272	2902500000	161250000	23	0	0	57345000	103910000	0	0	1026	1026	1026	1026	1026	1026	>sp|P35232|PHB_HUMAN Prohibitin OS=Homo sapiens OX=9606 GN=PHB PE=1 SV=1;...	P35232	PHB_HUMAN Prohibitin	Homo sapiens OX=9606	PHB	1	1	A8K401	link		P35232	PHB_HUMAN	Prohibitin	H. sapiens	272	5245	PHB	TRUE	0	0	0.551872	1	0	0
>tr|B5BUB5|B5BUB5_HUMAN Autoantigen La (Fragment) OS=Homo sapiens OX=9606 GN=SSB PE=2 SV=1;>sp|P05455|LA_HUMAN Lupus La protein OS=Homo sapiens OX=9606 GN=SSB PE=1 SV=2;>tr|E7ERC4|E7ERC4_HUMAN Lupus La protein (Fragment) OS=Homo sapiens OX=9606 GN=SSB PE=1	38.2	46.867	6.0178e-58	8	10	38.2	408	2225600000	101170000	16	0	0	56090000	45076000	0	0	1301	1301	1301	1301	1301	1301	>sp|P05455|LA_HUMAN Lupus La protein OS=Homo sapiens OX=9606 GN=SSB PE=1 SV=2;...	P05455	LA_HUMAN Lupus La protein	Homo sapiens OX=9606	SSB	1	2	B5BUB5	link		P05455	LA_HUMAN	Lupus La protein	H. sapiens	408	6741	SSB	FALSE	0	0	1	0.803637	0	0
>tr|Q96CE4|Q96CE4_HUMAN Stathmin OS=Homo sapiens OX=9606 GN=STMN1 PE=1 SV=1;>sp|P16949|STMN1_HUMAN Stathmin OS=Homo sapiens OX=9606 GN=STMN1 PE=1 SV=3;>tr|B5BU83|B5BU83_HUMAN Stathmin OS=Homo sapiens OX=9606 GN=STMN1 PE=2 SV=1	16.1	17.336	4.1504e-11	9	3	16.1	149	587820000	65314000	5	0	0	55580000	9733900	0	0	1180	1180	1180	1180	1180	1180	>sp|P16949|STMN1_HUMAN Stathmin OS=Homo sapiens OX=9606 GN=STMN1 PE=1 SV=3;...	P16949	STMN1_HUMAN Stathmin	Homo sapiens OX=9606	STMN1	1	3	Q96CE4	link		P16949	STMN1_HUMAN	Stathmin	H. sapiens	149	3925	STMN1	FALSE	0	0	1	0.175133	0	0
>tr|J3KPX7|J3KPX7_HUMAN Prohibitin OS=Homo sapiens OX=9606 GN=PHB2 PE=1 SV=2;>sp|Q99623|PHB2_HUMAN Prohibitin-2 OS=Homo sapiens OX=9606 GN=PHB2 PE=1 SV=2;>tr|F5GY37|F5GY37_HUMAN Prohibitin OS=Homo sapiens OX=9606 GN=PHB2 PE=1 SV=1;>sp|Q99623-2|PHB2_HUMAN I	40.6	33.239	2.0734e-120	12	10	40.6	298	3464500000	164980000	12	0	0	54956000	110020000	0	0	345	345	345	345	345	345	>sp|Q99623|PHB2_HUMAN Prohibitin-2 OS=Homo sapiens OX=9606 GN=PHB2 PE=1 SV=2;>sp|Q99623-2|PHB2_HUMAN I;...	Q99623	PHB2_HUMAN Prohibitin-2	Homo sapiens OX=9606	PHB2	1	2	J3KPX7	link		Q99623	PHB2_HUMAN	Prohibitin-2	H. sapiens	299	11331	PHB2	TRUE	0	0	0.499509	1	0	0
>sp|P08579|RU2B_HUMAN U2 small nuclear ribonucleoprotein B OS=Homo sapiens OX=9606 GN=SNRPB2 PE=1 SV=1;>tr|Q86YK2|Q86YK2_HUMAN Similar to small nuclear ribonucleoprotein polypeptide B (Fragment) OS=Homo sapiens OX=9606 PE=2 SV=1;>tr|B5BTZ8|B5BTZ8_HUMAN	12.9	25.486	1.4989e-08	11	3	12.9	225	639960000	63996000	2	0	0	54902000	9094100	0	0	1267	1267	1267	1267	1267	1267	>sp|P08579|RU2B_HUMAN U2 small nuclear ribonucleoprotein B OS=Homo sapiens OX=9606 GN=SNRPB2 PE=1 SV=1;...	P08579	RU2B_HUMAN U2 small nuclear ribonucleoprotein B	Homo sapiens OX=9606	SNRPB2	1	1	P08579	link		P08579	RU2B_HUMAN	U2 small nuclear ribonucleoprotein B''	H. sapiens	225	6629	SNRPB2	FALSE	0	0	1	0.165642	0	0
>tr|F2Z393|F2Z393_HUMAN Transaldolase OS=Homo sapiens OX=9606 GN=TALDO1 PE=1 SV=1;>tr|A0A140VK56|A0A140VK56_HUMAN Transaldolase OS=Homo sapiens OX=9606 PE=2 SV=1;>sp|P37837|TALDO_HUMAN Transaldolase OS=Homo sapiens OX=9606 GN=TALDO1 PE=1 SV=2;>tr|B4DID5|B4	28	35.328	1.8289e-24	6	9	28	318	1180300000	78687000	13	0	0	54025000	24662000	0	0	999	999	999	999	999	999	>sp|P37837|TALDO_HUMAN Transaldolase OS=Homo sapiens OX=9606 GN=TALDO1 PE=1 SV=2;...	P37837	TALDO_HUMAN Transaldolase	Homo sapiens OX=9606	TALDO1	1	2	F2Z393	link		P37837	TALDO_HUMAN	Transaldolase	H. sapiens	337	6888	TALDO1	FALSE	0	0	1	0.456492	0	0
>tr|A0A0A0MR02|A0A0A0MR02_HUMAN Voltage-dependent anion-selective channel protein 2 (Fragment) OS=Homo sapiens OX=9606 GN=VDAC2 PE=1 SV=1;>tr|A0A024QZT0|A0A024QZT0_HUMAN Epididymis secretory sperm binding protein OS=Homo sapiens OX=9606 GN=VDAC2 PE=2 SV=1;	42.2	30.348	7.9248e-60	10	9	42.2	282	3073300000	219520000	15	0	0	53803000	165720000	0	0	962	962	962	962	962	962	>tr|A0A0A0MR02|A0A0A0MR02_HUMAN Voltage-dependent anion-selective channel protein 2 (Fragment) OS=Homo sapiens OX=9606 GN=VDAC2 PE=1 SV=1;...	A0A0A0MR02	A0A0A0MR02_HUMAN Voltage-dependent anion-selective channel protein 2 (Fragment)	Homo sapiens OX=9606	VDAC2	1	1	A0A0A0MR02	link										0	0	0.324662	1	0	0
>sp|P46779-4|RL28_HUMAN Isoform 4 of 60S ribosomal protein L28 OS=Homo sapiens OX=9606 GN=RPL28;>sp|P46779-5|RL28_HUMAN Isoform 5 of 60S ribosomal protein L28 OS=Homo sapiens OX=9606 GN=RPL28;>tr|H0YLP6|H0YLP6_HUMAN 60S ribosomal protein L28 OS=Homo sapien	69.6	7.888	2.7752e-18	9	5	69.6	69	791680000	131950000	6	0	0	53556000	78390000	0	0	953	953	953	953	953	953	>sp|P46779-4|RL28_HUMAN Isoform 4 of 60S ribosomal protein L28 OS=Homo sapiens OX=9606 GN=RPL28;>sp|P46779-5|RL28_HUMAN Isoform 5 of 60S ribosomal protein L28 OS=Homo sapiens OX=9606 GN=RPL28;...	P46779-4	RL28_HUMAN Isoform 4 of 60S ribosomal protein L28	Homo sapiens OX=9606				P46779-4	link		P46779-4	RL28_HUMAN	60S ribosomal protein L28	H. sapiens	69	6158	RPL28	FALSE	0	0	0.683199	1	0	0
>tr|A0A1L1UHR1|A0A1L1UHR1_HUMAN Sperm binding protein 1a OS=Homo sapiens OX=9606 PE=2 SV=1;>sp|P21796|VDAC1_HUMAN Voltage-dependent anion-selective channel protein 1 OS=Homo sapiens OX=9606 GN=VDAC1 PE=1 SV=2;>tr|B3KTS5|B3KTS5_HUMAN cDNA FLJ38670 fis, clon	58.3	30.772	1.2797e-146	5	12	58.3	283	2994500000	176150000	17	0	0	53225000	122920000	0	0	1147	1147	1147	1147	1147	1147	>sp|P21796|VDAC1_HUMAN Voltage-dependent anion-selective channel protein 1 OS=Homo sapiens OX=9606 GN=VDAC1 PE=1 SV=2;...	P21796	VDAC1_HUMAN Voltage-dependent anion-selective channel protein 1	Homo sapiens OX=9606	VDAC1	1	2	A0A1L1UHR1	link		P21796	VDAC1_HUMAN	Voltage-dependent anion-selective channel protein 1	H. sapiens	283	7416	VDAC1	FALSE	0	0	0.433005	1	0	0
>sp|P59998|ARPC4_HUMAN Actin-related protein 2/3 complex subunit 4 OS=Homo sapiens OX=9606 GN=ARPC4 PE=1 SV=3;>tr|F8WCF6|F8WCF6_HUMAN Actin-related protein 2/3 complex subunit 4 OS=Homo sapiens OX=9606 GN=ARPC4-TTLL3 PE=3 SV=1;>tr|F8WDD7|F8WDD7_HUMAN Actin	36.9	19.667	2.3266e-22	12	5	36.9	168	775110000	86123000	8	0	0	52459000	33664000	0	0	832	832	832	832	832	832	>sp|P59998|ARPC4_HUMAN Actin-related protein 2/3 complex subunit 4 OS=Homo sapiens OX=9606 GN=ARPC4 PE=1 SV=3;...	P59998	ARPC4_HUMAN Actin-related protein 2/3 complex subunit 4	Homo sapiens OX=9606	ARPC4	1	3	P59998	link		P59998	ARPC4_HUMAN	Actin-related protein 2/3 complex subunit 4	H. sapiens	168	10093	ARPC4	FALSE	0	0	1	0.64172	0	0
>sp|P52272-2|HNRPM_HUMAN Isoform 2 of Heterogeneous nuclear ribonucleoprotein M OS=Homo sapiens OX=9606 GN=HNRNPM;>sp|P52272|HNRPM_HUMAN Heterogeneous nuclear ribonucleoprotein M OS=Homo sapiens OX=9606 GN=HNRNPM PE=1 SV=3;>tr|A0A087X0X3|A0A087X0X3_HUMAN H	46.3	73.62	3.1996e-117	16	24	46.3	691	5263300000	111980000	35	0	0	52372000	59612000	0	0	886	886	886	886	886	886	>sp|P52272-2|HNRPM_HUMAN Isoform 2 of Heterogeneous nuclear ribonucleoprotein M OS=Homo sapiens OX=9606 GN=HNRNPM;>sp|P52272|HNRPM_HUMAN Heterogeneous nuclear ribonucleoprotein M OS=Homo sapiens OX=9606 GN=HNRNPM PE=1 SV=3;...	P52272-2	HNRPM_HUMAN Isoform 2 of Heterogeneous nuclear ribonucleoprotein M	Homo sapiens OX=9606				P52272-2	link		P52272-2	HNRPM_HUMAN	Heterogeneous nuclear ribonucleoprotein M	H. sapiens	691	4670	HNRNPM	FALSE	0	0	0.878548	1	0	0
>tr|H0YDD8|H0YDD8_HUMAN 60S acidic ribosomal protein P2 (Fragment) OS=Homo sapiens OX=9606 GN=RPLP2 PE=1 SV=1;>tr|A0A024RCA7|A0A024RCA7_HUMAN Ribosomal protein, large, P2, isoform CRA_a OS=Homo sapiens OX=9606 GN=RPLP2 PE=3 SV=1;>sp|P05387|RLA2_HUMAN 60S a	13	8.9857	4.0639e-05	3	1	13	92	208470000	52117000	1	0	0	52117000	0	0	0	1303	1303	1303	1303	1303	1303	>sp|P05387|RLA2_HUMAN 60S a;...	P05387						H0YDD8	link		P05387	RLA2_HUMAN	60S acidic ribosomal protein P2	H. sapiens	115	6181	RPLP2	FALSE	0	0	1	0	0	0
>sp|P80723|BASP1_HUMAN Brain acid soluble protein 1 OS=Homo sapiens OX=9606 GN=BASP1 PE=1 SV=2;>sp|P80723-2|BASP1_HUMAN Isoform 2 of Brain acid soluble protein 1 OS=Homo sapiens OX=9606 GN=BASP1	44.5	22.693	3.1347e-17	2	5	44.5	227	1071900000	82458000	7	0	0	52000000	30457000	0	0	709	709	709	709	709	709	>sp|P80723|BASP1_HUMAN Brain acid soluble protein 1 OS=Homo sapiens OX=9606 GN=BASP1 PE=1 SV=2;>sp|P80723-2|BASP1_HUMAN Isoform 2 of Brain acid soluble protein 1 OS=Homo sapiens OX=9606 GN=BASP1;...	P80723	BASP1_HUMAN Brain acid soluble protein 1	Homo sapiens OX=9606	BASP1	1	2	P80723	link		P80723	BASP1_HUMAN	Brain acid soluble protein 1	H. sapiens	227	10409	BASP1	FALSE	0	0	1	0.585712	0	0
>sp|P49327|FAS_HUMAN Fatty acid synthase OS=Homo sapiens OX=9606 GN=FASN PE=1 SV=3;>tr|A0A0U1RQF0|A0A0U1RQF0_HUMAN Fatty acid synthase OS=Homo sapiens OX=9606 GN=FASN PE=1 SV=1	42.1	273.42	0	6	66	42.1	2511	12399000000	99192000	102	0	0	51813000	47379000	0	0	928	928	928	928	928	928	>sp|P49327|FAS_HUMAN Fatty acid synthase OS=Homo sapiens OX=9606 GN=FASN PE=1 SV=3;...	P49327	FAS_HUMAN Fatty acid synthase	Homo sapiens OX=9606	FASN	1	3	P49327	link		P49327	FAS_HUMAN	Fatty acid synthase	H. sapiens	2511	2194	FASN	TRUE	0	0	1	0.914423	0	0
>tr|Q5U0Q1|Q5U0Q1_HUMAN Ras-GTPase-activating protein SH3-domain-binding protein OS=Homo sapiens OX=9606 GN=G3BP PE=2 SV=1;>sp|Q13283|G3BP1_HUMAN Ras GTPase-activating protein-binding protein 1 OS=Homo sapiens OX=9606 GN=G3BP1 PE=1 SV=1;>tr|Q6FI03|Q6FI03_H	30.9	52.164	4.5327e-61	24	11	30.9	466	2264800000	102940000	17	0	0	51705000	51239000	0	0	627	627	627	627	627	627	>sp|Q13283|G3BP1_HUMAN Ras GTPase-activating protein-binding protein 1 OS=Homo sapiens OX=9606 GN=G3BP1 PE=1 SV=1;...	Q13283	G3BP1_HUMAN Ras GTPase-activating protein-binding protein 1	Homo sapiens OX=9606	G3BP1	1	1	Q5U0Q1	link		Q13283	G3BP1_HUMAN	Ras GTPase-activating protein-binding protein 1	H. sapiens	466	10146	G3BP1	FALSE	0	0	1	0.990987	0	0
>tr|Q3B7A7|Q3B7A7_HUMAN Trifunctional purine biosynthetic protein adenosine-3 OS=Homo sapiens OX=9606 GN=GART PE=2 SV=1;>sp|P22102|PUR2_HUMAN Trifunctional purine biosynthetic protein adenosine-3 OS=Homo sapiens OX=9606 GN=GART PE=1 SV=1;>tr|Q59HH3|Q59HH3_	15.5	107.72	6.023e-46	14	12	15.5	1010	3216400000	67008000	15	0	0	51694000	15314000	0	0	1143	1143	1143	1143	1143	1143	>sp|P22102|PUR2_HUMAN Trifunctional purine biosynthetic protein adenosine-3 OS=Homo sapiens OX=9606 GN=GART PE=1 SV=1;...	P22102	PUR2_HUMAN Trifunctional purine biosynthetic protein adenosine-3	Homo sapiens OX=9606	GART	1	1	Q3B7A7	link		P22102	PUR2_HUMAN	Trifunctional purine biosynthetic protein adenosine-3	H. sapiens	1010	null	GART	FALSE	0	0	1	0.296243	0	0
>tr|V9HWC0|V9HWC0_HUMAN Epididymis luminal protein 70 OS=Homo sapiens OX=9606 GN=HEL70 PE=2 SV=1;>sp|P26038|MOES_HUMAN Moesin OS=Homo sapiens OX=9606 GN=MSN PE=1 SV=3;>tr|Q6PJT4|Q6PJT4_HUMAN MSN protein (Fragment) OS=Homo sapiens OX=9606 GN=MSN PE=2 SV=1	30.5	67.819	1.2251e-129	22	13	22.4	577	2733600000	82835000	26	0	0	51571000	31264000	0	0	1110	1110	1110	1110	1110	1110	>sp|P26038|MOES_HUMAN Moesin OS=Homo sapiens OX=9606 GN=MSN PE=1 SV=3;...	P26038	MOES_HUMAN Moesin	Homo sapiens OX=9606	MSN	1	3	V9HWC0	link		P26038	MOES_HUMAN	Moesin	H. sapiens	577	4478	MSN	FALSE	0	0	1	0.606232	0	0
>tr|B5BUB1|B5BUB1_HUMAN RuvB-like helicase (Fragment) OS=Homo sapiens OX=9606 GN=RUVBL1 PE=2 SV=1;>tr|A0A384MTR5|A0A384MTR5_HUMAN RuvB-like helicase OS=Homo sapiens OX=9606 PE=2 SV=1;>sp|Q9Y265|RUVB1_HUMAN RuvB-like 1 OS=Homo sapiens OX=9606 GN=RUVBL1 PE=1	27.6	50.215	3.2427e-77	9	9	27.6	456	2191000000	99591000	16	0	0	51254000	48337000	0	0	164	164	164	164	164	164	>sp|Q9Y265|RUVB1_HUMAN RuvB-like 1 OS=Homo sapiens OX=9606 GN=RUVBL1 PE=1;...	Q9Y265	RUVB1_HUMAN RuvB-like 1	Homo sapiens OX=9606	RUVBL1			B5BUB1	link		Q9Y265	RUVB1_HUMAN	RuvB-like 1	H. sapiens	456	8607	RUVBL1	FALSE	0	0	1	0.943087	0	0
>tr|A0A0S2Z4N8|A0A0S2Z4N8_HUMAN Vasodilator-stimulated phosphoprotein isoform 2 (Fragment) OS=Homo sapiens OX=9606 GN=VASP PE=2 SV=1;>tr|A0A024R0V4|A0A024R0V4_HUMAN Vasodilator-stimulated phosphoprotein isoform 1 OS=Homo sapiens OX=9606 GN=VASP PE=2 SV=1;>	18.6	35.427	4.6308e-25	7	7	18.6	328	1150500000	63918000	6	0	0	51055000	12863000	0	0	907	907	907	907	907	907	>tr|A0A0S2Z4N8|A0A0S2Z4N8_HUMAN Vasodilator-stimulated phosphoprotein isoform 2 (Fragment) OS=Homo sapiens OX=9606 GN=VASP PE=2 SV=1;...	A0A0S2Z4N8	A0A0S2Z4N8_HUMAN Vasodilator-stimulated phosphoprotein isoform 2 (Fragment)	Homo sapiens OX=9606	VASP	2	1	A0A0S2Z4N8	link										0	0	1	0.251944	0	0
>tr|Q6FG59|Q6FG59_HUMAN CDC37 protein OS=Homo sapiens OX=9606 GN=CDC37 PE=2 SV=1;>tr|A0A024R7B7|A0A024R7B7_HUMAN CDC37 cell division cycle 37 homolog (S. cerevisiae), isoform CRA_a OS=Homo sapiens OX=9606 GN=CDC37 PE=4 SV=1;>sp|Q16543|CDC37_HUMAN Hsp90 co-	15.1	44.453	4.1232e-26	8	5	15.1	378	820700000	58621000	6	0	0	50312000	8309600	0	0	538	538	538	538	538	538	>sp|Q16543|CDC37_HUMAN Hsp90 co-;...	Q16543						Q6FG59	link		Q16543	CDC37_HUMAN	Hsp90 co-chaperone Cdc37	H. sapiens	378	11140	CDC37	FALSE	0	0	1	0.165161	0	0
>sp|P31689|DNJA1_HUMAN DnaJ homolog subfamily A member 1 OS=Homo sapiens OX=9606 GN=DNAJA1 PE=1 SV=2;>sp|P31689-2|DNJA1_HUMAN Isoform 2 of DnaJ homolog subfamily A member 1 OS=Homo sapiens OX=9606 GN=DNAJA1;>tr|B7Z5C0|B7Z5C0_HUMAN cDNA FLJ52352, highly sim	40.1	44.868	1.9764e-64	4	10	40.1	397	1933000000	92049000	17	0	0	50265000	41784000	0	0	1049	1049	1049	1049	1049	1049	>sp|P31689|DNJA1_HUMAN DnaJ homolog subfamily A member 1 OS=Homo sapiens OX=9606 GN=DNAJA1 PE=1 SV=2;>sp|P31689-2|DNJA1_HUMAN Isoform 2 of DnaJ homolog subfamily A member 1 OS=Homo sapiens OX=9606 GN=DNAJA1;...	P31689	DNJA1_HUMAN DnaJ homolog subfamily A member 1	Homo sapiens OX=9606	DNAJA1	1	2	P31689	link		P31689	DNJA1_HUMAN	DnaJ homolog subfamily A member 1	H. sapiens	397	3301	DNAJA1	FALSE	0	0	1	0.831274	0	0
>tr|Q59GF8|Q59GF8_HUMAN Heat shock 70kDa protein 4 isoform a variant (Fragment) OS=Homo sapiens OX=9606 PE=2 SV=1;>tr|V9HW33|V9HW33_HUMAN Epididymis secretory sperm binding protein Li 5a OS=Homo sapiens OX=9606 GN=HEL-S-5a PE=2 SV=1;>sp|P34932|HSP74_HUMAN	29.2	88.004	9.3097e-97	18	16	27.4	782	3584800000	74684000	21	0	0	49486000	25198000	0	0	1027	1027	1027	1027	1027	1027	>sp|P34932|HSP74_HUMAN ;...	P34932						Q59GF8	link		P34932	HSP74_HUMAN	Heat shock 70 kDa protein 4	H. sapiens	840	3308	HSPA4	FALSE	0	0	1	0.509195	0	0
>sp|Q9Y230|RUVB2_HUMAN RuvB-like 2 OS=Homo sapiens OX=9606 GN=RUVBL2 PE=1 SV=3;>sp|Q9Y230-2|RUVB2_HUMAN Isoform 2 of RuvB-like 2 OS=Homo sapiens OX=9606 GN=RUVBL2;>tr|B3KNL2|B3KNL2_HUMAN RuvB-like helicase OS=Homo sapiens OX=9606 GN=RUVBL2 PE=2 SV=1;>tr|M0	38	51.156	1.0645e-63	10	15	38	463	2781400000	103010000	22	0	0	49421000	53593000	0	0	168	168	168	168	168	168	>sp|Q9Y230|RUVB2_HUMAN RuvB-like 2 OS=Homo sapiens OX=9606 GN=RUVBL2 PE=1 SV=3;>sp|Q9Y230-2|RUVB2_HUMAN Isoform 2 of RuvB-like 2 OS=Homo sapiens OX=9606 GN=RUVBL2;...	Q9Y230	RUVB2_HUMAN RuvB-like 2	Homo sapiens OX=9606	RUVBL2	1	3	Q9Y230	link		Q9Y230	RUVB2_HUMAN	RuvB-like 2	H. sapiens	463	10856	RUVBL2	FALSE	0	0	0.922154	1	0	0
>sp|P30049|ATPD_HUMAN ATP synthase subunit delta, mitochondrial OS=Homo sapiens OX=9606 GN=ATP5F1D PE=1 SV=2	13.7	17.49	1.0012e-10	1	2	13.7	168	548590000	109720000	4	0	0	49328000	60389000	0	0	1066	1066	1066	1066	1066	1066	>sp|P30049|ATPD_HUMAN ATP synthase subunit delta, mitochondrial OS=Homo sapiens OX=9606 GN=ATP5F1D PE=1 SV=2	P30049	ATPD_HUMAN ATP synthase subunit delta, mitochondrial	Homo sapiens OX=9606	ATP5F1D	1	2	P30049	link		P30049	ATPD_HUMAN	ATP synthase subunit delta, mitochondrial	H. sapiens	168	513	ATP5F1D	TRUE	0	0	0.816838	1	0	0
>sp|P27824|CALX_HUMAN Calnexin OS=Homo sapiens OX=9606 GN=CANX PE=1 SV=2;>sp|P27824-2|CALX_HUMAN Isoform 2 of Calnexin OS=Homo sapiens OX=9606 GN=CANX;>sp|P27824-3|CALX_HUMAN Isoform 3 of Calnexin OS=Homo sapiens OX=9606 GN=CANX	34	67.567	5.6558e-76	15	14	34	592	3298500000	103080000	21	0	0	48969000	54109000	0	0	1090	1090	1090	1090	1090	1090	>sp|P27824|CALX_HUMAN Calnexin OS=Homo sapiens OX=9606 GN=CANX PE=1 SV=2;>sp|P27824-2|CALX_HUMAN Isoform 2 of Calnexin OS=Homo sapiens OX=9606 GN=CANX;>sp|P27824-3|CALX_HUMAN Isoform 3 of Calnexin OS=Homo sapiens OX=9606 GN=CANX;...	P27824	CALX_HUMAN Calnexin	Homo sapiens OX=9606	CANX	1	2	P27824	link		P27824	CALX_HUMAN	Calnexin	H. sapiens	592	null	CANX	FALSE	0	0	0.905007	1	0	0
>tr|A0A024R904|A0A024R904_HUMAN Calcyclin binding protein, isoform CRA_a OS=Homo sapiens OX=9606 GN=CACYBP PE=4 SV=1;>sp|Q9HB71|CYBP_HUMAN Calcyclin-binding protein OS=Homo sapiens OX=9606 GN=CACYBP PE=1 SV=2;>sp|Q9HB71-3|CYBP_HUMAN Isoform 3 of Calcyclin-	42.1	26.21	2.9344e-39	7	7	42.1	228	1179200000	90711000	8	0	0	48415000	42296000	0	0	278	278	278	278	278	278	>sp|Q9HB71|CYBP_HUMAN Calcyclin-binding protein OS=Homo sapiens OX=9606 GN=CACYBP PE=1 SV=2;>sp|Q9HB71-3|CYBP_HUMAN Isoform 3 of Calcyclin-;...	Q9HB71	CYBP_HUMAN Calcyclin-binding protein	Homo sapiens OX=9606	CACYBP	1	2	A0A024R904	link		Q9HB71	CYBP_HUMAN	Calcyclin-binding protein	H. sapiens	228	27101	CACYBP	FALSE	0	0	1	0.873614	0	0
>sp|P29350|PTN6_HUMAN Tyrosine-protein phosphatase non-receptor type 6 OS=Homo sapiens OX=9606 GN=PTPN6 PE=1 SV=1;>tr|Q53XS4|Q53XS4_HUMAN Tyrosine-protein phosphatase non-receptor type OS=Homo sapiens OX=9606 GN=PTPN6 PE=2 SV=1;>sp|P29350-3|PTN6_HUMAN Isof	45	67.56	7.2799e-162	16	18	45	595	3220000000	92000000	33	0	0	48399000	43601000	0	0	1075	1075	1075	1075	1075	1075	>sp|P29350|PTN6_HUMAN Tyrosine-protein phosphatase non-receptor type 6 OS=Homo sapiens OX=9606 GN=PTPN6 PE=1 SV=1;>sp|P29350-3|PTN6_HUMAN Isof;...	P29350	PTN6_HUMAN Tyrosine-protein phosphatase non-receptor type 6	Homo sapiens OX=9606	PTPN6	1	1	P29350	link		P29350	PTN6_HUMAN	Tyrosine-protein phosphatase non-receptor type 6	H. sapiens	595	5777	PTPN6	FALSE	0	0	1	0.900866	0	0
>sp|O95433|AHSA1_HUMAN Activator of 90 kDa heat shock protein ATPase homolog 1 OS=Homo sapiens OX=9606 GN=AHSA1 PE=1 SV=1;>tr|G3V438|G3V438_HUMAN Activator of 90 kDa heat shock protein ATPase homolog 1 (Fragment) OS=Homo sapiens OX=9606 GN=AHSA1 PE=1 SV=1;	29	38.274	1.7862e-59	7	8	29	338	1772900000	88647000	14	0	0	48217000	40430000	0	0	1359	1359	1359	1359	1359	1359	>sp|O95433|AHSA1_HUMAN Activator of 90 kDa heat shock protein ATPase homolog 1 OS=Homo sapiens OX=9606 GN=AHSA1 PE=1 SV=1;...	O95433	AHSA1_HUMAN Activator of 90 kDa heat shock protein ATPase homolog 1	Homo sapiens OX=9606	AHSA1	1	1	O95433	link		O95433	AHSA1_HUMAN	Activator of 90 kDa heat shock protein ATPase homolog 1	H. sapiens	338	10598	AHSA1	FALSE	0	0	1	0.838501	0	0
>tr|A0A1U9X8Y4|A0A1U9X8Y4_HUMAN Chloride intracellular channel protein OS=Homo sapiens OX=9606 PE=3 SV=1;>tr|Q5SRT3|Q5SRT3_HUMAN Chloride intracellular channel protein OS=Homo sapiens OX=9606 GN=CLIC1 PE=2 SV=2;>tr|Q53FB0|Q53FB0_HUMAN Chloride intracellula	48.8	26.793	1.2245e-40	4	8	48.8	240	1551000000	103400000	14	0	0	48107000	55295000	0	0	1489	1489	1489	1489	1489	1489	>tr|A0A1U9X8Y4|A0A1U9X8Y4_HUMAN Chloride intracellular channel protein OS=Homo sapiens OX=9606 PE=3 SV=1;...	A0A1U9X8Y4	A0A1U9X8Y4_HUMAN Chloride intracellular channel protein			3	1	A0A1U9X8Y4	link										0	0	0.870006	1	0	0
>tr|A0A384NKW7|A0A384NKW7_HUMAN Epididymis secretory sperm binding protein OS=Homo sapiens OX=9606 PE=2 SV=1;>sp|P55060|XPO2_HUMAN Exportin-2 OS=Homo sapiens OX=9606 GN=CSE1L PE=1 SV=3;>sp|P55060-3|XPO2_HUMAN Isoform 3 of Exportin-2 OS=Homo sapiens OX=9606	52.6	110.42	0	10	37	52.6	971	5224000000	100460000	64	0	0	47359000	53103000	0	0	854	854	854	854	854	854	>sp|P55060|XPO2_HUMAN Exportin-2 OS=Homo sapiens OX=9606 GN=CSE1L PE=1 SV=3;>sp|P55060-3|XPO2_HUMAN Isoform 3 of Exportin-2 OS=Homo sapiens OX=9606;...	P55060	XPO2_HUMAN Exportin-2	Homo sapiens OX=9606	CSE1L	1	3	A0A384NKW7	link		P55060	XPO2_HUMAN	Exportin-2	H. sapiens	971	1434	CSE1L	FALSE	0	0	0.891833	1	0	0
>tr|Q53GB3|Q53GB3_HUMAN ATP synthase, H+ transporting, mitochondrial F0 complex, subunit b isoform 1 variant (Fragment) OS=Homo sapiens OX=9606 PE=2 SV=1;>tr|Q08ET0|Q08ET0_HUMAN Cell proliferation-inducing protein 47 OS=Homo sapiens OX=9606 GN=hCG_39985 PE	30.9	28.836	2.1221e-85	6	7	30.9	256	1843500000	115220000	11	0	0	46687000	68530000	0	0	1123	1123	1123	1123	1123	1123	>tr|Q53GB3|Q53GB3_HUMAN ATP synthase, H+ transporting, mitochondrial F0 complex, subunit b isoform 1 variant (Fragment) OS=Homo sapiens OX=9606 PE=2 SV=1;...	Q53GB3	Q53GB3_HUMAN ATP synthase, H+ transporting, mitochondrial F0 complex, subunit b isoform 1 variant (Fragment)			2	1	Q53GB3	link										0	0	0.681264	1	0	0
>sp|P56134-4|ATPK_HUMAN Isoform 4 of ATP synthase subunit f, mitochondrial OS=Homo sapiens OX=9606 GN=ATP5MF;>tr|C9JJT5|C9JJT5_HUMAN ATP5MF-PTCD1 readthrough OS=Homo sapiens OX=9606 GN=ATP5MF-PTCD1 PE=4 SV=2;>sp|P56134-3|ATPK_HUMAN Isoform 3 of ATP synthas	49	5.7407	2.0488e-22	9	2	49	49	325230000	108410000	4	0	0	46669000	61743000	0	0	842	842	842	842	842	842	>sp|P56134-4|ATPK_HUMAN Isoform 4 of ATP synthase subunit f, mitochondrial OS=Homo sapiens OX=9606 GN=ATP5MF;>sp|P56134-3|ATPK_HUMAN Isoform 3 of ATP synthas;...	P56134-4	ATPK_HUMAN Isoform 4 of ATP synthase subunit f, mitochondrial	Homo sapiens OX=9606				P56134-4	link		P56134-4	ATPK_HUMAN	ATP synthase subunit f, mitochondrial	H. sapiens	49	9551	ATP5MF	TRUE	0	0	0.755859	1	0	0
>sp|P41091|IF2G_HUMAN Eukaryotic translation initiation factor 2 subunit 3 OS=Homo sapiens OX=9606 GN=EIF2S3 PE=1 SV=3;>sp|Q2VIR3|IF2GL_HUMAN Eukaryotic translation initiation factor 2 subunit 3B OS=Homo sapiens OX=9606 GN=EIF2S3B PE=2 SV=2;>sp|Q2VIR3-2|IF	35.4	51.109	1.1556e-76	4	10	35.4	472	1855600000	88360000	16	0	0	46536000	41824000	0	0	982	982	982	982	982	982	>sp|P41091|IF2G_HUMAN Eukaryotic translation initiation factor 2 subunit 3 OS=Homo sapiens OX=9606 GN=EIF2S3 PE=1 SV=3;>sp|Q2VIR3|IF2GL_HUMAN Eukaryotic translation initiation factor 2 subunit 3B OS=Homo sapiens OX=9606 GN=EIF2S3B PE=2 SV=2;>sp|Q2VIR3-2|IF;...	P41091	IF2G_HUMAN Eukaryotic translation initiation factor 2 subunit 3	Homo sapiens OX=9606	EIF2S3	1	3	P41091	link		P41091	IF2G_HUMAN	Eukaryotic translation initiation factor 2 subunit 3	H. sapiens	472	1968	EIF2S3	FALSE	0	0	1	0.898745	0	0
>tr|X6RJP6|X6RJP6_HUMAN Transgelin-2 (Fragment) OS=Homo sapiens OX=9606 GN=TAGLN2 PE=1 SV=1;>tr|A0A384MTL2|A0A384MTL2_HUMAN Transgelin OS=Homo sapiens OX=9606 PE=2 SV=1;>sp|P37802|TAGL2_HUMAN Transgelin-2 OS=Homo sapiens OX=9606 GN=TAGLN2 PE=1 SV=3;>sp|P37	62.6	21.086	3.3473e-100	5	10	62.6	187	1127300000	93938000	15	0	0	46243000	47695000	0	0	1000	1000	1000	1000	1000	1000	>sp|P37802|TAGL2_HUMAN Transgelin-2 OS=Homo sapiens OX=9606 GN=TAGLN2 PE=1 SV=3;...	P37802	TAGL2_HUMAN Transgelin-2	Homo sapiens OX=9606	TAGLN2	1	3	X6RJP6	link		P37802	TAGL2_HUMAN	Transgelin-2	H. sapiens	199	8407	TAGLN2	FALSE	0	0	0.969557	1	0	0
>tr|A0A140VJS6|A0A140VJS6_HUMAN Proteasome subunit beta OS=Homo sapiens OX=9606 PE=2 SV=1;>sp|P49721|PSB2_HUMAN Proteasome subunit beta type-2 OS=Homo sapiens OX=9606 GN=PSMB2 PE=1 SV=1;>tr|B7Z478|B7Z478_HUMAN Proteasome subunit beta OS=Homo sapiens OX=960	48.8	22.836	4.4086e-39	5	6	48.8	201	894050000	89405000	11	0	0	46043000	43362000	0	0	918	918	918	918	918	918	>sp|P49721|PSB2_HUMAN Proteasome subunit beta type-2 OS=Homo sapiens OX=9606 GN=PSMB2 PE=1 SV=1;...	P49721	PSB2_HUMAN Proteasome subunit beta type-2	Homo sapiens OX=9606	PSMB2	1	1	A0A140VJS6	link		P49721	PSB2_HUMAN	Proteasome subunit beta type-2	H. sapiens	201	5690	PSMB2	FALSE	0	0	1	0.941772	0	0
>sp|O60869-2|EDF1_HUMAN Isoform 2 of Endothelial differentiation-related factor 1 OS=Homo sapiens OX=9606 GN=EDF1;>sp|O60869-3|EDF1_HUMAN Isoform 3 of Endothelial differentiation-related factor 1 OS=Homo sapiens OX=9606 GN=EDF1;>sp|O60869|EDF1_HUMAN Endoth	25.2	15.48	3.3169e-09	3	3	25.2	139	528400000	52840000	4	0	0	45910000	6929900	0	0	1409	1409	1409	1409	1409	1409	>sp|O60869-2|EDF1_HUMAN Isoform 2 of Endothelial differentiation-related factor 1 OS=Homo sapiens OX=9606 GN=EDF1;>sp|O60869-3|EDF1_HUMAN Isoform 3 of Endothelial differentiation-related factor 1 OS=Homo sapiens OX=9606 GN=EDF1;>sp|O60869|EDF1_HUMAN Endoth;...	O60869-2	EDF1_HUMAN Isoform 2 of Endothelial differentiation-related factor 1	Homo sapiens OX=9606				O60869-2	link		O60869-2	EDF1_HUMAN	Endothelial differentiation-related factor 1	H. sapiens	139	8721	EDF1	FALSE	0	0	1	0.150945	0	0
>tr|Q53Z07|Q53Z07_HUMAN NPC-A-16 OS=Homo sapiens OX=9606 GN=RPL9 PE=2 SV=1;>tr|A0A024R9U2|A0A024R9U2_HUMAN Ribosomal protein L9, isoform CRA_b OS=Homo sapiens OX=9606 GN=RPL9 PE=4 SV=1;>sp|P32969|RL9_HUMAN 60S ribosomal protein L9 OS=Homo sapiens OX=9606 G	49.5	21.863	2.5623e-50	11	5	49.5	192	833480000	92609000	12	0	0	45691000	46918000	0	0	1038	1038	1038	1038	1038	1038	>sp|P32969|RL9_HUMAN 60S ribosomal protein L9 OS=Homo sapiens OX=9606 G;...	P32969	RL9_HUMAN 60S ribosomal protein L9					Q53Z07	link		P32969	RL9_HUMAN	60S ribosomal protein L9	H. sapiens	192	6133	RPL9	FALSE	0	0	0.973848	1	0	0
>tr|Q6NTA2|Q6NTA2_HUMAN HNRNPL protein (Fragment) OS=Homo sapiens OX=9606 GN=HNRNPL PE=2 SV=2;>tr|A0A384N6C7|A0A384N6C7_HUMAN Epididymis secretory sperm binding protein OS=Homo sapiens OX=9606 PE=2 SV=1;>sp|P14866|HNRPL_HUMAN Heterogeneous nuclear ribonucl	33.4	61.926	1.6645e-49	12	11	33.4	572	1736400000	86822000	14	0	0	45173000	41649000	0	0	1196	1196	1196	1196	1196	1196	>sp|P14866|HNRPL_HUMAN Heterogeneous nuclear ribonucl;...	P14866						Q6NTA2	link		P14866	HNRPL_HUMAN	Heterogeneous nuclear ribonucleoprotein L	H. sapiens	589	null	HNRNPL	FALSE	0	0	1	0.921989	0	0
>sp|P49006|MRP_HUMAN MARCKS-related protein OS=Homo sapiens OX=9606 GN=MARCKSL1 PE=1 SV=2	6.7	19.529	4.0438e-05	1	1	6.7	195	472490000	78748000	1	0	0	44273000	34475000	0	0	933	933	933	933	933	933	>sp|P49006|MRP_HUMAN MARCKS-related protein OS=Homo sapiens OX=9606 GN=MARCKSL1 PE=1 SV=2	P49006	MRP_HUMAN MARCKS-related protein	Homo sapiens OX=9606	MARCKSL1	1	2	P49006	link		P49006	MRP_HUMAN	MARCKS-related protein	H. sapiens	195	65108	MARCKSL1	FALSE	0	0	1	0.778691	0	0
>tr|F8W1A4|F8W1A4_HUMAN Adenylate kinase 2, mitochondrial OS=Homo sapiens OX=9606 GN=AK2 PE=1 SV=1;>sp|P54819-2|KAD2_HUMAN Isoform 2 of Adenylate kinase 2, mitochondrial OS=Homo sapiens OX=9606 GN=AK2;>tr|A0A140VK93|A0A140VK93_HUMAN Adenylate kinase 2, mit	57.3	25.63	2.2653e-58	14	9	57.3	232	1185200000	84657000	14	0	0	43992000	40665000	0	0	859	859	859	859	859	859	>sp|P54819-2|KAD2_HUMAN Isoform 2 of Adenylate kinase 2, mitochondrial OS=Homo sapiens OX=9606 GN=AK2;...	P54819-2	KAD2_HUMAN Isoform 2 of Adenylate kinase 2, mitochondrial	Homo sapiens OX=9606				F8W1A4	link		P54819-2	KAD2_HUMAN	Adenylate kinase 2, mitochondrial	H. sapiens	232	204	AK2	TRUE	0	0	1	0.924373	0	0
>tr|Q5TZP7|Q5TZP7_HUMAN DNA-(apurinic or apyrimidinic site) lyase OS=Homo sapiens OX=9606 GN=APEX1 PE=2 SV=1;>sp|P27695|APEX1_HUMAN DNA-(apurinic or apyrimidinic site) lyase OS=Homo sapiens OX=9606 GN=APEX1 PE=1 SV=2;>tr|G3V3M6|G3V3M6_HUMAN DNA-(apurinic o	25.2	35.554	1.8851e-44	10	6	25.2	318	928850000	66347000	10	0	0	43981000	22365000	0	0	1096	1096	1096	1096	1096	1096	>sp|P27695|APEX1_HUMAN DNA-(apurinic or apyrimidinic site) lyase OS=Homo sapiens OX=9606 GN=APEX1 PE=1 SV=2;...	P27695	APEX1_HUMAN DNA-(apurinic or apyrimidinic site) lyase	Homo sapiens OX=9606	APEX1	1	2	Q5TZP7	link		P27695	APEX1_HUMAN	DNA-(apurinic or apyrimidinic site) lyase	H. sapiens	318	328	APEX1	FALSE	0	0	1	0.508515	0	0
>tr|A0A024R1Y2|A0A024R1Y2_HUMAN ATP-citrate synthase OS=Homo sapiens OX=9606 GN=ACLY PE=3 SV=1;>sp|P53396-2|ACLY_HUMAN Isoform 2 of ATP-citrate synthase OS=Homo sapiens OX=9606 GN=ACLY;>tr|A0A024R1T9|A0A024R1T9_HUMAN ATP-citrate synthase OS=Homo sapiens OX	30	119.77	1.358e-159	9	28	30	1091	5583300000	94633000	51	0	0	43883000	50750000	0	0	869	869	869	869	869	869	>sp|P53396-2|ACLY_HUMAN Isoform 2 of ATP-citrate synthase OS=Homo sapiens OX=9606 GN=ACLY;...	P53396-2	ACLY_HUMAN Isoform 2 of ATP-citrate synthase	Homo sapiens OX=9606				A0A024R1Y2	link		P53396-2	ACLY_HUMAN	ATP-citrate synthase	H. sapiens	1091	47	ACLY	TRUE	0	0	0.86469	1	0	0
>tr|Q5QTS3|Q5QTS3_HUMAN FWP004 OS=Homo sapiens OX=9606 PE=2 SV=1;>tr|Q53H34|Q53H34_HUMAN Ribosomal protein L13a variant (Fragment) OS=Homo sapiens OX=9606 PE=2 SV=1;>tr|A0A384ME37|A0A384ME37_HUMAN Epididymis secretory sperm binding protein OS=Homo sapiens	24.1	23.662	5.2824e-22	12	5	24.1	203	779410000	97426000	10	0	0	43483000	53943000	0	0	987	987	987	987	987	987	>tr|Q5QTS3|Q5QTS3_HUMAN FWP004 OS=Homo sapiens OX=9606 PE=2 SV=1;...	Q5QTS3	Q5QTS3_HUMAN FWP004			2	1	Q5QTS3	link										0	0	0.806092	1	0	0
>tr|B4DV79|B4DV79_HUMAN Eukaryotic translation initiation factor 3 subunit B OS=Homo sapiens OX=9606 GN=EIF3B PE=2 SV=1;>tr|A4D210|A4D210_HUMAN Eukaryotic translation initiation factor 3 subunit B OS=Homo sapiens OX=9606 GN=EIF3S9 PE=3 SV=1;>tr|A0A024R821|	32.9	85.134	6.4214e-138	11	17	32.9	738	2895800000	80440000	22	0	0	43410000	37030000	0	0	844	844	844	844	844	844	>tr|B4DV79|B4DV79_HUMAN Eukaryotic translation initiation factor 3 subunit B OS=Homo sapiens OX=9606 GN=EIF3B PE=2 SV=1;...	B4DV79	B4DV79_HUMAN Eukaryotic translation initiation factor 3 subunit B	Homo sapiens OX=9606	EIF3B	2	1	B4DV79	link										0	0	1	0.853029	0	0
>tr|B2R8R5|B2R8R5_HUMAN cDNA, FLJ94025, highly similar to Homo sapiens tripartite motif-containing 28 (TRIM28), mRNA OS=Homo sapiens OX=9606 PE=2 SV=1;>sp|Q13263|TIF1B_HUMAN Transcription intermediary factor 1-beta OS=Homo sapiens OX=9606 GN=TRIM28 PE=1 SV	18.8	88.559	1.1498e-71	5	10	18.8	835	2479300000	77477000	15	0	0	43228000	34249000	0	0	628	628	628	628	628	628	>sp|Q13263|TIF1B_HUMAN Transcription intermediary factor 1-beta OS=Homo sapiens OX=9606 GN=TRIM28 PE=1 SV;...	Q13263	TIF1B_HUMAN Transcription intermediary factor 1-beta	Homo sapiens OX=9606	TRIM28			B2R8R5	link		Q13263	TIF1B_HUMAN	Transcription intermediary factor 1-beta	H. sapiens	835	10155	TRIM28	FALSE	0	0	1	0.792287	0	0
>tr|Q5BKY2|Q5BKY2_HUMAN Eukaryotic translation initiation factor 3 subunit H OS=Homo sapiens OX=9606 GN=EIF3H PE=2 SV=1;>tr|A0A087WZK9|A0A087WZK9_HUMAN Eukaryotic translation initiation factor 3 subunit H OS=Homo sapiens OX=9606 GN=EIF3H PE=1 SV=1;>tr|Q6IB	31.8	39.609	4.5812e-38	14	6	31.8	349	1089900000	54496000	12	0	0	43193000	11303000	0	0	1450	1450	1450	1450	1450	1450	>tr|Q5BKY2|Q5BKY2_HUMAN Eukaryotic translation initiation factor 3 subunit H OS=Homo sapiens OX=9606 GN=EIF3H PE=2 SV=1;...	Q5BKY2	Q5BKY2_HUMAN Eukaryotic translation initiation factor 3 subunit H	Homo sapiens OX=9606	EIF3H	2	1	Q5BKY2	link										0	0	1	0.261686	0	0
>sp|P31939-2|PUR9_HUMAN Isoform 2 of Bifunctional purine biosynthesis protein PURH OS=Homo sapiens OX=9606 GN=ATIC;>tr|V9HWH7|V9HWH7_HUMAN Epididymis secretory sperm binding protein Li 70p OS=Homo sapiens OX=9606 GN=HEL-S-70p PE=2 SV=1;>sp|P31939|PUR9_HUMA	47.2	64.523	2.3589e-145	8	19	47.2	591	2909300000	76560000	35	0	0	43164000	33396000	0	0	1047	1047	1047	1047	1047	1047	>sp|P31939-2|PUR9_HUMAN Isoform 2 of Bifunctional purine biosynthesis protein PURH OS=Homo sapiens OX=9606 GN=ATIC;>sp|P31939|PUR9_HUMA;...	P31939-2	PUR9_HUMAN Isoform 2 of Bifunctional purine biosynthesis protein PURH	Homo sapiens OX=9606				P31939-2	link		P31939-2	PUR9_HUMAN	Bifunctional purine biosynthesis protein PURH	H. sapiens	591	471	ATIC	TRUE	0	0	1	0.7737	0	0
>sp|P62318-2|SMD3_HUMAN Isoform 2 of Small nuclear ribonucleoprotein Sm D3 OS=Homo sapiens OX=9606 GN=SNRPD3;>sp|P62318|SMD3_HUMAN Small nuclear ribonucleoprotein Sm D3 OS=Homo sapiens OX=9606 GN=SNRPD3 PE=1 SV=1	21.7	13.291	7.2022e-08	3	3	21.7	120	413810000	59116000	3	0	0	42952000	15191000	0	973240	769	769	769	769	769	769	>sp|P62318-2|SMD3_HUMAN Isoform 2 of Small nuclear ribonucleoprotein Sm D3 OS=Homo sapiens OX=9606 GN=SNRPD3;>sp|P62318|SMD3_HUMAN Small nuclear ribonucleoprotein Sm D3 OS=Homo sapiens OX=9606 GN=SNRPD3 PE=1 SV=1;...	P62318-2	SMD3_HUMAN Isoform 2 of Small nuclear ribonucleoprotein Sm D3	Homo sapiens OX=9606				P62318-2	link		P62318-2	SMD3_HUMAN	Small nuclear ribonucleoprotein Sm D3	H. sapiens	120	6634	SNRPD3	FALSE	0	0	1	0.353674	0	0.0226588
>sp|Q9Y266|NUDC_HUMAN Nuclear migration protein nudC OS=Homo sapiens OX=9606 GN=NUDC PE=1 SV=1;>tr|Q9H2R7|Q9H2R7_HUMAN NPD011 OS=Homo sapiens OX=9606 GN=NPD011 PE=2 SV=1	23.9	38.242	8.2645e-31	4	6	23.9	331	1436100000	68385000	9	0	0	42880000	25505000	0	0	163	163	163	163	163	163	>sp|Q9Y266|NUDC_HUMAN Nuclear migration protein nudC OS=Homo sapiens OX=9606 GN=NUDC PE=1 SV=1;...	Q9Y266	NUDC_HUMAN Nuclear migration protein nudC	Homo sapiens OX=9606	NUDC	1	1	Q9Y266	link		Q9Y266	NUDC_HUMAN	Nuclear migration protein nudC	H. sapiens	331	10726	NUDC	FALSE	0	0	1	0.594799	0	0
>tr|Q5CAQ5|Q5CAQ5_HUMAN Epididymis secretory sperm binding protein OS=Homo sapiens OX=9606 GN=TRA1 PE=2 SV=1;>tr|V9HWP2|V9HWP2_HUMAN Epididymis luminal protein 35 OS=Homo sapiens OX=9606 GN=HEL-S-125m PE=2 SV=1;>sp|P14625|ENPL_HUMAN Endoplasmin OS=Homo sap	29.6	92.339	1.6071e-179	13	17	27.8	802	3207600000	80191000	27	0	0	42442000	37749000	0	0	1200	1200	1200	1200	1200	1200	>sp|P14625|ENPL_HUMAN Endoplasmin OS=Homo sap;...	P14625	ENPL_HUMAN Endoplasmin					Q5CAQ5	link		P14625	ENPL_HUMAN	Endoplasmin	H. sapiens	803	7184	HSP90B1	FALSE	0	0	1	0.889426	0	0
>tr|B4E0U6|B4E0U6_HUMAN cDNA FLJ53687, highly similar to Hsc70-interacting protein OS=Homo sapiens OX=9606 PE=2 SV=1;>tr|A0A140VKA6|A0A140VKA6_HUMAN Testis secretory sperm-binding protein Li 233m OS=Homo sapiens OX=9606 PE=2 SV=1;>sp|P50502|F10A1_HUMAN Hsc	23.7	40.161	1.7469e-23	14	7	23.7	359	1065700000	96879000	10	0	0	41906000	54973000	0	0	908	908	908	908	908	908	>sp|P50502|F10A1_HUMAN Hsc;...	P50502						B4E0U6	link		P50502	F10A1_HUMAN	Hsc70-interacting protein	H. sapiens	369	6767	ST13	FALSE	0	0	0.762301	1	0	0
>tr|B3KQK3|B3KQK3_HUMAN cDNA FLJ90608 fis, clone PLACE1001777, highly similar to Calumenin OS=Homo sapiens OX=9606 PE=2 SV=1;>tr|H0Y875|H0Y875_HUMAN Calumenin (Fragment) OS=Homo sapiens OX=9606 GN=CALU PE=1 SV=1;>sp|O43852-9|CALU_HUMAN Isoform 9 of Calumen	10.9	14	0.002679	13	1	10.9	119	261940000	52389000	3	0	0	41757000	10632000	0	0	1422	1422	1422	1422	1422	1422	>sp|O43852-9|CALU_HUMAN Isoform 9 of Calumen;...	O43852-9						B3KQK3	link		O43852-9	CALU_HUMAN	Calumenin	H. sapiens	154	813	CALU	FALSE	0	0	1	0.254616	0	0
>tr|E9PK01|E9PK01_HUMAN Elongation factor 1-delta (Fragment) OS=Homo sapiens OX=9606 GN=EEF1D PE=1 SV=1;>sp|P29692|EF1D_HUMAN Elongation factor 1-delta OS=Homo sapiens OX=9606 GN=EEF1D PE=1 SV=5;>sp|P29692-3|EF1D_HUMAN Isoform 3 of Elongation factor 1-delt	31	28.821	1.5135e-48	30	6	31	261	1183100000	78871000	10	0	0	41598000	37273000	0	0	1072	1072	1072	1072	1072	1072	>sp|P29692|EF1D_HUMAN Elongation factor 1-delta OS=Homo sapiens OX=9606 GN=EEF1D PE=1 SV=5;>sp|P29692-3|EF1D_HUMAN Isoform 3 of Elongation factor 1-delt;...	P29692	EF1D_HUMAN Elongation factor 1-delta	Homo sapiens OX=9606	EEF1D	1	5	E9PK01	link		P29692	EF1D_HUMAN	Elongation factor 1-delta	H. sapiens	281	null	EEF1D	FALSE	0	0	1	0.896029	0	0
>sp|Q00610-2|CLH1_HUMAN Isoform 2 of Clathrin heavy chain 1 OS=Homo sapiens OX=9606 GN=CLTC;>sp|Q00610|CLH1_HUMAN Clathrin heavy chain 1 OS=Homo sapiens OX=9606 GN=CLTC PE=1 SV=5;>tr|A0A087WVQ6|A0A087WVQ6_HUMAN Clathrin heavy chain OS=Homo sapiens OX=9606	41.9	187.89	0	17	47	41.9	1639	7779400000	85488000	79	0	0	41544000	43944000	0	0	695	695	695	695	695	695	>sp|Q00610-2|CLH1_HUMAN Isoform 2 of Clathrin heavy chain 1 OS=Homo sapiens OX=9606 GN=CLTC;>sp|Q00610|CLH1_HUMAN Clathrin heavy chain 1 OS=Homo sapiens OX=9606 GN=CLTC PE=1 SV=5;...	Q00610-2	CLH1_HUMAN Isoform 2 of Clathrin heavy chain 1	Homo sapiens OX=9606				Q00610-2	link		Q00610-2	CLH1_HUMAN	Clathrin heavy chain 1	H. sapiens	1639	1213	CLTC	FALSE	0	0	0.945385	1	0	0
>tr|Q5T626|Q5T626_HUMAN Nuclear autoantigenic sperm protein (Histone-binding) OS=Homo sapiens OX=9606 GN=NASP PE=2 SV=1;>sp|P49321-2|NASP_HUMAN Isoform 2 of Nuclear autoantigenic sperm protein OS=Homo sapiens OX=9606 GN=NASP;>sp|P49321|NASP_HUMAN Nuclear a	22	48.804	7.6046e-41	16	7	22	449	1969000000	89500000	20	0	0	41038000	48461000	0	0	929	929	929	929	929	929	>sp|P49321-2|NASP_HUMAN Isoform 2 of Nuclear autoantigenic sperm protein OS=Homo sapiens OX=9606 GN=NASP;>sp|P49321|NASP_HUMAN Nuclear a;...	P49321-2	NASP_HUMAN Isoform 2 of Nuclear autoantigenic sperm protein	Homo sapiens OX=9606				Q5T626	link		P49321-2	NASP_HUMAN	Nuclear autoantigenic sperm protein	H. sapiens	449	4678	NASP	FALSE	0	0	0.846825	1	0	0
>sp|O14737|PDCD5_HUMAN Programmed cell death protein 5 OS=Homo sapiens OX=9606 GN=PDCD5 PE=1 SV=3;>tr|Q3HM38|Q3HM38_HUMAN Programmed cell death 5 short isoform OS=Homo sapiens OX=9606 GN=PDCD5 PE=1 SV=1;>tr|X6R2P6|X6R2P6_HUMAN Programmed cell death protein	28	14.285	4.3245e-27	6	4	28	125	579890000	57989000	8	0	0	40773000	17217000	0	0	1473	1473	1473	1473	1473	1473	>sp|O14737|PDCD5_HUMAN Programmed cell death protein 5 OS=Homo sapiens OX=9606 GN=PDCD5 PE=1 SV=3;...	O14737	PDCD5_HUMAN Programmed cell death protein 5	Homo sapiens OX=9606	PDCD5	1	3	O14737	link		O14737	PDCD5_HUMAN	Programmed cell death protein 5	H. sapiens	125	9141	PDCD5	FALSE	0	0	1	0.422265	0	0
>tr|C9JL85|C9JL85_HUMAN Myotrophin OS=Homo sapiens OX=9606 GN=MTPN PE=1 SV=1;>tr|Q69YG1|Q69YG1_HUMAN Myotrophin OS=Homo sapiens OX=9606 GN=DKFZp761E1322 PE=2 SV=1;>sp|P58546|MTPN_HUMAN Myotrophin OS=Homo sapiens OX=9606 GN=MTPN PE=1 SV=2	51.9	5.7044	4.6583e-20	3	2	51.9	52	214280000	71425000	2	0	0	40585000	30841000	0	0	833	833	833	833	833	833	>sp|P58546|MTPN_HUMAN Myotrophin OS=Homo sapiens OX=9606 GN=MTPN PE=1 SV=2;...	P58546	MTPN_HUMAN Myotrophin	Homo sapiens OX=9606	MTPN	1	2	C9JL85	link		P58546	MTPN_HUMAN	Myotrophin	H. sapiens	118	136319	MTPN	FALSE	0	0	1	0.759911	0	0
>sp|Q08J23-2|NSUN2_HUMAN Isoform 2 of RNA cytosine C(5)-methyltransferase NSUN2 OS=Homo sapiens OX=9606 GN=NSUN2;>sp|Q08J23|NSUN2_HUMAN RNA cytosine C(5)-methyltransferase NSUN2 OS=Homo sapiens OX=9606 GN=NSUN2 PE=1 SV=2;>sp|Q08J23-3|NSUN2_HUMAN Isoform 3	30.5	82.392	2.2631e-101	4	17	30.5	732	3163500000	75321000	21	0	0	40232000	35088000	0	0	658	658	658	658	658	658	>sp|Q08J23-2|NSUN2_HUMAN Isoform 2 of RNA cytosine C(5)-methyltransferase NSUN2 OS=Homo sapiens OX=9606 GN=NSUN2;>sp|Q08J23|NSUN2_HUMAN RNA cytosine C(5)-methyltransferase NSUN2 OS=Homo sapiens OX=9606 GN=NSUN2 PE=1 SV=2;>sp|Q08J23-3|NSUN2_HUMAN Isoform 3 ;...	Q08J23-2	NSUN2_HUMAN Isoform 2 of RNA cytosine C(5)-methyltransferase NSUN2	Homo sapiens OX=9606				Q08J23-2	link		Q08J23-2	NSUN2_HUMAN	tRNA (cytosine(34)-C(5))-methyltransferase	H. sapiens	732	54888	NSUN2	FALSE	0	0	1	0.872142	0	0
>sp|P61160|ARP2_HUMAN Actin-related protein 2 OS=Homo sapiens OX=9606 GN=ACTR2 PE=1 SV=1;>tr|Q8IY98|Q8IY98_HUMAN Actin-related protein 2 OS=Homo sapiens OX=9606 GN=ACTR2 PE=2 SV=1;>tr|F5H6T1|F5H6T1_HUMAN Actin-related protein 2 OS=Homo sapiens OX=9606 GN=A	29.7	44.76	1.4004e-68	6	7	29.7	394	1048500000	80658000	13	0	0	40011000	40646000	0	0	811	811	811	811	811	811	>sp|P61160|ARP2_HUMAN Actin-related protein 2 OS=Homo sapiens OX=9606 GN=ACTR2 PE=1 SV=1;...	P61160	ARP2_HUMAN Actin-related protein 2	Homo sapiens OX=9606	ACTR2	1	1	P61160	link		P61160	ARP2_HUMAN	Actin-related protein 2	H. sapiens	394	10097	ACTR2	FALSE	0	0	0.984377	1	0	0
>tr|Q6IAV3|Q6IAV3_HUMAN Eukaryotic translation initiation factor 1, isoform CRA_a OS=Homo sapiens OX=9606 GN=SUI1 PE=2 SV=1;>sp|P41567|EIF1_HUMAN Eukaryotic translation initiation factor 1 OS=Homo sapiens OX=9606 GN=EIF1 PE=1 SV=1;>tr|K7EM18|K7EM18_HUMAN E	53.1	12.732	2.0457e-39	7	3	53.1	113	376360000	75272000	4	0	0	39724000	35548000	0	0	976	976	976	976	976	976	>sp|P41567|EIF1_HUMAN Eukaryotic translation initiation factor 1 OS=Homo sapiens OX=9606 GN=EIF1 PE=1 SV=1;...	P41567	EIF1_HUMAN Eukaryotic translation initiation factor 1	Homo sapiens OX=9606	EIF1	1	1	Q6IAV3	link		P41567	EIF1_HUMAN	Eukaryotic translation initiation factor 1	H. sapiens	113	10209	EIF1	FALSE	0	0	1	0.894875	0	0
>sp|P07910-3|HNRPC_HUMAN Isoform 3 of Heterogeneous nuclear ribonucleoproteins C1/C2 OS=Homo sapiens OX=9606 GN=HNRNPC;>tr|G3V576|G3V576_HUMAN Heterogeneous nuclear ribonucleoproteins C1/C2 OS=Homo sapiens OX=9606 GN=HNRNPC PE=1 SV=1;>tr|G3V4W0|G3V4W0_HUMA	10.2	25.23	2.1683e-08	34	2	10.2	226	860850000	66219000	6	0	0	39494000	26725000	0	0	1279	1279	1279	1279	1279	1279	>sp|P07910-3|HNRPC_HUMAN Isoform 3 of Heterogeneous nuclear ribonucleoproteins C1/C2 OS=Homo sapiens OX=9606 GN=HNRNPC;...	P07910-3	HNRPC_HUMAN Isoform 3 of Heterogeneous nuclear ribonucleoproteins C1/C2	Homo sapiens OX=9606				P07910-3	link		P07910-3	HNRPC_HUMAN	Heterogeneous nuclear ribonucleoproteins C1/C2	H. sapiens	226	3183	HNRNPC	FALSE	0	0	1	0.676685	0	0
>tr|A0A384NL63|A0A384NL63_HUMAN Epididymis secretory sperm binding protein OS=Homo sapiens OX=9606 GN=HNRPA3 PE=2 SV=1;>sp|P51991|ROA3_HUMAN Heterogeneous nuclear ribonucleoprotein A3 OS=Homo sapiens OX=9606 GN=HNRNPA3 PE=1 SV=2;>tr|B4E3E6|B4E3E6_HUMAN cDN	17.2	39.594	8.5147e-22	8	5	17.2	378	1552000000	81682000	7	0	0	39417000	42265000	0	0	888	888	888	888	888	888	>sp|P51991|ROA3_HUMAN Heterogeneous nuclear ribonucleoprotein A3 OS=Homo sapiens OX=9606 GN=HNRNPA3 PE=1 SV=2;...	P51991	ROA3_HUMAN Heterogeneous nuclear ribonucleoprotein A3	Homo sapiens OX=9606	HNRNPA3	1	2	A0A384NL63	link		P51991	ROA3_HUMAN	Heterogeneous nuclear ribonucleoprotein A3	H. sapiens	378	220988	HNRNPA3	FALSE	0	0	0.932616	1	0	0
>sp|Q16186|ADRM1_HUMAN Proteasomal ubiquitin receptor ADRM1 OS=Homo sapiens OX=9606 GN=ADRM1 PE=1 SV=2;>tr|B4DMP7|B4DMP7_HUMAN cDNA FLJ56666, highly similar to Adhesion-regulating molecule 1 OS=Homo sapiens OX=9606 PE=2 SV=1;>tr|Q68E00|Q68E00_HUMAN Unchara	8.1	42.153	4.3992e-29	4	3	8.1	407	451130000	41012000	2	0	0	39069000	1943500	0	0	541	541	541	541	541	541	>sp|Q16186|ADRM1_HUMAN Proteasomal ubiquitin receptor ADRM1 OS=Homo sapiens OX=9606 GN=ADRM1 PE=1 SV=2;...	Q16186	ADRM1_HUMAN Proteasomal ubiquitin receptor ADRM1	Homo sapiens OX=9606	ADRM1	1	2	Q16186	link		Q16186	ADRM1_HUMAN	Proteasomal ubiquitin receptor ADRM1	H. sapiens	407	11047	ADRM1	FALSE	0	0	1	0.0497453	0	0
>tr|B4DJV2|B4DJV2_HUMAN Citrate synthase OS=Homo sapiens OX=9606 GN=CS PE=1 SV=1;>tr|A0A024RB75|A0A024RB75_HUMAN Citrate synthase OS=Homo sapiens OX=9606 GN=CS PE=3 SV=1;>sp|O75390|CISY_HUMAN Citrate synthase, mitochondrial OS=Homo sapiens OX=9606 GN=CS PE	41.9	50.431	3.3113e-123	26	11	41.9	453	1712600000	95146000	15	0	0	38056000	57090000	0	0	1395	1395	1395	1395	1395	1395	>sp|O75390|CISY_HUMAN Citrate synthase, mitochondrial OS=Homo sapiens OX=9606 GN=CS PE;...	O75390	CISY_HUMAN Citrate synthase, mitochondrial	Homo sapiens OX=9606				B4DJV2	link		O75390	CISY_HUMAN	Citrate synthase, mitochondrial	H. sapiens	466	1431	CS	TRUE	0	0	0.666597	1	0	0
>tr|F8VVM2|F8VVM2_HUMAN Phosphate carrier protein, mitochondrial OS=Homo sapiens OX=9606 GN=SLC25A3 PE=1 SV=1;>tr|Q8NCF7|Q8NCF7_HUMAN cDNA FLJ90278 fis, clone NT2RP1000325, highly similar to Phosphate carrier protein, mitochondrialprecursor OS=Homo sapiens	26.5	36.161	2.1167e-44	11	7	26.5	324	2085600000	115870000	10	0	0	38022000	77843000	0	0	697	697	697	697	697	697	>tr|F8VVM2|F8VVM2_HUMAN Phosphate carrier protein, mitochondrial OS=Homo sapiens OX=9606 GN=SLC25A3 PE=1 SV=1;...	F8VVM2	F8VVM2_HUMAN Phosphate carrier protein, mitochondrial	Homo sapiens OX=9606	SLC25A3	1	1	F8VVM2	link		F8VVM2	F8VVM2_HUMAN	Phosphate carrier protein, mitochondrial	H. sapiens	324	5250	SLC25A3	TRUE	0	0	0.488445	1	0	0
>tr|A0A1X7SBS1|A0A1X7SBS1_HUMAN Heterogeneous nuclear ribonucleoprotein U OS=Homo sapiens OX=9606 GN=HNRNPU PE=1 SV=1;>tr|B3KX72|B3KX72_HUMAN cDNA FLJ44920 fis, clone BRAMY3011501, highly similar to Heterogeneous nuclear ribonucleoprotein U OS=Homo sapiens	24.1	81.794	6.7919e-89	22	14	24.1	744	2684800000	81357000	19	0	0	37931000	43427000	0	0	692	692	692	692	692	692	>tr|A0A1X7SBS1|A0A1X7SBS1_HUMAN Heterogeneous nuclear ribonucleoprotein U OS=Homo sapiens OX=9606 GN=HNRNPU PE=1 SV=1;...	A0A1X7SBS1	A0A1X7SBS1_HUMAN Heterogeneous nuclear ribonucleoprotein U	Homo sapiens OX=9606	HNRNPU	1	1	A0A1X7SBS1	link		A0A1X7SBS1	A0A1X7SBS1_HUMAN	Heterogeneous nuclear ribonucleoprotein U	H. sapiens	744	3192	HNRNPU	FALSE	0	0	0.873443	1	0	0
>tr|A0A140VK44|A0A140VK44_HUMAN Proteasome subunit alpha type OS=Homo sapiens OX=9606 PE=2 SV=1;>sp|P60900|PSA6_HUMAN Proteasome subunit alpha type-6 OS=Homo sapiens OX=9606 GN=PSMA6 PE=1 SV=1;>tr|G3V5Z7|G3V5Z7_HUMAN Proteasome subunit alpha type OS=Homo s	29.3	27.399	7.5059e-33	13	6	29.3	246	1261400000	74199000	14	0	0	37805000	36395000	0	0	822	822	822	822	822	822	>sp|P60900|PSA6_HUMAN Proteasome subunit alpha type-6 OS=Homo sapiens OX=9606 GN=PSMA6 PE=1 SV=1;...	P60900	PSA6_HUMAN Proteasome subunit alpha type-6	Homo sapiens OX=9606	PSMA6	1	1	A0A140VK44	link		P60900	PSA6_HUMAN	Proteasome subunit alpha type-6	H. sapiens	246	5687	PSMA6	TRUE	0	0	1	0.962703	0	0
>tr|Q7Z612|Q7Z612_HUMAN Acidic ribosomal phosphoprotein P1 OS=Homo sapiens OX=9606 PE=2 SV=1;>tr|A0A024R608|A0A024R608_HUMAN Ribosomal protein, large, P1, isoform CRA_a OS=Homo sapiens OX=9606 GN=RPLP1 PE=3 SV=1;>sp|P05386|RLA1_HUMAN 60S acidic ribosomal p	28.3	11.399	2.3842e-34	3	2	28.3	113	275690000	91897000	4	0	0	37214000	54682000	0	0	1304	1304	1304	1304	1304	1304	>sp|P05386|RLA1_HUMAN 60S acidic ribosomal p;...	P05386						Q7Z612	link		P05386	RLA1_HUMAN	60S acidic ribosomal protein P1	H. sapiens	114	6176	RPLP1	FALSE	0	0	0.680553	1	0	0
>tr|B4DEP6|B4DEP6_HUMAN cDNA FLJ59206, highly similar to Eukaryotic translation initiation factor 4B OS=Homo sapiens OX=9606 PE=2 SV=1;>sp|P23588|IF4B_HUMAN Eukaryotic translation initiation factor 4B OS=Homo sapiens OX=9606 GN=EIF4B PE=1 SV=2;>tr|E7EX17|E	20.4	66.127	1.5878e-61	13	8	20.4	587	1472900000	54552000	13	0	0	37158000	17393000	0	0	1127	1127	1127	1127	1127	1127	>sp|P23588|IF4B_HUMAN Eukaryotic translation initiation factor 4B OS=Homo sapiens OX=9606 GN=EIF4B PE=1 SV=2;...	P23588	IF4B_HUMAN Eukaryotic translation initiation factor 4B	Homo sapiens OX=9606	EIF4B	1	2	B4DEP6	link		P23588	IF4B_HUMAN	Eukaryotic translation initiation factor 4B	H. sapiens	611	1975	EIF4B	FALSE	0	0	1	0.468082	0	0
>tr|V9HWC7|V9HWC7_HUMAN Epididymis secretory sperm binding protein Li 128m OS=Homo sapiens OX=9606 GN=HEL-S-128m PE=2 SV=1;>tr|A0A024R938|A0A024R938_HUMAN Peroxiredoxin 6, isoform CRA_a OS=Homo sapiens OX=9606 GN=PRDX6 PE=4 SV=1;>sp|P30041|PRDX6_HUMAN Pero	45.1	25.035	1.058e-81	5	7	45.1	224	1277500000	85164000	13	0	0	37077000	48087000	0	0	1070	1070	1070	1070	1070	1070	>sp|P30041|PRDX6_HUMAN Pero;...	P30041						V9HWC7	link		P30041	PRDX6_HUMAN	Peroxiredoxin-6	H. sapiens	224	9588	PRDX6	TRUE	0	0	0.77104	1	0	0
>tr|A0A024R3W7|A0A024R3W7_HUMAN Eukaryotic translation elongation factor 1 beta 2, isoform CRA_a OS=Homo sapiens OX=9606 GN=EEF1B2 PE=3 SV=1;>sp|P24534|EF1B_HUMAN Elongation factor 1-beta OS=Homo sapiens OX=9606 GN=EEF1B2 PE=1 SV=3;>tr|A4D1M6|A4D1M6_HUMAN	37.3	24.763	1.8412e-62	6	5	37.3	225	1092500000	91045000	10	0	0	36883000	54162000	0	0	1124	1124	1124	1124	1124	1124	>sp|P24534|EF1B_HUMAN Elongation factor 1-beta OS=Homo sapiens OX=9606 GN=EEF1B2 PE=1 SV=3;...	P24534	EF1B_HUMAN Elongation factor 1-beta	Homo sapiens OX=9606	EEF1B2	1	3	A0A024R3W7	link		P24534	EF1B_HUMAN	Elongation factor 1-beta	H. sapiens	225	null	EEF1B2	FALSE	0	0	0.680976	1	0	0
>tr|A0A024RAI1|A0A024RAI1_HUMAN ARP3 actin-related protein 3 homolog (Yeast), isoform CRA_a OS=Homo sapiens OX=9606 GN=ACTR3 PE=3 SV=1;>sp|P61158|ARP3_HUMAN Actin-related protein 3 OS=Homo sapiens OX=9606 GN=ACTR3 PE=1 SV=3;>tr|B4DXW1|B4DXW1_HUMAN Actin-re	44	47.371	2.4684e-64	17	10	44	418	1536700000	73176000	15	0	0	36787000	36388000	0	0	812	812	812	812	812	812	>sp|P61158|ARP3_HUMAN Actin-related protein 3 OS=Homo sapiens OX=9606 GN=ACTR3 PE=1 SV=3;...	P61158	ARP3_HUMAN Actin-related protein 3	Homo sapiens OX=9606	ACTR3	1	3	A0A024RAI1	link		P61158	ARP3_HUMAN	Actin-related protein 3	H. sapiens	418	10096	ACTR3	FALSE	0	0	1	0.989154	0	0
>tr|H0YN26|H0YN26_HUMAN Acidic leucine-rich nuclear phosphoprotein 32 family member A OS=Homo sapiens OX=9606 GN=ANP32A PE=1 SV=1;>tr|Q6PKH8|Q6PKH8_HUMAN ANP32A protein (Fragment) OS=Homo sapiens OX=9606 GN=ANP32A PE=2 SV=1;>tr|Q08AJ6|Q08AJ6_HUMAN ANP32A p	59.3	19.997	2.7791e-81	10	8	59.3	177	792580000	88065000	11	0	0	36425000	51640000	0	0	992	992	992	992	992	992	>tr|H0YN26|H0YN26_HUMAN Acidic leucine-rich nuclear phosphoprotein 32 family member A OS=Homo sapiens OX=9606 GN=ANP32A PE=1 SV=1;...	H0YN26	H0YN26_HUMAN Acidic leucine-rich nuclear phosphoprotein 32 family member A	Homo sapiens OX=9606	ANP32A	1	1	H0YN26	link		H0YN26	H0YN26_HUMAN	Acidic leucine-rich nuclear phosphoprotein 32 family member A	H. sapiens	177	8125	ANP32A	FALSE	0	0	0.705364	1	0	0
>tr|A0A024R1N1|A0A024R1N1_HUMAN Myosin, heavy polypeptide 9, non-muscle, isoform CRA_a OS=Homo sapiens OX=9606 GN=MYH9 PE=3 SV=1;>sp|P35579|MYH9_HUMAN Myosin-9 OS=Homo sapiens OX=9606 GN=MYH9 PE=1 SV=4;>tr|A0A0U4BW16|A0A0U4BW16_HUMAN Non-muscle myosin heav	29.5	226.53	0	43	43	29.5	1960	6514500000	62640000	65	0	0	36408000	26174000	0	57491	1020	1020	1020	1020	1020	1020	>sp|P35579|MYH9_HUMAN Myosin-9 OS=Homo sapiens OX=9606 GN=MYH9 PE=1 SV=4;...	P35579	MYH9_HUMAN Myosin-9	Homo sapiens OX=9606	MYH9	1	4	A0A024R1N1	link		P35579	MYH9_HUMAN	Myosin-9	H. sapiens	1960	4627	MYH9	FALSE	0	0	1	0.718908	0	0.00157908
>tr|B4DMF5|B4DMF5_HUMAN Glutamate dehydrogenase OS=Homo sapiens OX=9606 PE=2 SV=1;>tr|Q53GW3|Q53GW3_HUMAN Glutamate dehydrogenase 1 variant (Fragment) OS=Homo sapiens OX=9606 PE=2 SV=1;>tr|E9KL48|E9KL48_HUMAN Epididymis secretory sperm binding protein OS=H	33.6	56.603	4.8087e-91	15	12	33.6	509	1933500000	64449000	20	0	0	36122000	28328000	0	0	1345	1345	1345	1345	1345	1345	>tr|B4DMF5|B4DMF5_HUMAN Glutamate dehydrogenase OS=Homo sapiens OX=9606 PE=2 SV=1;...	B4DMF5	B4DMF5_HUMAN Glutamate dehydrogenase			2	1	B4DMF5	link										0	0	1	0.784231	0	0
>tr|Q59EL5|Q59EL5_HUMAN Aldo-keto reductase family 1, member B1 variant (Fragment) OS=Homo sapiens OX=9606 PE=2 SV=1;>tr|E9PCX2|E9PCX2_HUMAN Aldo-keto reductase family 1 member B1 OS=Homo sapiens OX=9606 GN=AKR1B1 PE=1 SV=1;>tr|A0A024R7A8|A0A024R7A8_HUMAN	26.5	29.155	5.5143e-30	6	4	22.7	260	915800000	65414000	6	0	0	35939000	29476000	0	0	1193	1193	1193	1193	1193	1193	>tr|Q59EL5|Q59EL5_HUMAN Aldo-keto reductase family 1, member B1 variant (Fragment) OS=Homo sapiens OX=9606 PE=2 SV=1;...	Q59EL5	Q59EL5_HUMAN Aldo-keto reductase family 1, member B1 variant (Fragment)			2	1	Q59EL5	link										0	0	1	0.820168	0	0
>tr|Q6IAU5|Q6IAU5_HUMAN PPM1G protein OS=Homo sapiens OX=9606 GN=PPM1G PE=2 SV=1;>tr|B2R665|B2R665_HUMAN cDNA, FLJ92810, highly similar to Homo sapiens protein phosphatase 1G (formerly 2C), magnesium-dependent, gamma isoform (PPM1G), mRNA OS=Homo sapiens O	13.9	59.271	6.9398e-33	7	6	13.9	546	1236700000	49467000	9	0	0	35851000	13617000	0	0	1452	1452	1452	1452	1452	1452	>tr|Q6IAU5|Q6IAU5_HUMAN PPM1G protein OS=Homo sapiens OX=9606 GN=PPM1G PE=2 SV=1;...	Q6IAU5	Q6IAU5_HUMAN PPM1G protein	Homo sapiens OX=9606	PPM1G	2	1	Q6IAU5	link										0	0	1	0.379822	0	0
>sp|O43776|SYNC_HUMAN Asparagine--tRNA ligase, cytoplasmic OS=Homo sapiens OX=9606 GN=NARS1 PE=1 SV=1;>tr|B4DN60|B4DN60_HUMAN cDNA FLJ52703, highly similar to Asparaginyl-tRNA synthetase, cytoplasmic (EC6.1.1.22) OS=Homo sapiens OX=9606 PE=2 SV=1	25.5	62.942	2.2561e-88	9	11	25.5	548	1558600000	70845000	18	0	0	35842000	35003000	0	0	1425	1425	1425	1425	1425	1425	>sp|O43776|SYNC_HUMAN Asparagine--tRNA ligase, cytoplasmic OS=Homo sapiens OX=9606 GN=NARS1 PE=1 SV=1;...	O43776	SYNC_HUMAN Asparagine--tRNA ligase, cytoplasmic	Homo sapiens OX=9606	NARS1	1	1	O43776	link		O43776	SYNC_HUMAN	Asparagine--tRNA ligase, cytoplasmic	H. sapiens	548	4677	NARS	FALSE	0	0	1	0.976592	0	0
>sp|Q9Y262|EIF3L_HUMAN Eukaryotic translation initiation factor 3 subunit L OS=Homo sapiens OX=9606 GN=EIF3L PE=1 SV=1;>tr|B3KPB9|B3KPB9_HUMAN Eukaryotic translation initiation factor 3 subunit L OS=Homo sapiens OX=9606 GN=EIF3L PE=2 SV=1;>tr|B0QY89|B0QY89	36.9	66.726	1.8492e-117	13	17	36.9	564	1752200000	60421000	23	0	0	35814000	24607000	0	0	166	166	166	166	166	166	>sp|Q9Y262|EIF3L_HUMAN Eukaryotic translation initiation factor 3 subunit L OS=Homo sapiens OX=9606 GN=EIF3L PE=1 SV=1;...	Q9Y262	EIF3L_HUMAN Eukaryotic translation initiation factor 3 subunit L	Homo sapiens OX=9606	EIF3L	1	1	Q9Y262	link		Q9Y262	EIF3L_HUMAN	Eukaryotic translation initiation factor 3 subunit L	H. sapiens	564	51386	EIF3L	FALSE	0	0	1	0.687078	0	0
>sp|Q96AG4|LRC59_HUMAN Leucine-rich repeat-containing protein 59 OS=Homo sapiens OX=9606 GN=LRRC59 PE=1 SV=1	19.5	34.93	6.9768e-22	1	5	19.5	307	758810000	54201000	9	0	0	35715000	18485000	0	0	380	380	380	380	380	380	>sp|Q96AG4|LRC59_HUMAN Leucine-rich repeat-containing protein 59 OS=Homo sapiens OX=9606 GN=LRRC59 PE=1 SV=1	Q96AG4	LRC59_HUMAN Leucine-rich repeat-containing protein 59	Homo sapiens OX=9606	LRRC59	1	1	Q96AG4	link		Q96AG4	LRC59_HUMAN	Leucine-rich repeat-containing protein 59	H. sapiens	307	55379	LRRC59	FALSE	0	0	1	0.51757	0	0
>sp|P49458|SRP09_HUMAN Signal recognition particle 9 kDa protein OS=Homo sapiens OX=9606 GN=SRP9 PE=1 SV=2;>tr|Q6P2S0|Q6P2S0_HUMAN SRP9 protein OS=Homo sapiens OX=9606 GN=SRP9 PE=1 SV=1;>tr|Q659G3|Q659G3_HUMAN SRP9 protein OS=Homo sapiens OX=9606 GN=SRP9 P	34.9	10.112	5.9541e-13	7	3	34.9	86	394640000	56377000	5	0	0	35415000	20962000	0	0	924	924	924	924	924	924	>sp|P49458|SRP09_HUMAN Signal recognition particle 9 kDa protein OS=Homo sapiens OX=9606 GN=SRP9 PE=1 SV=2;...	P49458	SRP09_HUMAN Signal recognition particle 9 kDa protein	Homo sapiens OX=9606	SRP9	1	2	P49458	link		P49458	SRP09_HUMAN	Signal recognition particle 9 kDa protein	H. sapiens	86	6726	SRP9	FALSE	0	0	1	0.591896	0	0
>tr|Q53HH2|Q53HH2_HUMAN Mitochondrial ATP synthase, O subunit variant (Fragment) OS=Homo sapiens OX=9606 PE=2 SV=1;>sp|P48047|ATPO_HUMAN ATP synthase subunit O, mitochondrial OS=Homo sapiens OX=9606 GN=ATP5PO PE=1 SV=1;>tr|A0A494C0K9|A0A494C0K9_HUMAN ATP s	34.7	23.261	7.6928e-40	6	6	34.7	213	1439700000	119970000	9	0	0	35257000	84714000	0	0	944	944	944	944	944	944	>sp|P48047|ATPO_HUMAN ATP synthase subunit O, mitochondrial OS=Homo sapiens OX=9606 GN=ATP5PO PE=1 SV=1;...	P48047	ATPO_HUMAN ATP synthase subunit O, mitochondrial	Homo sapiens OX=9606	ATP5PO	1	1	Q53HH2	link		P48047	ATPO_HUMAN	ATP synthase subunit O, mitochondrial	H. sapiens	213	539	ATP5PO	TRUE	0	0	0.416189	1	0	0
>sp|P62841|RS15_HUMAN 40S ribosomal protein S15 OS=Homo sapiens OX=9606 GN=RPS15 PE=1 SV=2;>tr|K7ELC2|K7ELC2_HUMAN 40S ribosomal protein S15 OS=Homo sapiens OX=9606 GN=RPS15 PE=1 SV=1;>tr|K7EM56|K7EM56_HUMAN 40S ribosomal protein S15 OS=Homo sapiens OX=960	55.2	17.04	6.7403e-51	8	4	55.2	145	608590000	86941000	8	0	0	35226000	51716000	0	0	754	754	754	754	754	754	>sp|P62841|RS15_HUMAN 40S ribosomal protein S15 OS=Homo sapiens OX=9606 GN=RPS15 PE=1 SV=2;...	P62841	RS15_HUMAN 40S ribosomal protein S15	Homo sapiens OX=9606	RPS15	1	2	P62841	link		P62841	RS15_HUMAN	40S ribosomal protein S15	H. sapiens	145	6209	RPS15	FALSE	0	0	0.681143	1	0	0
>tr|A0A5J6DL13|A0A5J6DL13_HUMAN MHC class II antigen (Fragment) OS=Homo sapiens OX=9606 GN=HLA-DQA1 PE=4 SV=1;>tr|A0A5A4LHJ0|A0A5A4LHJ0_HUMAN MHC class II antigen (Fragment) OS=Homo sapiens OX=9606 GN=HLA-DQA1 PE=3 SV=1;>tr|A0A4P8PFS1|A0A4P8PFS1_HUMAN MHC	17.6	20.02	9.6431e-09	191	1	6.8	176	375310000	62552000	2	0	0	35011000	27542000	0	0	116	116	116	116	116	116	>tr|A0A5J6DL13|A0A5J6DL13_HUMAN MHC class II antigen (Fragment) OS=Homo sapiens OX=9606 GN=HLA-DQA1 PE=4 SV=1;...	A0A5J6DL13	A0A5J6DL13_HUMAN MHC class II antigen (Fragment)	Homo sapiens OX=9606	HLA-DQA1	4	1	A0A5J6DL13	link										0	0	1	0.786667	0	0
>tr|B4DN41|B4DN41_HUMAN cDNA FLJ53366, highly similar to Probable ATP-dependent RNA helicase DDX5 OS=Homo sapiens OX=9606 PE=2 SV=1;>tr|J3KTA4|J3KTA4_HUMAN Probable ATP-dependent RNA helicase DDX5 OS=Homo sapiens OX=9606 GN=DDX5 PE=1 SV=1;>tr|B5BUE6|B5BUE6	26.7	67.762	8.5215e-106	18	13	26.7	603	1915400000	61786000	20	0	0	34912000	26874000	0	0	1176	1176	1176	1176	1176	1176	>tr|B4DN41|B4DN41_HUMAN cDNA FLJ53366, highly similar to Probable ATP-dependent RNA helicase DDX5 OS=Homo sapiens OX=9606 PE=2 SV=1;...	B4DN41	B4DN41_HUMAN cDNA FLJ53366, highly similar to Probable ATP-dependent RNA helicase DDX5			2	1	B4DN41	link										0	0	1	0.769764	0	0
>sp|Q8WW12-2|PCNP_HUMAN Isoform 2 of PEST proteolytic signal-containing nuclear protein OS=Homo sapiens OX=9606 GN=PCNP;>sp|Q8WW12|PCNP_HUMAN PEST proteolytic signal-containing nuclear protein OS=Homo sapiens OX=9606 GN=PCNP PE=1 SV=2	12.3	13.544	1.5751e-05	2	1	12.3	130	243760000	34822000	2	0	0	34822000	0	0	0	425	425	425	425	425	425	>sp|Q8WW12-2|PCNP_HUMAN Isoform 2 of PEST proteolytic signal-containing nuclear protein OS=Homo sapiens OX=9606 GN=PCNP;>sp|Q8WW12|PCNP_HUMAN PEST proteolytic signal-containing nuclear protein OS=Homo sapiens OX=9606 GN=PCNP PE=1 SV=2;...	Q8WW12-2	PCNP_HUMAN Isoform 2 of PEST proteolytic signal-containing nuclear protein	Homo sapiens OX=9606				Q8WW12-2	link		Q8WW12-2	PCNP_HUMAN	PEST proteolytic signal-containing nuclear protein	H. sapiens	130	57092	PCNP	FALSE	0	0	1	0	0	0
>tr|A0A024R1U4|A0A024R1U4_HUMAN RAB5C, member RAS oncogene family, isoform CRA_a OS=Homo sapiens OX=9606 GN=RAB5C PE=4 SV=1;>sp|P51148|RAB5C_HUMAN Ras-related protein Rab-5C OS=Homo sapiens OX=9606 GN=RAB5C PE=1 SV=2;>sp|P51148-2|RAB5C_HUMAN Isoform 2 of R	29.2	23.482	2.0329e-14	23	5	29.2	216	605030000	55002000	7	0	0	34667000	20336000	0	0	898	898	898	898	898	898	>sp|P51148|RAB5C_HUMAN Ras-related protein Rab-5C OS=Homo sapiens OX=9606 GN=RAB5C PE=1 SV=2;>sp|P51148-2|RAB5C_HUMAN Isoform 2 of R;...	P51148	RAB5C_HUMAN Ras-related protein Rab-5C	Homo sapiens OX=9606	RAB5C	1	2	A0A024R1U4	link		P51148	RAB5C_HUMAN	Ras-related protein Rab-5C	H. sapiens	216	5878	RAB5C	FALSE	0	0	1	0.58661	0	0
>tr|A0M8W4|A0M8W4_HUMAN Ubiquitin-conjugating enzyme E2 variant 2 OS=Homo sapiens OX=9606 GN=UBE2V2 PE=2 SV=1;>sp|Q15819|UB2V2_HUMAN Ubiquitin-conjugating enzyme E2 variant 2 OS=Homo sapiens OX=9606 GN=UBE2V2 PE=1 SV=4;>tr|E5RIF1|E5RIF1_HUMAN Ubiquitin-con	18.6	16.363	3.4989e-10	13	3	18.6	145	431940000	43194000	2	0	0	34573000	8620400	0	0	545	545	545	545	545	545	>sp|Q15819|UB2V2_HUMAN Ubiquitin-conjugating enzyme E2 variant 2 OS=Homo sapiens OX=9606 GN=UBE2V2 PE=1 SV=4;...	Q15819	UB2V2_HUMAN Ubiquitin-conjugating enzyme E2 variant 2	Homo sapiens OX=9606	UBE2V2	1	4	A0M8W4	link		Q15819	UB2V2_HUMAN	Ubiquitin-conjugating enzyme E2 variant 2	H. sapiens	145	7336	UBE2V2	FALSE	0	0	1	0.249339	0	0
>sp|P37108|SRP14_HUMAN Signal recognition particle 14 kDa protein OS=Homo sapiens OX=9606 GN=SRP14 PE=1 SV=2;>tr|H0YLA2|H0YLA2_HUMAN Signal recognition particle 14 kDa protein OS=Homo sapiens OX=9606 GN=SRP14 PE=1 SV=1	23.5	14.57	7.094e-27	2	3	23.5	136	612720000	87532000	6	0	0	34085000	52205000	0	1241600	1004	1004	1004	1004	1004	1004	>sp|P37108|SRP14_HUMAN Signal recognition particle 14 kDa protein OS=Homo sapiens OX=9606 GN=SRP14 PE=1 SV=2;...	P37108	SRP14_HUMAN Signal recognition particle 14 kDa protein	Homo sapiens OX=9606	SRP14	1	2	P37108	link		P37108	SRP14_HUMAN	Signal recognition particle 14 kDa protein	H. sapiens	136	6727	SRP14	FALSE	0	0	0.652907	1	0	0.0237832
>tr|A4D275|A4D275_HUMAN Actin-related protein 2/3 complex subunit OS=Homo sapiens OX=9606 GN=ARPC1B PE=2 SV=1;>sp|O15143|ARC1B_HUMAN Actin-related protein 2/3 complex subunit 1B OS=Homo sapiens OX=9606 GN=ARPC1B PE=1 SV=3;>tr|C9JEY1|C9JEY1_HUMAN Actin-rela	25.8	40.949	1.2361e-33	18	7	25.8	372	1213700000	67429000	11	0	0	33534000	33895000	0	0	1458	1458	1458	1458	1458	1458	>sp|O15143|ARC1B_HUMAN Actin-related protein 2/3 complex subunit 1B OS=Homo sapiens OX=9606 GN=ARPC1B PE=1 SV=3;...	O15143	ARC1B_HUMAN Actin-related protein 2/3 complex subunit 1B	Homo sapiens OX=9606	ARPC1B	1	3	A4D275	link		O15143	ARC1B_HUMAN	Actin-related protein 2/3 complex subunit 1B	H. sapiens	372	10095	ARPC1B	FALSE	0	0	0.989349	1	0	0
>tr|A0A158RFU6|A0A158RFU6_HUMAN RAB7, member RAS oncogene family, isoform CRA_a OS=Homo sapiens OX=9606 GN=RAB7A PE=2 SV=1;>sp|P51149|RAB7A_HUMAN Ras-related protein Rab-7a OS=Homo sapiens OX=9606 GN=RAB7A PE=1 SV=1;>tr|C9J592|C9J592_HUMAN Ras-related prot	36.2	23.489	8.9663e-80	9	6	36.2	207	610580000	43613000	8	0	0	33465000	10148000	0	0	897	897	897	897	897	897	>sp|P51149|RAB7A_HUMAN Ras-related protein Rab-7a OS=Homo sapiens OX=9606 GN=RAB7A PE=1 SV=1;...	P51149	RAB7A_HUMAN Ras-related protein Rab-7a	Homo sapiens OX=9606	RAB7A	1	1	A0A158RFU6	link		P51149	RAB7A_HUMAN	Ras-related protein Rab-7a	H. sapiens	207	7879	RAB7A	FALSE	0	0	1	0.303242	0	0
>sp|P62195-2|PRS8_HUMAN Isoform 2 of 26S proteasome regulatory subunit 8 OS=Homo sapiens OX=9606 GN=PSMC5;>tr|A0A140VJS3|A0A140VJS3_HUMAN Testicular tissue protein Li 149 OS=Homo sapiens OX=9606 PE=2 SV=1;>sp|P62195|PRS8_HUMAN 26S proteasome regulatory sub	33.2	44.784	6.3164e-66	14	9	31.4	398	1430000000	59582000	10	0	0	33439000	26142000	0	0	784	784	784	784	784	784	>sp|P62195-2|PRS8_HUMAN Isoform 2 of 26S proteasome regulatory subunit 8 OS=Homo sapiens OX=9606 GN=PSMC5;>sp|P62195|PRS8_HUMAN 26S proteasome regulatory sub;...	P62195-2	PRS8_HUMAN Isoform 2 of 26S proteasome regulatory subunit 8	Homo sapiens OX=9606				P62195-2	link		P62195-2	PRS8_HUMAN	26S proteasome regulatory subunit 8	H. sapiens	398	5705	PSMC5	FALSE	0	0	1	0.781782	0	0
>tr|A0A286YF22|A0A286YF22_HUMAN D-3-phosphoglycerate dehydrogenase OS=Homo sapiens OX=9606 GN=PHGDH PE=1 SV=1;>sp|O43175|SERA_HUMAN D-3-phosphoglycerate dehydrogenase OS=Homo sapiens OX=9606 GN=PHGDH PE=1 SV=4;>tr|B3KSC3|B3KSC3_HUMAN cDNA FLJ35987 fis, clo	42.6	55.938	1.035e-82	23	14	42.6	526	1734900000	72288000	21	0	0	33229000	39059000	0	0	1447	1447	1447	1447	1447	1447	>sp|O43175|SERA_HUMAN D-3-phosphoglycerate dehydrogenase OS=Homo sapiens OX=9606 GN=PHGDH PE=1 SV=4;...	O43175	SERA_HUMAN D-3-phosphoglycerate dehydrogenase	Homo sapiens OX=9606	PHGDH	1	4	A0A286YF22	link		O43175	SERA_HUMAN	D-3-phosphoglycerate dehydrogenase	H. sapiens	533	26227	PHGDH	FALSE	0	0	0.850739	1	0	0
>tr|A8K8G0|A8K8G0_HUMAN cDNA FLJ75113 OS=Homo sapiens OX=9606 PE=2 SV=1;>tr|B7Z958|B7Z958_HUMAN cDNA FLJ53700, highly similar to Hepatoma-derived growth factor OS=Homo sapiens OX=9606 PE=2 SV=1;>sp|P51858-2|HDGF_HUMAN Isoform 2 of Hepatoma-derived growth f	13.5	22.964	5.1007e-09	8	2	13.5	208	486920000	32461000	2	0	0	32461000	0	0	0	890	890	890	890	890	890	>sp|P51858-2|HDGF_HUMAN Isoform 2 of Hepatoma-derived growth f;...	P51858-2						A8K8G0	link		P51858-2	HDGF_HUMAN	Hepatoma-derived growth factor	H. sapiens	233	3068	HDGF	FALSE	0	0	1	0	0	0
>sp|O43399-6|TPD54_HUMAN Isoform 6 of Tumor protein D54 OS=Homo sapiens OX=9606 GN=TPD52L2;>tr|Q68E05|Q68E05_HUMAN Tumor protein D52-like 2, isoform CRA_f OS=Homo sapiens OX=9606 GN=DKFZp686A1765 PE=2 SV=1;>sp|O43399-2|TPD54_HUMAN Isoform 2 of Tumor protei	33.7	17.473	8.8386e-47	14	4	33.7	163	471790000	52421000	4	0	0	32140000	20281000	0	0	1439	1439	1439	1439	1439	1439	>sp|O43399-6|TPD54_HUMAN Isoform 6 of Tumor protein D54 OS=Homo sapiens OX=9606 GN=TPD52L2;>sp|O43399-2|TPD54_HUMAN Isoform 2 of Tumor protei;...	O43399-6	TPD54_HUMAN Isoform 6 of Tumor protein D54	Homo sapiens OX=9606				O43399-6	link		O43399-6	TPD54_HUMAN	Tumor protein D54	H. sapiens	163	7165	TPD52L2	FALSE	0	0	1	0.631021	0	0
>tr|A0A3Q8AM27|A0A3Q8AM27_HUMAN Protein arginine N-methyltransferase 1 transcript variant 40 OS=Homo sapiens OX=9606 GN=PRMT1 PE=2 SV=1;>tr|E9PKG1|E9PKG1_HUMAN Protein arginine N-methyltransferase 1 OS=Homo sapiens OX=9606 GN=PRMT1 PE=1 SV=1;>tr|Q5U8W9|Q5U	31.7	36.722	1.1489e-29	57	8	31.7	319	1331700000	66585000	13	0	0	32107000	34478000	0	0	338	338	338	338	338	338	>tr|A0A3Q8AM27|A0A3Q8AM27_HUMAN Protein arginine N-methyltransferase 1 transcript variant 40 OS=Homo sapiens OX=9606 GN=PRMT1 PE=2 SV=1;...	A0A3Q8AM27	A0A3Q8AM27_HUMAN Protein arginine N-methyltransferase 1 transcript variant 40	Homo sapiens OX=9606	PRMT1	2	1	A0A3Q8AM27	link										0	0	0.931232	1	0	0
>tr|Q76LA1|Q76LA1_HUMAN CSTB protein OS=Homo sapiens OX=9606 GN=CSTB PE=2 SV=1;>sp|P04080|CYTB_HUMAN Cystatin-B OS=Homo sapiens OX=9606 GN=CSTB PE=1 SV=2;>tr|A0A1W2PQG6|A0A1W2PQG6_HUMAN Cystatin-B (Fragment) OS=Homo sapiens OX=9606 GN=CSTB PE=1 SV=1	33.7	11.139	2.3277e-08	3	2	33.7	98	350390000	58398000	3	0	0	32086000	26312000	0	0	1324	1324	1324	1324	1324	1324	>sp|P04080|CYTB_HUMAN Cystatin-B OS=Homo sapiens OX=9606 GN=CSTB PE=1 SV=2;...	P04080	CYTB_HUMAN Cystatin-B	Homo sapiens OX=9606	CSTB	1	2	Q76LA1	link		P04080	CYTB_HUMAN	Cystatin-B	H. sapiens	98	1476	CSTB	FALSE	0	0	1	0.820046	0	0
>tr|A0A0K0KRL7|A0A0K0KRL7_HUMAN MHC class II antigen (Fragment) OS=Homo sapiens OX=9606 GN=HLA-DPB1 PE=4 SV=1	29.9	10.545	8.4779e-05	1	1	19.5	87	373460000	53351000	2	0	0	31904000	21447000	0	0	114	114	114	114	114	114	>tr|A0A0K0KRL7|A0A0K0KRL7_HUMAN MHC class II antigen (Fragment) OS=Homo sapiens OX=9606 GN=HLA-DPB1 PE=4 SV=1	A0A0K0KRL7	A0A0K0KRL7_HUMAN MHC class II antigen (Fragment)	Homo sapiens OX=9606	HLA-DPB1	4	1	A0A0K0KRL7	link										0	0	1	0.672235	0	0
>tr|V9HW41|V9HW41_HUMAN Epididymis secretory protein Li 71 OS=Homo sapiens OX=9606 GN=HEL-S-71 PE=2 SV=1;>sp|P61088|UBE2N_HUMAN Ubiquitin-conjugating enzyme E2 N OS=Homo sapiens OX=9606 GN=UBE2N PE=1 SV=1;>tr|F8VZ29|F8VZ29_HUMAN Ubiquitin-conjugating enzym	38.2	17.138	1.4641e-16	7	3	38.2	152	568640000	56864000	6	0	0	31715000	25150000	0	0	813	813	813	813	813	813	>sp|P61088|UBE2N_HUMAN Ubiquitin-conjugating enzyme E2 N OS=Homo sapiens OX=9606 GN=UBE2N PE=1 SV=1;...	P61088	UBE2N_HUMAN Ubiquitin-conjugating enzyme E2 N	Homo sapiens OX=9606	UBE2N	1	1	V9HW41	link		P61088	UBE2N_HUMAN	Ubiquitin-conjugating enzyme E2 N	H. sapiens	152	7334	UBE2N	FALSE	0	0	1	0.793	0	0
>tr|Q86WV2|Q86WV2_HUMAN COX4I1 protein OS=Homo sapiens OX=9606 GN=COX4I1 PE=1 SV=1;>tr|H3BN72|H3BN72_HUMAN Cytochrome c oxidase subunit 4 isoform 1, mitochondrial OS=Homo sapiens OX=9606 GN=COX4I1 PE=1 SV=1;>tr|H3BNV9|H3BNV9_HUMAN Cytochrome c oxidase subu	41	9.2906	1.2331e-10	6	3	41	83	458570000	65511000	3	0	0	31571000	33939000	0	0	1217	1217	1217	1217	1217	1217	>tr|Q86WV2|Q86WV2_HUMAN COX4I1 protein OS=Homo sapiens OX=9606 GN=COX4I1 PE=1 SV=1;...	Q86WV2	Q86WV2_HUMAN COX4I1 protein	Homo sapiens OX=9606	COX4I1	1	1	Q86WV2	link		Q86WV2	Q86WV2_HUMAN	Cytochrome c oxidase subunit 4 isoform 1, mitochondrial	H. sapiens	83	1327	COX4I1	TRUE	0	0	0.930228	1	0	0
>tr|A0A024R6K8|A0A024R6K8_HUMAN Epididymis secretory sperm binding protein OS=Homo sapiens OX=9606 GN=WARS PE=2 SV=1;>sp|P23381|SYWC_HUMAN Tryptophan--tRNA ligase, cytoplasmic OS=Homo sapiens OX=9606 GN=WARS PE=1 SV=2;>sp|P23381-2|SYWC_HUMAN Isoform 2 of T	34.2	53.165	1.3484e-84	30	10	34.2	471	1243600000	54071000	16	0	0	31385000	22686000	0	0	1131	1131	1131	1131	1131	1131	>sp|P23381|SYWC_HUMAN Tryptophan--tRNA ligase, cytoplasmic OS=Homo sapiens OX=9606 GN=WARS PE=1 SV=2;>sp|P23381-2|SYWC_HUMAN Isoform 2 of T;...	P23381	SYWC_HUMAN Tryptophan--tRNA ligase, cytoplasmic	Homo sapiens OX=9606	WARS	1	2	A0A024R6K8	link		P23381	SYWC_HUMAN	Tryptophan--tRNA ligase, cytoplasmic	H. sapiens	471	7453	WARS	FALSE	0	0	1	0.722829	0	0
>tr|B4DQY1|B4DQY1_HUMAN cDNA FLJ56133, highly similar to Serine/threonine-protein phosphatase 2A 65 kDa regulatory subunit A alpha isoform OS=Homo sapiens OX=9606 PE=2 SV=1;>tr|B4DDF7|B4DDF7_HUMAN cDNA FLJ53296, highly similar to Serine/threonine-protein p	41.3	61.521	3.0786e-169	24	17	41.3	555	2322400000	74916000	36	0	0	30808000	44107000	0	0	1060	1060	1060	1060	1060	1060	>tr|B4DQY1|B4DQY1_HUMAN cDNA FLJ56133, highly similar to Serine/threonine-protein phosphatase 2A 65 kDa regulatory subunit A alpha isoform OS=Homo sapiens OX=9606 PE=2 SV=1;...	B4DQY1	B4DQY1_HUMAN cDNA FLJ56133, highly similar to Serine/threonine-protein phosphatase 2A 65 kDa regulatory subunit A alpha isoform			2	1	B4DQY1	link										0	0	0.698483	1	0	0
>tr|A0A024R7T3|A0A024R7T3_HUMAN Heterogeneous nuclear ribonucleoprotein F, isoform CRA_a OS=Homo sapiens OX=9606 GN=HNRPF PE=4 SV=1;>sp|P52597|HNRPF_HUMAN Heterogeneous nuclear ribonucleoprotein F OS=Homo sapiens OX=9606 GN=HNRNPF PE=1 SV=3;>tr|B4DKS8|B4DK	32	45.671	4.8945e-109	4	5	25.5	415	1023300000	68217000	7	0	0	30771000	37446000	0	0	878	878	878	878	878	878	>sp|P52597|HNRPF_HUMAN Heterogeneous nuclear ribonucleoprotein F OS=Homo sapiens OX=9606 GN=HNRNPF PE=1 SV=3;...	P52597	HNRPF_HUMAN Heterogeneous nuclear ribonucleoprotein F	Homo sapiens OX=9606	HNRNPF	1	3	A0A024R7T3	link		P52597	HNRPF_HUMAN	Heterogeneous nuclear ribonucleoprotein F	H. sapiens	415	3185	HNRNPF	FALSE	0	0	0.821743	1	0	0
>tr|F8VVL1|F8VVL1_HUMAN Density-regulated protein OS=Homo sapiens OX=9606 GN=DENR PE=1 SV=1;>tr|A0A024RBR3|A0A024RBR3_HUMAN Density-regulated protein OS=Homo sapiens OX=9606 GN=DENR PE=3 SV=1;>sp|O43583|DENR_HUMAN Density-regulated protein OS=Homo sapiens	12.5	17.77	6.1346e-05	3	1	12.5	160	360130000	45016000	2	0	0	30632000	14384000	0	0	1435	1435	1435	1435	1435	1435	>sp|O43583|DENR_HUMAN Density-regulated protein OS=Homo sapiens ;...	O43583	DENR_HUMAN Density-regulated protein					F8VVL1	link		O43583	DENR_HUMAN	Density-regulated protein	H. sapiens	198	8562	DENR	FALSE	0	0	1	0.469574	0	0
>tr|Q53GF5|Q53GF5_HUMAN Proteasome subunit alpha type (Fragment) OS=Homo sapiens OX=9606 PE=2 SV=1;>tr|A0A024RA52|A0A024RA52_HUMAN Proteasome subunit alpha type OS=Homo sapiens OX=9606 GN=PSMA2 PE=1 SV=1;>sp|P25787|PSA2_HUMAN Proteasome subunit alpha type-	32.5	25.84	1.5051e-32	7	4	32.5	234	749340000	57642000	10	0	0	30151000	27491000	0	0	1113	1113	1113	1113	1113	1113	>sp|P25787|PSA2_HUMAN Proteasome subunit alpha type-;...	P25787						Q53GF5	link		P25787	PSA2_HUMAN	Proteasome subunit alpha type-2	H. sapiens	234	null	AC010132.3	FALSE	0	0	1	0.911777	0	0
>tr|E5KNY5|E5KNY5_HUMAN Leucine-rich PPR-motif containing OS=Homo sapiens OX=9606 GN=LRPPRC PE=4 SV=1;>sp|P42704|LPPRC_HUMAN Leucine-rich PPR motif-containing protein, mitochondrial OS=Homo sapiens OX=9606 GN=LRPPRC PE=1 SV=3;>tr|B4DSR0|B4DSR0_HUMAN cDNA F	39.1	157.9	1.0794e-278	13	42	39.1	1394	5435300000	60393000	73	0	0	30115000	30277000	0	0	970	970	970	970	970	970	>sp|P42704|LPPRC_HUMAN Leucine-rich PPR motif-containing protein, mitochondrial OS=Homo sapiens OX=9606 GN=LRPPRC PE=1 SV=3;...	P42704	LPPRC_HUMAN Leucine-rich PPR motif-containing protein, mitochondrial	Homo sapiens OX=9606	LRPPRC	1	3	E5KNY5	link		P42704	LPPRC_HUMAN	Leucine-rich PPR motif-containing protein, mitochondrial	H. sapiens	1394	10128	LRPPRC	TRUE	0	0	0.994649	1	0	0
>tr|H0YMZ1|H0YMZ1_HUMAN Proteasome subunit alpha type (Fragment) OS=Homo sapiens OX=9606 GN=PSMA4 PE=1 SV=8;>tr|H0YL69|H0YL69_HUMAN Proteasome subunit alpha type (Fragment) OS=Homo sapiens OX=9606 GN=PSMA4 PE=1 SV=1;>sp|P25789|PSA4_HUMAN Proteasome subunit	57.3	24.526	1.931e-49	13	7	57.3	220	756120000	68738000	11	0	0	30039000	38700000	0	0	1111	1111	1111	1111	1111	1111	>sp|P25789|PSA4_HUMAN Proteasome subunit;...	P25789						H0YMZ1	link		P25789	PSA4_HUMAN	Proteasome subunit alpha type-4	H. sapiens	261	5685	PSMA4	FALSE	0	0	0.776202	1	0	0
>tr|A0A090N8Y2|A0A090N8Y2_HUMAN Protein disulfide-isomerase A4 OS=Homo sapiens OX=9606 GN=ERP70 PE=2 SV=1;>sp|P13667|PDIA4_HUMAN Protein disulfide-isomerase A4 OS=Homo sapiens OX=9606 GN=PDIA4 PE=1 SV=2;>tr|A0A499FI48|A0A499FI48_HUMAN Protein disulfide-iso	27.4	72.932	1.0963e-44	3	14	27.4	645	1792700000	47177000	21	0	0	29913000	17264000	0	0	1215	1215	1215	1215	1215	1215	>sp|P13667|PDIA4_HUMAN Protein disulfide-isomerase A4 OS=Homo sapiens OX=9606 GN=PDIA4 PE=1 SV=2;...	P13667	PDIA4_HUMAN Protein disulfide-isomerase A4	Homo sapiens OX=9606	PDIA4	1	2	A0A090N8Y2	link		P13667	PDIA4_HUMAN	Protein disulfide-isomerase A4	H. sapiens	645	9601	PDIA4	FALSE	0	0	1	0.57714	0	0
>tr|B4E0X8|B4E0X8_HUMAN cDNA FLJ61021, highly similar to Far upstream element-binding protein 1 OS=Homo sapiens OX=9606 PE=2 SV=1;>tr|B4DWL1|B4DWL1_HUMAN cDNA FLJ59240, highly similar to Far upstream element-binding protein 1 OS=Homo sapiens OX=9606 PE=2 S	22.7	66.231	4.8511e-73	11	11	22.7	629	1495100000	49838000	18	0	0	29767000	20071000	0	0	381	381	381	381	381	381	>tr|B4E0X8|B4E0X8_HUMAN cDNA FLJ61021, highly similar to Far upstream element-binding protein 1 OS=Homo sapiens OX=9606 PE=2 SV=1;...	B4E0X8	B4E0X8_HUMAN cDNA FLJ61021, highly similar to Far upstream element-binding protein 1			2	1	B4E0X8	link										0	0	1	0.67427	0	0
>tr|A2ACR0|A2ACR0_HUMAN Proteasome subunit beta type-9 (Fragment) OS=Homo sapiens OX=9606 GN=PSMB9 PE=1 SV=1;>tr|A0A0G2JJQ0|A0A0G2JJQ0_HUMAN Proteasome subunit beta type-9 (Fragment) OS=Homo sapiens OX=9606 GN=PSMB9 PE=1 SV=1;>tr|A2ACR1|A2ACR1_HUMAN Protea	19.1	13.919	2.8848e-05	12	2	19.1	131	336280000	56047000	3	0	0	29648000	26399000	0	0	1088	1088	1088	1088	1088	1088	>tr|A2ACR0|A2ACR0_HUMAN Proteasome subunit beta type-9 (Fragment) OS=Homo sapiens OX=9606 GN=PSMB9 PE=1 SV=1;...	A2ACR0	A2ACR0_HUMAN Proteasome subunit beta type-9 (Fragment)	Homo sapiens OX=9606	PSMB9	1	1	A2ACR0	link										0	0	1	0.890414	0	0
>sp|P14324-2|FPPS_HUMAN Isoform 2 of Farnesyl pyrophosphate synthase OS=Homo sapiens OX=9606 GN=FDPS;>sp|P14324|FPPS_HUMAN Farnesyl pyrophosphate synthase OS=Homo sapiens OX=9606 GN=FDPS PE=1 SV=4;>tr|A0A087WTP2|A0A087WTP2_HUMAN Farnesyl pyrophosphate synt	11.3	40.532	8.4033e-06	8	3	11.3	353	807760000	57697000	5	0	0	29639000	28058000	0	0	1205	1205	1205	1205	1205	1205	>sp|P14324-2|FPPS_HUMAN Isoform 2 of Farnesyl pyrophosphate synthase OS=Homo sapiens OX=9606 GN=FDPS;>sp|P14324|FPPS_HUMAN Farnesyl pyrophosphate synthase OS=Homo sapiens OX=9606 GN=FDPS PE=1 SV=4;...	P14324-2	FPPS_HUMAN Isoform 2 of Farnesyl pyrophosphate synthase	Homo sapiens OX=9606				P14324-2	link		P14324-2	FPPS_HUMAN	Farnesyl pyrophosphate synthase	H. sapiens	353	2224	FDPS	TRUE	0	0	1	0.946658	0	0
>sp|P61224-3|RAP1B_HUMAN Isoform 3 of Ras-related protein Rap-1b OS=Homo sapiens OX=9606 GN=RAP1B;>tr|A0A024RB87|A0A024RB87_HUMAN RAP1B, member of RAS oncogene family, isoform CRA_a OS=Homo sapiens OX=9606 GN=RAP1B PE=4 SV=1;>sp|P61224|RAP1B_HUMAN Ras-rela	45.5	18.778	3.1446e-38	29	7	45.5	165	641200000	64120000	9	0	0	29383000	34737000	0	0	806	806	806	806	806	806	>sp|P61224-3|RAP1B_HUMAN Isoform 3 of Ras-related protein Rap-1b OS=Homo sapiens OX=9606 GN=RAP1B;>sp|P61224|RAP1B_HUMAN Ras-rela;...	P61224-3	RAP1B_HUMAN Isoform 3 of Ras-related protein Rap-1b	Homo sapiens OX=9606				P61224-3	link		P61224-3	RAP1B_HUMAN	Ras-related protein Rap-1b	H. sapiens	165	5908	RAP1B	FALSE	0	0	0.84587	1	0	0
>tr|A0A0S2Z3G9|A0A0S2Z3G9_HUMAN Actinin alpha 4 isoform 1 (Fragment) OS=Homo sapiens OX=9606 GN=ACTN4 PE=2 SV=1;>sp|O43707|ACTN4_HUMAN Alpha-actinin-4 OS=Homo sapiens OX=9606 GN=ACTN4 PE=1 SV=2;>tr|Q96BG6|Q96BG6_HUMAN ACTN4 protein (Fragment) OS=Homo sapie	31.9	104.85	6.479e-139	59	20	31.9	911	3115700000	56649000	33	0	0	29310000	27247000	0	91957	1429	1429	1429	1429	1429	1429	>sp|O43707|ACTN4_HUMAN Alpha-actinin-4 OS=Homo sapiens OX=9606 GN=ACTN4 PE=1 SV=2;...	O43707	ACTN4_HUMAN Alpha-actinin-4	Homo sapiens OX=9606	ACTN4	1	2	A0A0S2Z3G9	link		O43707	ACTN4_HUMAN	Alpha-actinin-4	H. sapiens	911	null	ACTN4	FALSE	0	0	1	0.929614	0	0.00313739
>tr|A0A384NL22|A0A384NL22_HUMAN Proteasome subunit beta OS=Homo sapiens OX=9606 GN=PSMB3 PE=2 SV=1;>sp|P49720|PSB3_HUMAN Proteasome subunit beta type-3 OS=Homo sapiens OX=9606 GN=PSMB3 PE=1 SV=2;>tr|A0A087WXQ8|A0A087WXQ8_HUMAN Proteasome subunit beta type-	29.8	22.949	8.0973e-38	5	4	29.8	205	481090000	53454000	8	0	0	29015000	24439000	0	0	919	919	919	919	919	919	>sp|P49720|PSB3_HUMAN Proteasome subunit beta type-3 OS=Homo sapiens OX=9606 GN=PSMB3 PE=1 SV=2;...	P49720	PSB3_HUMAN Proteasome subunit beta type-3	Homo sapiens OX=9606	PSMB3	1	2	A0A384NL22	link		P49720	PSB3_HUMAN	Proteasome subunit beta type-3	H. sapiens	205	null	PSMB3	FALSE	0	0	1	0.842288	0	0
>sp|Q5VTU8|AT5EL_HUMAN ATP synthase subunit epsilon-like protein, mitochondrial OS=Homo sapiens OX=9606 GN=ATP5F1EP2 PE=1 SV=1;>sp|P56381|ATP5E_HUMAN ATP synthase subunit epsilon, mitochondrial OS=Homo sapiens OX=9606 GN=ATP5F1E PE=1 SV=2	15.7	5.8068	0.022646	2	1	15.7	51	86783000	28928000	1	0	0	28928000	0	0	0	840	840	840	840	840	840	>sp|Q5VTU8|AT5EL_HUMAN ATP synthase subunit epsilon-like protein, mitochondrial OS=Homo sapiens OX=9606 GN=ATP5F1EP2 PE=1 SV=1;>sp|P56381|ATP5E_HUMAN ATP synthase subunit epsilon, mitochondrial OS=Homo sapiens OX=9606 GN=ATP5F1E PE=1 SV=2;...	Q5VTU8	AT5EL_HUMAN ATP synthase subunit epsilon-like protein, mitochondrial	Homo sapiens OX=9606	ATP5F1EP2	1	1	Q5VTU8	link		Q5VTU8	AT5EL_HUMAN	ATP synthase subunit epsilon-like protein, mitochondrial	H. sapiens	51	null	ATP5F1EP2	FALSE	0	0	1	0	0	0
>tr|A0A2R8Y5G6|A0A2R8Y5G6_HUMAN ATP-dependent RNA helicase DDX3X OS=Homo sapiens OX=9606 GN=DDX3X PE=1 SV=1;>tr|A0A0D9SFB3|A0A0D9SFB3_HUMAN ATP-dependent RNA helicase DDX3X OS=Homo sapiens OX=9606 GN=DDX3X PE=1 SV=1;>tr|A0A2R8YF78|A0A2R8YF78_HUMAN ATP-depe	25.4	69.047	7.8252e-93	34	11	23.6	622	2000000000	51281000	16	0	0	28843000	22437000	0	0	1479	1479	1479	1479	1479	1479	>tr|A0A2R8Y5G6|A0A2R8Y5G6_HUMAN ATP-dependent RNA helicase DDX3X OS=Homo sapiens OX=9606 GN=DDX3X PE=1 SV=1;...	A0A2R8Y5G6	A0A2R8Y5G6_HUMAN ATP-dependent RNA helicase DDX3X	Homo sapiens OX=9606	DDX3X	1	1	A0A2R8Y5G6	link										0	0	1	0.777901	0	0
>tr|Q24JU4|Q24JU4_HUMAN Eukaryotic translation initiation factor 3 subunit A OS=Homo sapiens OX=9606 GN=EIF3A PE=2 SV=1;>tr|J9R021|J9R021_HUMAN Eukaryotic translation initiation factor 3 subunit A OS=Homo sapiens OX=9606 GN=eIF3a PE=2 SV=1;>sp|Q14152|EIF3A	23.6	166.47	4.6893e-151	8	27	23.6	1382	3194000000	55068000	38	0	0	28816000	26252000	0	0	603	603	603	603	603	603	>sp|Q14152|EIF3A;...	Q14152						Q24JU4	link		Q14152	EIF3A_HUMAN	Eukaryotic translation initiation factor 3 subunit A	H. sapiens	1382	8661	EIF3A	FALSE	0	0	1	0.911022	0	0
>sp|O75822-2|EIF3J_HUMAN Isoform 2 of Eukaryotic translation initiation factor 3 subunit J OS=Homo sapiens OX=9606 GN=EIF3J;>tr|A0A024R5S5|A0A024R5S5_HUMAN Eukaryotic translation initiation factor 3 subunit J OS=Homo sapiens OX=9606 GN=EIF3S1 PE=3 SV=1;>sp	10.8	22.941	2.2498e-13	4	2	10.8	204	377410000	34310000	2	0	0	28738000	5571900	0	0	1381	1381	1381	1381	1381	1381	>sp|O75822-2|EIF3J_HUMAN Isoform 2 of Eukaryotic translation initiation factor 3 subunit J OS=Homo sapiens OX=9606 GN=EIF3J;...	O75822-2	EIF3J_HUMAN Isoform 2 of Eukaryotic translation initiation factor 3 subunit J	Homo sapiens OX=9606				O75822-2	link		O75822-2	EIF3J_HUMAN	Eukaryotic translation initiation factor 3 subunit J	H. sapiens	204	8669	EIF3J	FALSE	0	0	1	0.193886	0	0
>tr|C9JFR7|C9JFR7_HUMAN Cytochrome c (Fragment) OS=Homo sapiens OX=9606 GN=CYCS PE=1 SV=1;>tr|G4XXL9|G4XXL9_HUMAN Cytochrome c OS=Homo sapiens OX=9606 GN=CYCS PE=3 SV=1;>sp|P99999|CYC_HUMAN Cytochrome c OS=Homo sapiens OX=9606 GN=CYCS PE=1 SV=2;>tr|Q6LER6|	32.7	11.333	1.6103e-25	4	3	32.7	101	313470000	52245000	5	0	0	28566000	23679000	0	0	698	698	698	698	698	698	>sp|P99999|CYC_HUMAN Cytochrome c OS=Homo sapiens OX=9606 GN=CYCS PE=1 SV=2;...	P99999	CYC_HUMAN Cytochrome c	Homo sapiens OX=9606	CYCS	1	2	C9JFR7	link		P99999	CYC_HUMAN	Cytochrome c	H. sapiens	105	54205	CYCS	TRUE	0	0	1	0.828922	0	0
>tr|A0A1B0GWJ0|A0A1B0GWJ0_HUMAN Adenylosuccinate lyase OS=Homo sapiens OX=9606 GN=ADSL PE=1 SV=1;>tr|A0A1B0GTJ7|A0A1B0GTJ7_HUMAN Adenylosuccinate lyase OS=Homo sapiens OX=9606 GN=ADSL PE=1 SV=1;>tr|X5D8S6|X5D8S6_HUMAN Adenylosuccinate lyase (Fragment) OS=H	32.7	54.465	2.4048e-56	25	10	32.7	480	1214700000	48587000	13	0	0	28463000	20123000	0	0	1057	1057	1057	1057	1057	1057	>tr|A0A1B0GWJ0|A0A1B0GWJ0_HUMAN Adenylosuccinate lyase OS=Homo sapiens OX=9606 GN=ADSL PE=1 SV=1;...	A0A1B0GWJ0	A0A1B0GWJ0_HUMAN Adenylosuccinate lyase	Homo sapiens OX=9606	ADSL	1	1	A0A1B0GWJ0	link		A0A1B0GWJ0	A0A1B0GWJ0_HUMAN	Adenylosuccinate lyase	H. sapiens	480	158	ADSL	FALSE	0	0	1	0.706988	0	0
>sp|Q13200|PSMD2_HUMAN 26S proteasome non-ATPase regulatory subunit 2 OS=Homo sapiens OX=9606 GN=PSMD2 PE=1 SV=3;>tr|Q59EG8|Q59EG8_HUMAN Proteasome 26S non-ATPase subunit 2 variant (Fragment) OS=Homo sapiens OX=9606 PE=2 SV=1;>tr|B4DM22|B4DM22_HUMAN 26S pr	32.3	100.2	5.0622e-173	11	18	32.3	908	2990200000	61024000	39	0	0	28161000	32863000	0	0	629	629	629	629	629	629	>sp|Q13200|PSMD2_HUMAN 26S proteasome non-ATPase regulatory subunit 2 OS=Homo sapiens OX=9606 GN=PSMD2 PE=1 SV=3;...	Q13200	PSMD2_HUMAN 26S proteasome non-ATPase regulatory subunit 2	Homo sapiens OX=9606	PSMD2	1	3	Q13200	link		Q13200	PSMD2_HUMAN	26S proteasome non-ATPase regulatory subunit 2	H. sapiens	908	5708	PSMD2	FALSE	0	0	0.856921	1	0	0
>tr|A0A024R8S5|A0A024R8S5_HUMAN Protein disulfide-isomerase OS=Homo sapiens OX=9606 GN=P4HB PE=2 SV=1;>sp|P07237|PDIA1_HUMAN Protein disulfide-isomerase OS=Homo sapiens OX=9606 GN=P4HB PE=1 SV=3;>tr|B4DLN6|B4DLN6_HUMAN cDNA FLJ59033, highly similar to Prot	27	57.116	1.2522e-30	16	12	27	508	1779100000	50832000	17	0	0	27891000	22941000	0	0	1289	1289	1289	1289	1289	1289	>sp|P07237|PDIA1_HUMAN Protein disulfide-isomerase OS=Homo sapiens OX=9606 GN=P4HB PE=1 SV=3;...	P07237	PDIA1_HUMAN Protein disulfide-isomerase	Homo sapiens OX=9606	P4HB	1	3	A0A024R8S5	link		P07237	PDIA1_HUMAN	Protein disulfide-isomerase	H. sapiens	508	5034	P4HB	TRUE	0	0	1	0.822523	0	0
>tr|V9HW51|V9HW51_HUMAN Epididymis secretory protein Li 114 OS=Homo sapiens OX=9606 GN=HEL-S-114 PE=2 SV=1;>tr|B2R960|B2R960_HUMAN cDNA, FLJ94230, highly similar to Homo sapiens thioredoxin-like 1 (TXNL1), mRNA OS=Homo sapiens OX=9606 PE=2 SV=1;>sp|O43396|	21.1	32.251	3.1015e-20	10	4	21.1	289	729660000	48644000	7	0	0	27700000	20944000	0	0	1440	1440	1440	1440	1440	1440	>tr|V9HW51|V9HW51_HUMAN Epididymis secretory protein Li 114 OS=Homo sapiens OX=9606 GN=HEL-S-114 PE=2 SV=1;...	V9HW51	V9HW51_HUMAN Epididymis secretory protein Li 114	Homo sapiens OX=9606	HEL-S-114	2	1	V9HW51	link										0	0	1	0.756101	0	0
>tr|Q5TA02|Q5TA02_HUMAN Glutathione S-transferase omega-1 (Fragment) OS=Homo sapiens OX=9606 GN=GSTO1 PE=1 SV=1;>sp|P78417-3|GSTO1_HUMAN Isoform 3 of Glutathione S-transferase omega-1 OS=Homo sapiens OX=9606 GN=GSTO1;>tr|V9HWG9|V9HWG9_HUMAN Epididymis secr	26.5	23.341	3.7599e-28	7	6	26.5	200	777630000	64803000	8	0	0	27547000	37256000	0	0	712	712	712	712	712	712	>sp|P78417-3|GSTO1_HUMAN Isoform 3 of Glutathione S-transferase omega-1 OS=Homo sapiens OX=9606 GN=GSTO1;...	P78417-3	GSTO1_HUMAN Isoform 3 of Glutathione S-transferase omega-1	Homo sapiens OX=9606				Q5TA02	link		P78417-3	GSTO1_HUMAN	Glutathione S-transferase omega-1	H. sapiens	213	9446	GSTO1	TRUE	0	0	0.739398	1	0	0
>tr|Q5HYD9|Q5HYD9_HUMAN Uncharacterized protein DKFZp686M0619 (Fragment) OS=Homo sapiens OX=9606 GN=DKFZp686M0619 PE=2 SV=1;>tr|D6RFH4|D6RFH4_HUMAN Cytochrome b5 type B OS=Homo sapiens OX=9606 GN=CYB5B PE=1 SV=1;>tr|H3BUX2|H3BUX2_HUMAN Cytochrome b5 type B	31.8	11.873	5.452e-10	5	1	31.8	107	212330000	53083000	2	0	0	26961000	26122000	0	0	1448	1448	1448	1448	1448	1448	>tr|Q5HYD9|Q5HYD9_HUMAN Uncharacterized protein DKFZp686M0619 (Fragment) OS=Homo sapiens OX=9606 GN=DKFZp686M0619 PE=2 SV=1;...	Q5HYD9	Q5HYD9_HUMAN Uncharacterized protein DKFZp686M0619 (Fragment)	Homo sapiens OX=9606	DKFZp686M0619	2	1	Q5HYD9	link										0	0	1	0.968881	0	0
>sp|P62495-2|ERF1_HUMAN Isoform 2 of Eukaryotic peptide chain release factor subunit 1 OS=Homo sapiens OX=9606 GN=ETF1;>tr|B7Z7P8|B7Z7P8_HUMAN Eukaryotic peptide chain release factor subunit 1 OS=Homo sapiens OX=9606 GN=ETF1 PE=1 SV=1;>sp|P62495|ERF1_HUMAN	31.9	45.462	4.4707e-80	6	10	31.9	404	1329900000	55412000	14	0	0	26870000	28542000	0	0	765	765	765	765	765	765	>sp|P62495-2|ERF1_HUMAN Isoform 2 of Eukaryotic peptide chain release factor subunit 1 OS=Homo sapiens OX=9606 GN=ETF1;>sp|P62495|ERF1_HUMAN;...	P62495-2	ERF1_HUMAN Isoform 2 of Eukaryotic peptide chain release factor subunit 1	Homo sapiens OX=9606				P62495-2	link		P62495-2	ERF1_HUMAN	Eukaryotic peptide chain release factor subunit 1	H. sapiens	404	2107	ETF1	FALSE	0	0	0.94142	1	0	0
>tr|E7EX73|E7EX73_HUMAN Eukaryotic translation initiation factor 4 gamma 1 OS=Homo sapiens OX=9606 GN=EIF4G1 PE=1 SV=1;>tr|E9PGM1|E9PGM1_HUMAN Eukaryotic translation initiation factor 4 gamma 1 OS=Homo sapiens OX=9606 GN=EIF4G1 PE=1 SV=1;>tr|E7EUU4|E7EUU4_	23.6	158.64	7.7362e-131	34	24	23.6	1436	2591400000	39264000	33	0	0	26450000	12814000	0	0	677	677	677	677	677	677	>tr|E7EX73|E7EX73_HUMAN Eukaryotic translation initiation factor 4 gamma 1 OS=Homo sapiens OX=9606 GN=EIF4G1 PE=1 SV=1;...	E7EX73	E7EX73_HUMAN Eukaryotic translation initiation factor 4 gamma 1	Homo sapiens OX=9606	EIF4G1	1	1	E7EX73	link		E7EX73	E7EX73_HUMAN	Eukaryotic translation initiation factor 4 gamma 1	H. sapiens	1436	1981	EIF4G1	FALSE	0	0	1	0.484461	0	0
>sp|P14635|CCNB1_HUMAN G2/mitotic-specific cyclin-B1 OS=Homo sapiens OX=9606 GN=CCNB1 PE=1 SV=1;>sp|P14635-2|CCNB1_HUMAN Isoform 2 of G2/mitotic-specific cyclin-B1 OS=Homo sapiens OX=9606 GN=CCNB1;>tr|E9PC90|E9PC90_HUMAN G2/mitotic-specific cyclin-B1 (Frag	12.9	48.337	6.2949e-05	5	3	12.9	433	530710000	27932000	2	0	0	26324000	1608500	0	0	1199	1199	1199	1199	1199	1199	>sp|P14635|CCNB1_HUMAN G2/mitotic-specific cyclin-B1 OS=Homo sapiens OX=9606 GN=CCNB1 PE=1 SV=1;>sp|P14635-2|CCNB1_HUMAN Isoform 2 of G2/mitotic-specific cyclin-B1 OS=Homo sapiens OX=9606 GN=CCNB1;...	P14635	CCNB1_HUMAN G2/mitotic-specific cyclin-B1	Homo sapiens OX=9606	CCNB1	1	1	P14635	link		P14635	CCNB1_HUMAN	G2/mitotic-specific cyclin-B1	H. sapiens	433	891	CCNB1	FALSE	0	0	1	0.0611039	0	0
>tr|A8K7D9|A8K7D9_HUMAN Importin subunit alpha OS=Homo sapiens OX=9606 PE=2 SV=1;>sp|P52292|IMA1_HUMAN Importin subunit alpha-1 OS=Homo sapiens OX=9606 GN=KPNA2 PE=1 SV=1;>tr|Q7Z726|Q7Z726_HUMAN Importin subunit alpha OS=Homo sapiens OX=9606 GN=KPNA2 PE=1	39.7	57.833	4.3892e-157	6	11	39.7	529	1089200000	54461000	19	0	0	26285000	28177000	0	0	885	885	885	885	885	885	>sp|P52292|IMA1_HUMAN Importin subunit alpha-1 OS=Homo sapiens OX=9606 GN=KPNA2 PE=1 SV=1;...	P52292	IMA1_HUMAN Importin subunit alpha-1	Homo sapiens OX=9606	KPNA2	1	1	A8K7D9	link		P52292	IMA1_HUMAN	Importin subunit alpha-1	H. sapiens	529	3838	KPNA2	FALSE	0	0	0.932853	1	0	0
>tr|J3QLE5|J3QLE5_HUMAN Small nuclear ribonucleoprotein-associated protein N (Fragment) OS=Homo sapiens OX=9606 GN=SNRPN PE=1 SV=1;>tr|Q66K91|Q66K91_HUMAN Small nuclear ribonucleoprotein-associated protein OS=Homo sapiens OX=9606 GN=SNRPB PE=2 SV=1;>tr|Q5X	31.4	17.546	2.7287e-16	16	6	31.4	169	499860000	49986000	6	0	0	26176000	23810000	0	0	1198	1198	1198	1198	1198	1198	>tr|J3QLE5|J3QLE5_HUMAN Small nuclear ribonucleoprotein-associated protein N (Fragment) OS=Homo sapiens OX=9606 GN=SNRPN PE=1 SV=1;...	J3QLE5	J3QLE5_HUMAN Small nuclear ribonucleoprotein-associated protein N (Fragment)	Homo sapiens OX=9606	SNRPN	1	1	J3QLE5	link										0	0	1	0.909612	0	0
>tr|B4DJB4|B4DJB4_HUMAN Isocitrate dehydrogenase [NAD] subunit, mitochondrial OS=Homo sapiens OX=9606 PE=2 SV=1;>sp|P50213|IDH3A_HUMAN Isocitrate dehydrogenase [NAD] subunit alpha, mitochondrial OS=Homo sapiens OX=9606 GN=IDH3A PE=1 SV=1;>tr|H0YLI6|H0YLI6_	27.2	34.505	2.3853e-43	12	6	27.2	316	974970000	54165000	16	0	0	25772000	28393000	0	0	910	910	910	910	910	910	>sp|P50213|IDH3A_HUMAN Isocitrate dehydrogenase [NAD] subunit alpha, mitochondrial OS=Homo sapiens OX=9606 GN=IDH3A PE=1 SV=1;...	P50213	IDH3A_HUMAN Isocitrate dehydrogenase [NAD] subunit alpha, mitochondrial	Homo sapiens OX=9606	IDH3A	1	1	B4DJB4	link		P50213	IDH3A_HUMAN	Isocitrate dehydrogenase [NAD]subunit alpha, mitochondrial	H. sapiens	366	3419	IDH3A	TRUE	0	0	0.907689	1	0	0
>tr|B2R5U1|B2R5U1_HUMAN Staphylococcal nuclease domain-containing protein OS=Homo sapiens OX=9606 PE=2 SV=1;>tr|B3KU67|B3KU67_HUMAN Staphylococcal nuclease domain-containing protein OS=Homo sapiens OX=9606 PE=2 SV=1;>tr|A0A140VK49|A0A140VK49_HUMAN Staphylo	27.2	99.67	6.0556e-72	8	16	27.2	885	2130700000	40976000	24	0	0	25743000	15233000	0	0	489	489	489	489	489	489	>tr|B2R5U1|B2R5U1_HUMAN Staphylococcal nuclease domain-containing protein OS=Homo sapiens OX=9606 PE=2 SV=1;...	B2R5U1	B2R5U1_HUMAN Staphylococcal nuclease domain-containing protein			2	1	B2R5U1	link										0	0	1	0.591734	0	0
>sp|O75607|NPM3_HUMAN Nucleoplasmin-3 OS=Homo sapiens OX=9606 GN=NPM3 PE=1 SV=3	51.1	19.343	7.63e-46	1	4	51.1	178	378340000	47292000	5	0	0	25722000	21570000	0	0	1388	1388	1388	1388	1388	1388	>sp|O75607|NPM3_HUMAN Nucleoplasmin-3 OS=Homo sapiens OX=9606 GN=NPM3 PE=1 SV=3	O75607	NPM3_HUMAN Nucleoplasmin-3	Homo sapiens OX=9606	NPM3	1	3	O75607	link		O75607	NPM3_HUMAN	Nucleoplasmin-3	H. sapiens	178	10360	NPM3	FALSE	0	0	1	0.838582	0	0
>sp|Q9BTT0-3|AN32E_HUMAN Isoform 3 of Acidic leucine-rich nuclear phosphoprotein 32 family member E OS=Homo sapiens OX=9606 GN=ANP32E;>tr|Q53F20|Q53F20_HUMAN Acidic (Leucine-rich) nuclear phosphoprotein 32 family, member E variant (Fragment) OS=Homo sapien	15	25.125	4.102e-09	7	2	15	220	333710000	47673000	5	0	0	25689000	21984000	0	0	323	323	323	323	323	323	>sp|Q9BTT0-3|AN32E_HUMAN Isoform 3 of Acidic leucine-rich nuclear phosphoprotein 32 family member E OS=Homo sapiens OX=9606 GN=ANP32E;...	Q9BTT0-3	AN32E_HUMAN Isoform 3 of Acidic leucine-rich nuclear phosphoprotein 32 family member E	Homo sapiens OX=9606				Q9BTT0-3	link		Q9BTT0-3	AN32E_HUMAN	Acidic leucine-rich nuclear phosphoprotein 32 family member E	H. sapiens	220	81611	ANP32E	FALSE	0	0	1	0.855775	0	0
>sp|P52209-2|6PGD_HUMAN Isoform 2 of 6-phosphogluconate dehydrogenase, decarboxylating OS=Homo sapiens OX=9606 GN=PGD;>sp|P52209|6PGD_HUMAN 6-phosphogluconate dehydrogenase, decarboxylating OS=Homo sapiens OX=9606 GN=PGD PE=1 SV=3;>tr|B4E2U0|B4E2U0_HUMAN 6	31.9	51.872	2.1967e-121	10	12	31.9	470	1317600000	52703000	21	0	0	25641000	27062000	0	0	887	887	887	887	887	887	>sp|P52209-2|6PGD_HUMAN Isoform 2 of 6-phosphogluconate dehydrogenase, decarboxylating OS=Homo sapiens OX=9606 GN=PGD;>sp|P52209|6PGD_HUMAN 6-phosphogluconate dehydrogenase, decarboxylating OS=Homo sapiens OX=9606 GN=PGD PE=1 SV=3;...	P52209-2	6PGD_HUMAN Isoform 2 of 6-phosphogluconate dehydrogenase, decarboxylating	Homo sapiens OX=9606				P52209-2	link		P52209-2	6PGD_HUMAN	6-phosphogluconate dehydrogenase, decarboxylating	H. sapiens	470	5226	PGD	FALSE	0	0	0.947491	1	0	0
>tr|Q6FHX6|Q6FHX6_HUMAN Flap endonuclease 1 OS=Homo sapiens OX=9606 GN=FEN1 PE=2 SV=1;>sp|P39748|FEN1_HUMAN Flap endonuclease 1 OS=Homo sapiens OX=9606 GN=FEN1 PE=1 SV=1;>sp|P39748-2|FEN1_HUMAN Isoform FENMIT of Flap endonuclease 1 OS=Homo sapiens OX=9606	18.2	42.592	8.0105e-35	6	5	18.2	380	860180000	43009000	7	0	0	25338000	17671000	0	0	991	991	991	991	991	991	>sp|P39748|FEN1_HUMAN Flap endonuclease 1 OS=Homo sapiens OX=9606 GN=FEN1 PE=1 SV=1;>sp|P39748-2|FEN1_HUMAN Isoform FENMIT of Flap endonuclease 1 OS=Homo sapiens OX=9606 ;...	P39748	FEN1_HUMAN Flap endonuclease 1	Homo sapiens OX=9606	FEN1	1	1	Q6FHX6	link		P39748	FEN1_HUMAN	Flap endonuclease 1	H. sapiens	380	2237	FEN1	FALSE	0	0	1	0.697411	0	0
>tr|B1AKQ8|B1AKQ8_HUMAN Guanine nucleotide-binding protein G(I)/G(S)/G(T) subunit beta-1 (Fragment) OS=Homo sapiens OX=9606 GN=GNB1 PE=1 SV=8;>tr|C9JZN1|C9JZN1_HUMAN Guanine nucleotide-binding protein G(I)/G(S)/G(T) subunit beta-2 (Fragment) OS=Homo sapien	26.2	12.198	1.0906e-07	27	3	26.2	107	413010000	51627000	3	0	0	25320000	26307000	0	0	748	748	748	748	748	748	>tr|B1AKQ8|B1AKQ8_HUMAN Guanine nucleotide-binding protein G(I)/G(S)/G(T) subunit beta-1 (Fragment) OS=Homo sapiens OX=9606 GN=GNB1 PE=1 SV=8;...	B1AKQ8	B1AKQ8_HUMAN Guanine nucleotide-binding protein G(I)/G(S)/G(T) subunit beta-1 (Fragment)	Homo sapiens OX=9606	GNB1	1	8	B1AKQ8	link										0	0	0.962481	1	0	0
>tr|Q59H57|Q59H57_HUMAN Fusion (Involved in t(12;16) in malignant liposarcoma) isoform a variant (Fragment) OS=Homo sapiens OX=9606 PE=2 SV=1;>tr|B4DR70|B4DR70_HUMAN cDNA FLJ58049, highly similar to RNA-binding protein FUS OS=Homo sapiens OX=9606 PE=2 SV=1	19	31.994	1.0103e-12	14	4	19	300	794330000	66194000	7	0	0	25045000	41149000	0	0	1016	1016	1016	1016	1016	1016	>tr|Q59H57|Q59H57_HUMAN Fusion (Involved in t(12;...	Q59H57						Q59H57	link										0	0	0.608642	1	0	0
>tr|H3BMH2|H3BMH2_HUMAN Ras-related protein Rab-11A (Fragment) OS=Homo sapiens OX=9606 GN=RAB11A PE=4 SV=1;>sp|P62491-2|RB11A_HUMAN Isoform 2 of Ras-related protein Rab-11A OS=Homo sapiens OX=9606 GN=RAB11A;>sp|Q15907-2|RB11B_HUMAN Isoform 2 of Ras-related	51.6	17.668	1.0014e-20	12	7	51.6	155	944140000	78678000	8	0	0	24964000	53714000	0	0	766	766	766	766	766	766	>sp|P62491-2|RB11A_HUMAN Isoform 2 of Ras-related protein Rab-11A OS=Homo sapiens OX=9606 GN=RAB11A;>sp|Q15907-2|RB11B_HUMAN Isoform 2 of Ras-related;...	P62491-2	RB11A_HUMAN Isoform 2 of Ras-related protein Rab-11A	Homo sapiens OX=9606				H3BMH2	link		P62491-2	RB11A_HUMAN	Ras-related protein Rab-11A	H. sapiens	155	8766	RAB11A	FALSE	0	0	0.464758	1	0	0
>sp|O75937|DNJC8_HUMAN DnaJ homolog subfamily C member 8 OS=Homo sapiens OX=9606 GN=DNAJC8 PE=1 SV=2;>tr|S4R3J5|S4R3J5_HUMAN DnaJ homolog subfamily C member 8 (Fragment) OS=Homo sapiens OX=9606 GN=DNAJC8 PE=1 SV=1	7.5	29.841	1.015e-43	2	2	7.5	253	670100000	51546000	4	0	0	24677000	26870000	0	0	1378	1378	1378	1378	1378	1378	>sp|O75937|DNJC8_HUMAN DnaJ homolog subfamily C member 8 OS=Homo sapiens OX=9606 GN=DNAJC8 PE=1 SV=2;...	O75937	DNJC8_HUMAN DnaJ homolog subfamily C member 8	Homo sapiens OX=9606	DNAJC8	1	2	O75937	link		O75937	DNJC8_HUMAN	DnaJ homolog subfamily C member 8	H. sapiens	253	22826	DNAJC8	FALSE	0	0	0.918385	1	0	0
>tr|D3DTW3|D3DTW3_HUMAN Insulin-like growth factor 2 mRNA binding protein 1 deltaN CRDBP OS=Homo sapiens OX=9606 GN=IGF2BP1 PE=2 SV=1;>sp|Q9NZI8|IF2B1_HUMAN Insulin-like growth factor 2 mRNA-binding protein 1 OS=Homo sapiens OX=9606 GN=IGF2BP1 PE=1 SV=2;>s	22.7	47.912	1.2633e-35	4	8	22.7	441	1245200000	51881000	10	0	0	24544000	27337000	0	0	238	238	238	238	238	238	>sp|Q9NZI8|IF2B1_HUMAN Insulin-like growth factor 2 mRNA-binding protein 1 OS=Homo sapiens OX=9606 GN=IGF2BP1 PE=1 SV=2;...	Q9NZI8	IF2B1_HUMAN Insulin-like growth factor 2 mRNA-binding protein 1	Homo sapiens OX=9606	IGF2BP1	1	2	D3DTW3	link		Q9NZI8	IF2B1_HUMAN	Insulin-like growth factor 2 mRNA-binding protein 1	H. sapiens	577	10642	IGF2BP1	FALSE	0	0	0.897831	1	0	0
>tr|Q53GD8|Q53GD8_HUMAN Peptidylprolyl isomerase (Fragment) OS=Homo sapiens OX=9606 PE=2 SV=1;>sp|Q00688|FKBP3_HUMAN Peptidyl-prolyl cis-trans isomerase FKBP3 OS=Homo sapiens OX=9606 GN=FKBP3 PE=1 SV=1	15.2	25.204	1.0338e-12	3	3	15.2	224	417720000	41772000	5	0	0	24421000	17352000	0	0	693	693	693	693	693	693	>sp|Q00688|FKBP3_HUMAN Peptidyl-prolyl cis-trans isomerase FKBP3 OS=Homo sapiens OX=9606 GN=FKBP3 PE=1 SV=1;...	Q00688	FKBP3_HUMAN Peptidyl-prolyl cis-trans isomerase FKBP3	Homo sapiens OX=9606	FKBP3	1	1	Q53GD8	link		Q00688	FKBP3_HUMAN	Peptidyl-prolyl cis-trans isomerase FKBP3	H. sapiens	224	2287	FKBP3	FALSE	0	0	1	0.710536	0	0
>tr|B1AK87|B1AK87_HUMAN F-actin-capping protein subunit beta OS=Homo sapiens OX=9606 GN=CAPZB PE=1 SV=1;>tr|B2R7T8|B2R7T8_HUMAN F-actin-capping protein subunit beta OS=Homo sapiens OX=9606 PE=2 SV=1;>tr|A0A384MR50|A0A384MR50_HUMAN F-actin-capping protein s	34.2	29.295	1.2368e-39	9	6	34.2	260	859570000	57305000	9	0	0	24388000	32917000	0	0	948	948	948	948	948	948	>tr|B1AK87|B1AK87_HUMAN F-actin-capping protein subunit beta OS=Homo sapiens OX=9606 GN=CAPZB PE=1 SV=1;...	B1AK87	B1AK87_HUMAN F-actin-capping protein subunit beta	Homo sapiens OX=9606	CAPZB	1	1	B1AK87	link		B1AK87	B1AK87_HUMAN	F-actin-capping protein subunit beta	H. sapiens	260	832	CAPZB	FALSE	0	0	0.740894	1	0	0
>sp|P63279|UBC9_HUMAN SUMO-conjugating enzyme UBC9 OS=Homo sapiens OX=9606 GN=UBE2I PE=1 SV=1;>tr|H3BPC4|H3BPC4_HUMAN SUMO-conjugating enzyme UBC9 (Fragment) OS=Homo sapiens OX=9606 GN=UBE2I PE=1 SV=2;>tr|H3BQQ9|H3BQQ9_HUMAN SUMO-conjugating enzyme UBC9 (F	27.8	18.007	0.00012956	6	2	27.8	158	236270000	39378000	3	0	0	24231000	15147000	0	0	728	728	728	728	728	728	>sp|P63279|UBC9_HUMAN SUMO-conjugating enzyme UBC9 OS=Homo sapiens OX=9606 GN=UBE2I PE=1 SV=1;...	P63279	UBC9_HUMAN SUMO-conjugating enzyme UBC9	Homo sapiens OX=9606	UBE2I	1	1	P63279	link		P63279	UBC9_HUMAN	SUMO-conjugating enzyme UBC9	H. sapiens	158	7329	UBE2I	FALSE	0	0	1	0.625108	0	0
>tr|B4DY32|B4DY32_HUMAN cDNA FLJ51387, highly similar to Asparagine synthetase (glutamine-hydrolyzing) OS=Homo sapiens OX=9606 PE=2 SV=1;>sp|P08243-3|ASNS_HUMAN Isoform 3 of Asparagine synthetase [glutamine-hydrolyzing] OS=Homo sapiens OX=9606 GN=ASNS;>sp|	19.2	54.861	1.197e-32	6	7	19.2	478	1104500000	44181000	12	0	0	24160000	20021000	0	0	1272	1272	1272	1272	1272	1272	>sp|P08243-3|ASNS_HUMAN Isoform 3 of Asparagine synthetase [glutamine-hydrolyzing] OS=Homo sapiens OX=9606 GN=ASNS;...	P08243-3	ASNS_HUMAN Isoform 3 of Asparagine synthetase [glutamine-hydrolyzing]	Homo sapiens OX=9606				B4DY32	link		P08243-3	ASNS_HUMAN	Asparagine synthetase [glutamine-hydrolyzing]	H. sapiens	478	440	ASNS	FALSE	0	0	1	0.828684	0	0
>sp|Q9UKY7-2|CDV3_HUMAN Isoform 2 of Protein CDV3 homolog OS=Homo sapiens OX=9606 GN=CDV3;>sp|Q9UKY7|CDV3_HUMAN Protein CDV3 homolog OS=Homo sapiens OX=9606 GN=CDV3 PE=1 SV=1;>tr|D3DND1|D3DND1_HUMAN CDV3 homolog (Mouse), isoform CRA_a OS=Homo sapiens OX=96	48.4	22.079	1.6072e-15	8	5	48.4	213	720100000	65463000	5	0	0	24138000	41325000	0	0	189	189	189	189	189	189	>sp|Q9UKY7-2|CDV3_HUMAN Isoform 2 of Protein CDV3 homolog OS=Homo sapiens OX=9606 GN=CDV3;>sp|Q9UKY7|CDV3_HUMAN Protein CDV3 homolog OS=Homo sapiens OX=9606 GN=CDV3 PE=1 SV=1;...	Q9UKY7-2	CDV3_HUMAN Isoform 2 of Protein CDV3 homolog	Homo sapiens OX=9606				Q9UKY7-2	link		Q9UKY7-2	CDV3_HUMAN	Protein CDV3 homolog	H. sapiens	213	55573	CDV3	FALSE	0	0	0.584102	1	0	0
>tr|Q5TCZ7|Q5TCZ7_HUMAN Copper homeostasis protein cutC homolog (Fragment) OS=Homo sapiens OX=9606 GN=CUTC PE=1 SV=1;>sp|Q9NTM9|CUTC_HUMAN Copper homeostasis protein cutC homolog OS=Homo sapiens OX=9606 GN=CUTC PE=1 SV=1;>tr|A0A0B4J226|A0A0B4J226_HUMAN Cop	23.6	15.801	1.8082e-31	4	2	23.6	144	216090000	24010000	1	0	0	24010000	0	0	0	253	253	253	253	253	253	>sp|Q9NTM9|CUTC_HUMAN Copper homeostasis protein cutC homolog OS=Homo sapiens OX=9606 GN=CUTC PE=1 SV=1;...	Q9NTM9	CUTC_HUMAN Copper homeostasis protein cutC homolog	Homo sapiens OX=9606	CUTC	1	1	Q5TCZ7	link		Q9NTM9	CUTC_HUMAN	Copper homeostasis protein cutC homolog	H. sapiens	273	51076	CUTC	FALSE	0	0	1	0	0	0
>tr|F5GYN4|F5GYN4_HUMAN Ubiquitin thioesterase OTUB1 OS=Homo sapiens OX=9606 GN=OTUB1 PE=1 SV=1;>sp|Q96FW1|OTUB1_HUMAN Ubiquitin thioesterase OTUB1 OS=Homo sapiens OX=9606 GN=OTUB1 PE=1 SV=2;>tr|J3KR44|J3KR44_HUMAN Ubiquitin thioesterase OS=Homo sapiens OX	14.9	28.05	1.0749e-20	11	4	14.9	241	527410000	40570000	8	0	0	23384000	17186000	0	0	368	368	368	368	368	368	>sp|Q96FW1|OTUB1_HUMAN Ubiquitin thioesterase OTUB1 OS=Homo sapiens OX=9606 GN=OTUB1 PE=1 SV=2;...	Q96FW1	OTUB1_HUMAN Ubiquitin thioesterase OTUB1	Homo sapiens OX=9606	OTUB1	1	2	F5GYN4	link		Q96FW1	OTUB1_HUMAN	Ubiquitin thioesterase OTUB1	H. sapiens	271	55611	OTUB1	FALSE	0	0	1	0.734947	0	0
>tr|A0A024R6S1|A0A024R6S1_HUMAN DnaJ (Hsp40) homolog, subfamily A, member 2, isoform CRA_a OS=Homo sapiens OX=9606 GN=DNAJA2 PE=3 SV=1;>sp|O60884|DNJA2_HUMAN DnaJ homolog subfamily A member 2 OS=Homo sapiens OX=9606 GN=DNAJA2 PE=1 SV=1	31.8	45.745	3.727e-27	6	8	31.8	412	1005100000	45688000	9	0	0	23272000	22416000	0	0	1408	1408	1408	1408	1408	1408	>sp|O60884|DNJA2_HUMAN DnaJ homolog subfamily A member 2 OS=Homo sapiens OX=9606 GN=DNAJA2 PE=1 SV=1;...	O60884	DNJA2_HUMAN DnaJ homolog subfamily A member 2	Homo sapiens OX=9606	DNAJA2	1	1	A0A024R6S1	link		O60884	DNJA2_HUMAN	DnaJ homolog subfamily A member 2	H. sapiens	412	10294	DNAJA2	FALSE	0	0	1	0.963218	0	0
>tr|A8K2M0|A8K2M0_HUMAN Proteasome (Prosome, macropain) 26S subunit, ATPase, 4, isoform CRA_b OS=Homo sapiens OX=9606 GN=PSMC4 PE=2 SV=1;>sp|P43686|PRS6B_HUMAN 26S proteasome regulatory subunit 6B OS=Homo sapiens OX=9606 GN=PSMC4 PE=1 SV=2;>sp|P43686-2|PRS	46.9	47.366	2.3405e-84	3	13	46.9	418	1362400000	54497000	22	0	0	22903000	31594000	0	0	963	963	963	963	963	963	>sp|P43686|PRS6B_HUMAN 26S proteasome regulatory subunit 6B OS=Homo sapiens OX=9606 GN=PSMC4 PE=1 SV=2;>sp|P43686-2|PRS;...	P43686	PRS6B_HUMAN 26S proteasome regulatory subunit 6B	Homo sapiens OX=9606	PSMC4	1	2	A8K2M0	link		P43686	PRS6B_HUMAN	26S proteasome regulatory subunit 6B	H. sapiens	418	null	PSMC4	FALSE	0	0	0.724916	1	0	0
>tr|Q5U0I6|Q5U0I6_HUMAN H.sapiens ras-related Hrab1A protein OS=Homo sapiens OX=9606 GN=RAB1A PE=2 SV=1;>tr|D6W5F3|D6W5F3_HUMAN RAB1A, member RAS oncogene family, isoform CRA_b OS=Homo sapiens OX=9606 GN=RAB1A PE=4 SV=1;>sp|P62820|RAB1A_HUMAN Ras-related p	32.7	22.677	1.2965e-40	8	3	22	205	655740000	43716000	6	0	0	22793000	20923000	0	0	758	758	758	758	758	758	>sp|P62820|RAB1A_HUMAN Ras-related p;...	P62820						Q5U0I6	link		P62820	RAB1A_HUMAN	Ras-related protein Rab-1A	H. sapiens	205	5861	RAB1A	FALSE	0	0	1	0.917957	0	0
>sp|P19623|SPEE_HUMAN Spermidine synthase OS=Homo sapiens OX=9606 GN=SRM PE=1 SV=1;>tr|K7EL89|K7EL89_HUMAN Spermidine synthase (Fragment) OS=Homo sapiens OX=9606 GN=SRM PE=1 SV=1	10.3	33.824	5.088e-09	3	3	10.3	302	439600000	29307000	5	0	0	22790000	6516600	0	0	1159	1159	1159	1159	1159	1159	>sp|P19623|SPEE_HUMAN Spermidine synthase OS=Homo sapiens OX=9606 GN=SRM PE=1 SV=1;...	P19623	SPEE_HUMAN Spermidine synthase	Homo sapiens OX=9606	SRM	1	1	P19623	link		P19623	SPEE_HUMAN	Spermidine synthase	H. sapiens	302	6723	SRM	FALSE	0	0	1	0.285941	0	0
>tr|B2RDX5|B2RDX5_HUMAN cDNA, FLJ96812, highly similar to Homo sapiens threonyl-tRNA synthetase (TARS), mRNA OS=Homo sapiens OX=9606 PE=1 SV=1;>tr|Q5M7Z9|Q5M7Z9_HUMAN TARS protein (Fragment) OS=Homo sapiens OX=9606 GN=TARS PE=2 SV=1;>tr|Q53GX7|Q53GX7_HUMAN	26.9	82.113	2.2704e-56	17	17	26.9	711	1731700000	42236000	20	0	0	22773000	19464000	0	0	30	30	30	30	30	30	>tr|B2RDX5|B2RDX5_HUMAN cDNA, FLJ96812, highly similar to Homo sapiens threonyl-tRNA synthetase (TARS), mRNA OS=Homo sapiens OX=9606 PE=1 SV=1;...	B2RDX5	B2RDX5_HUMAN cDNA, FLJ96812, highly similar to Homo sapiens threonyl-tRNA synthetase (TARS), mRNA			1	1	B2RDX5	link										0	0	1	0.854696	0	0
>tr|B4DV28|B4DV28_HUMAN cDNA FLJ54170, highly similar to Cytosolic nonspecific dipeptidase OS=Homo sapiens OX=9606 PE=2 SV=1;>sp|Q96KP4|CNDP2_HUMAN Cytosolic non-specific dipeptidase OS=Homo sapiens OX=9606 GN=CNDP2 PE=1 SV=2;>tr|B4DPF1|B4DPF1_HUMAN cDNA F	37.4	51.501	1.9073e-44	20	10	37.4	463	907970000	33628000	15	0	0	22652000	10977000	0	0	361	361	361	361	361	361	>sp|Q96KP4|CNDP2_HUMAN Cytosolic non-specific dipeptidase OS=Homo sapiens OX=9606 GN=CNDP2 PE=1 SV=2;...	Q96KP4	CNDP2_HUMAN Cytosolic non-specific dipeptidase	Homo sapiens OX=9606	CNDP2	1	2	B4DV28	link		Q96KP4	CNDP2_HUMAN	Cytosolic non-specific dipeptidase	H. sapiens	475	55748	CNDP2	FALSE	0	0	1	0.484593	0	0
>sp|Q15046|SYK_HUMAN Lysine--tRNA ligase OS=Homo sapiens OX=9606 GN=KARS1 PE=1 SV=3;>sp|Q15046-2|SYK_HUMAN Isoform Mitochondrial of Lysine--tRNA ligase OS=Homo sapiens OX=9606 GN=KARS1;>tr|Q6ZTI3|Q6ZTI3_HUMAN cDNA FLJ44621 fis, clone BRACE2016896, highly s	24.3	68.047	1.5258e-54	6	11	24.3	597	1462100000	48736000	16	0	0	22638000	26098000	0	0	572	572	572	572	572	572	>sp|Q15046|SYK_HUMAN Lysine--tRNA ligase OS=Homo sapiens OX=9606 GN=KARS1 PE=1 SV=3;>sp|Q15046-2|SYK_HUMAN Isoform Mitochondrial of Lysine--tRNA ligase OS=Homo sapiens OX=9606 GN=KARS1;...	Q15046	SYK_HUMAN Lysine--tRNA ligase	Homo sapiens OX=9606	KARS1	1	3	Q15046	link		Q15046	SYK_HUMAN	Lysine--tRNA ligase	H. sapiens	597	3735	KARS	TRUE	0	0	0.867423	1	0	0
>tr|H7BZJ3|H7BZJ3_HUMAN Protein disulfide-isomerase A3 (Fragment) OS=Homo sapiens OX=9606 GN=PDIA3 PE=1 SV=1	39.8	13.519	2.4977e-29	1	1	11.4	123	355530000	39503000	2	0	0	22598000	16905000	0	0	17	17	17	17	17	17	>tr|H7BZJ3|H7BZJ3_HUMAN Protein disulfide-isomerase A3 (Fragment) OS=Homo sapiens OX=9606 GN=PDIA3 PE=1 SV=1	H7BZJ3	H7BZJ3_HUMAN Protein disulfide-isomerase A3 (Fragment)	Homo sapiens OX=9606	PDIA3	1	1	H7BZJ3	link										0	0	1	0.748075	0	0
>tr|A0A024R588|A0A024R588_HUMAN Splicing factor 1, isoform CRA_d OS=Homo sapiens OX=9606 GN=SF1 PE=4 SV=1;>sp|Q15637-4|SF01_HUMAN Isoform 4 of Splicing factor 1 OS=Homo sapiens OX=9606 GN=SF1;>tr|A0A024R566|A0A024R566_HUMAN Splicing factor 1, isoform CRA_a	15.5	59.711	2.0996e-32	18	6	15.5	548	803080000	47240000	10	0	0	22334000	24906000	0	0	551	551	551	551	551	551	>sp|Q15637-4|SF01_HUMAN Isoform 4 of Splicing factor 1 OS=Homo sapiens OX=9606 GN=SF1;...	Q15637-4	SF01_HUMAN Isoform 4 of Splicing factor 1	Homo sapiens OX=9606				A0A024R588	link		Q15637-4	SF01_HUMAN	Splicing factor 1	H. sapiens	548	7536	SF1	FALSE	0	0	0.896732	1	0	0
>tr|R4GMX5|R4GMX5_HUMAN Basigin (Fragment) OS=Homo sapiens OX=9606 GN=BSG PE=1 SV=1;>tr|I3L192|I3L192_HUMAN Basigin (Fragment) OS=Homo sapiens OX=9606 GN=BSG PE=1 SV=8;>sp|P35613-3|BASI_HUMAN Isoform 3 of Basigin OS=Homo sapiens OX=9606 GN=BSG;>tr|A0A087WU	27.4	9.3354	3.6758e-07	14	2	27.4	84	242340000	34620000	3	0	0	22320000	12301000	0	0	1017	1017	1017	1017	1017	1017	>sp|P35613-3|BASI_HUMAN Isoform 3 of Basigin OS=Homo sapiens OX=9606 GN=BSG;...	P35613-3	BASI_HUMAN Isoform 3 of Basigin	Homo sapiens OX=9606				R4GMX5	link		P35613-3	BASI_HUMAN	Basigin	H. sapiens	176	682	BSG	FALSE	0	0	1	0.55112	0	0
>sp|Q9Y6H1|CHCH2_HUMAN Coiled-coil-helix-coiled-coil-helix domain-containing protein 2 OS=Homo sapiens OX=9606 GN=CHCHD2 PE=1 SV=1;>sp|Q5T1J5|CHCH9_HUMAN Putative coiled-coil-helix-coiled-coil-helix domain-containing protein CHCHD2P9, mitochondrial OS=Homo	18.5	15.512	1.7701e-10	2	1	18.5	151	248130000	49627000	2	0	0	22268000	27359000	0	0	516	516	516	516	516	516	>sp|Q9Y6H1|CHCH2_HUMAN Coiled-coil-helix-coiled-coil-helix domain-containing protein 2 OS=Homo sapiens OX=9606 GN=CHCHD2 PE=1 SV=1;>sp|Q5T1J5|CHCH9_HUMAN Putative coiled-coil-helix-coiled-coil-helix domain-containing protein CHCHD2P9, mitochondrial OS=Homo;...	Q9Y6H1	CHCH2_HUMAN Coiled-coil-helix-coiled-coil-helix domain-containing protein 2	Homo sapiens OX=9606	CHCHD2	1	1	Q9Y6H1	link		Q9Y6H1	CHCH2_HUMAN	Coiled-coil-helix-coiled-coil-helix domain-containing protein 2	H. sapiens	151	51142	CHCHD2	TRUE	0	0	0.813919	1	0	0
>tr|I3L0K7|I3L0K7_HUMAN Heat shock protein 75 kDa, mitochondrial OS=Homo sapiens OX=9606 GN=TRAP1 PE=1 SV=1;>sp|Q12931-2|TRAP1_HUMAN Isoform 2 of Heat shock protein 75 kDa, mitochondrial OS=Homo sapiens OX=9606 GN=TRAP1;>tr|A0A140VJY2|A0A140VJY2_HUMAN Test	40	57.219	1.3299e-93	13	12	37.2	495	1337600000	49540000	10	0	0	22126000	27413000	0	0	641	641	641	641	641	641	>sp|Q12931-2|TRAP1_HUMAN Isoform 2 of Heat shock protein 75 kDa, mitochondrial OS=Homo sapiens OX=9606 GN=TRAP1;...	Q12931-2	TRAP1_HUMAN Isoform 2 of Heat shock protein 75 kDa, mitochondrial	Homo sapiens OX=9606				I3L0K7	link		Q12931-2	TRAP1_HUMAN	Heat shock protein 75 kDa, mitochondrial	H. sapiens	651	10131	TRAP1	TRUE	0	0	0.807135	1	0	0
>tr|A0A384N605|A0A384N605_HUMAN Epididymis secretory sperm binding protein OS=Homo sapiens OX=9606 PE=2 SV=1;>sp|Q9UBQ7|GRHPR_HUMAN Glyoxylate reductase/hydroxypyruvate reductase OS=Homo sapiens OX=9606 GN=GRHPR PE=1 SV=1;>tr|Q5M7Z5|Q5M7Z5_HUMAN GRHPR prot	34.5	35.668	2.3719e-46	4	6	34.5	328	545350000	36357000	8	0	0	22108000	14249000	0	0	218	218	218	218	218	218	>sp|Q9UBQ7|GRHPR_HUMAN Glyoxylate reductase/hydroxypyruvate reductase OS=Homo sapiens OX=9606 GN=GRHPR PE=1 SV=1;...	Q9UBQ7	GRHPR_HUMAN Glyoxylate reductase/hydroxypyruvate reductase	Homo sapiens OX=9606	GRHPR	1	1	A0A384N605	link		Q9UBQ7	GRHPR_HUMAN	Glyoxylate reductase/hydroxypyruvate reductase	H. sapiens	328	9380	GRHPR	TRUE	0	0	1	0.644518	0	0
>tr|A0A1W2PNM1|A0A1W2PNM1_HUMAN Hydroxyacyl-coenzyme A dehydrogenase, mitochondrial (Fragment) OS=Homo sapiens OX=9606 GN=HADH PE=1 SV=1;>tr|B2RB06|B2RB06_HUMAN cDNA, FLJ95242, highly similar to Homo sapiens L-3-hydroxyacyl-Coenzyme A dehydrogenase, short	28.8	29.096	4.2616e-25	16	4	28.8	267	420860000	32374000	10	0	0	22027000	10347000	0	0	530	530	530	530	530	530	>tr|A0A1W2PNM1|A0A1W2PNM1_HUMAN Hydroxyacyl-coenzyme A dehydrogenase, mitochondrial (Fragment) OS=Homo sapiens OX=9606 GN=HADH PE=1 SV=1;...	A0A1W2PNM1	A0A1W2PNM1_HUMAN Hydroxyacyl-coenzyme A dehydrogenase, mitochondrial (Fragment)	Homo sapiens OX=9606	HADH	1	1	A0A1W2PNM1	link										0	0	1	0.469742	0	0
>tr|B4DL14|B4DL14_HUMAN ATP synthase subunit gamma OS=Homo sapiens OX=9606 PE=2 SV=1;>tr|Q8TAS0|Q8TAS0_HUMAN ATP synthase subunit gamma (Fragment) OS=Homo sapiens OX=9606 PE=2 SV=1;>sp|P36542-2|ATPG_HUMAN Isoform Heart of ATP synthase subunit gamma, mitoch	30	27.512	1.3863e-25	5	5	30	250	875260000	72938000	7	0	0	21593000	51346000	0	0	1012	1012	1012	1012	1012	1012	>sp|P36542-2|ATPG_HUMAN Isoform Heart of ATP synthase subunit gamma, mitoch;...	P36542-2						B4DL14	link		P36542-2	ATPG_HUMAN	ATP synthase subunit gamma, mitochondrial	H. sapiens	297	509	ATP5F1C	TRUE	0	0	0.420539	1	0	0
>tr|Q86U62|Q86U62_HUMAN Proteasome subunit beta OS=Homo sapiens OX=9606 PE=2 SV=1;>tr|Q6IBT1|Q6IBT1_HUMAN Proteasome subunit beta OS=Homo sapiens OX=9606 GN=PSMB7 PE=2 SV=1;>tr|E9KL30|E9KL30_HUMAN Proteasome subunit beta OS=Homo sapiens OX=9606 PE=2 SV=1;>	24.5	30.018	3.2022e-11	7	4	24.5	277	282490000	25681000	7	0	0	21558000	4122500	0	0	353	353	353	353	353	353	>tr|Q86U62|Q86U62_HUMAN Proteasome subunit beta OS=Homo sapiens OX=9606 PE=2 SV=1;...	Q86U62	Q86U62_HUMAN Proteasome subunit beta			2	1	Q86U62	link										0	0	1	0.191228	0	0
>tr|A0A140VK46|A0A140VK46_HUMAN Proteasome subunit beta OS=Homo sapiens OX=9606 PE=2 SV=1;>sp|P28070|PSB4_HUMAN Proteasome subunit beta type-4 OS=Homo sapiens OX=9606 GN=PSMB4 PE=1 SV=4	12.9	29.204	2.4233e-06	2	2	12.9	264	250360000	22760000	2	0	0	21466000	1294100	0	0	1086	1086	1086	1086	1086	1086	>sp|P28070|PSB4_HUMAN Proteasome subunit beta type-4 OS=Homo sapiens OX=9606 GN=PSMB4 PE=1 SV=4;...	P28070	PSB4_HUMAN Proteasome subunit beta type-4	Homo sapiens OX=9606	PSMB4	1	4	A0A140VK46	link		P28070	PSB4_HUMAN	Proteasome subunit beta type-4	H. sapiens	264	5692	PSMB4	FALSE	0	0	1	0.060286	0	0
>tr|Q5STU3|Q5STU3_HUMAN Spliceosome RNA helicase DDX39B OS=Homo sapiens OX=9606 GN=DDX39B PE=1 SV=2;>tr|A0A024RCM3|A0A024RCM3_HUMAN DDX39B OS=Homo sapiens OX=9606 GN=hCG_2005638 PE=4 SV=1;>sp|Q13838|DX39B_HUMAN Spliceosome RNA helicase DDX39B OS=Homo sapie	27.5	48.825	2.8243e-68	52	10	27.5	425	802360000	40118000	13	0	0	21269000	18849000	0	0	612	612	612	612	612	612	>sp|Q13838|DX39B_HUMAN Spliceosome RNA helicase DDX39B OS=Homo sapie;...	Q13838	DX39B_HUMAN Spliceosome RNA helicase DDX39B					Q5STU3	link		Q13838	DX39B_HUMAN	Spliceosome RNA helicase DDX39B	H. sapiens	428	null	DDX39B	FALSE	0	0	1	0.886219	0	0
>sp|P68036-2|UB2L3_HUMAN Isoform 2 of Ubiquitin-conjugating enzyme E2 L3 OS=Homo sapiens OX=9606 GN=UBE2L3;>tr|A8K4W8|A8K4W8_HUMAN cDNA FLJ77917, highly similar to Homo sapiens ubiquitin-conjugating enzyme E2L 3 (UBE2L3), transcript variant 1, mRNA OS=Homo	30.3	14.121	1.4288e-24	6	2	30.3	122	210970000	30139000	3	0	0	20878000	9261200	0	0	724	724	724	724	724	724	>sp|P68036-2|UB2L3_HUMAN Isoform 2 of Ubiquitin-conjugating enzyme E2 L3 OS=Homo sapiens OX=9606 GN=UBE2L3;...	P68036-2	UB2L3_HUMAN Isoform 2 of Ubiquitin-conjugating enzyme E2 L3	Homo sapiens OX=9606				P68036-2	link		P68036-2	UB2L3_HUMAN	Ubiquitin-conjugating enzyme E2 L3	H. sapiens	122	7332	UBE2L3	FALSE	0	0	1	0.443587	0	0
>tr|B2RBD5|B2RBD5_HUMAN Tubulin beta chain OS=Homo sapiens OX=9606 PE=2 SV=1;>sp|Q13509|TBB3_HUMAN Tubulin beta-3 chain OS=Homo sapiens OX=9606 GN=TUBB3 PE=1 SV=2;>tr|Q53G92|Q53G92_HUMAN Tubulin beta chain (Fragment) OS=Homo sapiens OX=9606 PE=2 SV=1;>tr|Q	42.2	50.404	2.6886e-282	9	4	12.4	450	852210000	42610000	7	0	0	20783000	21827000	0	0	619	619	619	619	619	619	>sp|Q13509|TBB3_HUMAN Tubulin beta-3 chain OS=Homo sapiens OX=9606 GN=TUBB3 PE=1 SV=2;...	Q13509	TBB3_HUMAN Tubulin beta-3 chain	Homo sapiens OX=9606	TUBB3	1	2	B2RBD5	link		Q13509	TBB3_HUMAN	Tubulin beta-3 chain	H. sapiens	450	10381	TUBB3	FALSE	0	0	0.952169	1	0	0
>tr|H7C0Z8|H7C0Z8_HUMAN MYCBP-associated protein (Fragment) OS=Homo sapiens OX=9606 GN=MYCBPAP PE=1 SV=2;>tr|C9JXR6|C9JXR6_HUMAN MYCBP-associated protein (Fragment) OS=Homo sapiens OX=9606 GN=MYCBPAP PE=1 SV=2;>tr|H0Y7R1|H0Y7R1_HUMAN MYCBP-associated prote	3.6	25.138	0.016294	7	1	3.6	222	165790000	20724000	1	0	0	20724000	0	0	0	437	437	437	437	437	437	>tr|H7C0Z8|H7C0Z8_HUMAN MYCBP-associated protein (Fragment) OS=Homo sapiens OX=9606 GN=MYCBPAP PE=1 SV=2;...	H7C0Z8	H7C0Z8_HUMAN MYCBP-associated protein (Fragment)	Homo sapiens OX=9606	MYCBPAP	1	2	H7C0Z8	link										0	0	1	0	0	0
>tr|Q8NI98|Q8NI98_HUMAN Cytoskeletal tropomyosin TM30 OS=Homo sapiens OX=9606 GN=OK/SW-cl.5 PE=2 SV=1;>tr|Q6LDX7|Q6LDX7_HUMAN Cytoskeletal tropomyosin isoform (2.5 kb) (Fragment) OS=Homo sapiens OX=9606 PE=2 SV=1;>tr|A0A494C034|A0A494C034_HUMAN Tropomyosin	14.1	10.913	0.0051736	23	1	14.1	92	102960000	20592000	1	0	0	20592000	0	0	0	1291	1291	1291	1291	1291	1291	>tr|Q8NI98|Q8NI98_HUMAN Cytoskeletal tropomyosin TM30 OS=Homo sapiens OX=9606 GN=OK/SW-cl.5 PE=2 SV=1;...	Q8NI98	Q8NI98_HUMAN Cytoskeletal tropomyosin TM30	Homo sapiens OX=9606	OK/SW-cl.5	2	1	Q8NI98	link										0	0	1	0	0	0
>tr|Q53FT8|Q53FT8_HUMAN Proteasome subunit beta (Fragment) OS=Homo sapiens OX=9606 PE=2 SV=1;>tr|A0A140VK45|A0A140VK45_HUMAN Proteasome subunit beta OS=Homo sapiens OX=9606 PE=2 SV=1;>sp|P20618|PSB1_HUMAN Proteasome subunit beta type-1 OS=Homo sapiens OX=9	24.9	26.491	6.0441e-56	4	5	24.9	241	540750000	38625000	12	0	0	20241000	18384000	0	0	1154	1154	1154	1154	1154	1154	>sp|P20618|PSB1_HUMAN Proteasome subunit beta type-1 OS=Homo sapiens OX=9;...	P20618	PSB1_HUMAN Proteasome subunit beta type-1					Q53FT8	link		P20618	PSB1_HUMAN	Proteasome subunit beta type-1	H. sapiens	241	5689	PSMB1	FALSE	0	0	1	0.908256	0	0
>sp|Q13151|ROA0_HUMAN Heterogeneous nuclear ribonucleoprotein A0 OS=Homo sapiens OX=9606 GN=HNRNPA0 PE=1 SV=1	21	30.84	6.2978e-15	1	4	21	305	468670000	36051000	4	0	0	20158000	15893000	0	0	633	633	633	633	633	633	>sp|Q13151|ROA0_HUMAN Heterogeneous nuclear ribonucleoprotein A0 OS=Homo sapiens OX=9606 GN=HNRNPA0 PE=1 SV=1	Q13151	ROA0_HUMAN Heterogeneous nuclear ribonucleoprotein A0	Homo sapiens OX=9606	HNRNPA0	1	1	Q13151	link		Q13151	ROA0_HUMAN	Heterogeneous nuclear ribonucleoprotein A0	H. sapiens	305	10949	HNRNPA0	FALSE	0	0	1	0.788421	0	0
>sp|P55084-2|ECHB_HUMAN Isoform 2 of Trifunctional enzyme subunit beta, mitochondrial OS=Homo sapiens OX=9606 GN=HADHB;>tr|B4DY96|B4DY96_HUMAN cDNA FLJ55769, highly similar to Trifunctional enzyme subunit beta, mitochondrial OS=Homo sapiens OX=9606 PE=2 SV	34.5	48.879	7.4469e-25	10	9	34.5	452	802140000	34876000	9	0	0	20072000	14803000	0	0	852	852	852	852	852	852	>sp|P55084-2|ECHB_HUMAN Isoform 2 of Trifunctional enzyme subunit beta, mitochondrial OS=Homo sapiens OX=9606 GN=HADHB;...	P55084-2	ECHB_HUMAN Isoform 2 of Trifunctional enzyme subunit beta, mitochondrial	Homo sapiens OX=9606				P55084-2	link		P55084-2	ECHB_HUMAN	Trifunctional enzyme subunit beta, mitochondrial	H. sapiens	452	3032	HADHB	TRUE	0	0	1	0.737495	0	0
>tr|C9JCD9|C9JCD9_HUMAN Protein BUD31 homolog OS=Homo sapiens OX=9606 GN=BUD31 PE=1 SV=1;>sp|P41223|BUD31_HUMAN Protein BUD31 homolog OS=Homo sapiens OX=9606 GN=BUD31 PE=1 SV=2	9.7	11.905	0.001971	2	1	9.7	103	132240000	26447000	2	0	0	20015000	6432100	0	0	981	981	981	981	981	981	>sp|P41223|BUD31_HUMAN Protein BUD31 homolog OS=Homo sapiens OX=9606 GN=BUD31 PE=1 SV=2;...	P41223	BUD31_HUMAN Protein BUD31 homolog	Homo sapiens OX=9606	BUD31	1	2	C9JCD9	link		P41223	BUD31_HUMAN	Protein BUD31 homolog	H. sapiens	144	8896	BUD31	FALSE	0	0	1	0.321364	0	0
>tr|Q5VU77|Q5VU77_HUMAN Ubiquitin-associated protein 2-like (Fragment) OS=Homo sapiens OX=9606 GN=UBAP2L PE=1 SV=1;>sp|Q14157-4|UBP2L_HUMAN Isoform 4 of Ubiquitin-associated protein 2-like OS=Homo sapiens OX=9606 GN=UBAP2L;>sp|Q14157-1|UBP2L_HUMAN Isoform	5.7	37.961	3.9545e-10	13	2	5.7	350	471310000	29457000	5	0	0	19879000	9577900	0	0	602	602	602	602	602	602	>sp|Q14157-4|UBP2L_HUMAN Isoform 4 of Ubiquitin-associated protein 2-like OS=Homo sapiens OX=9606 GN=UBAP2L;>sp|Q14157-1|UBP2L_HUMAN Isoform ;...	Q14157-4	UBP2L_HUMAN Isoform 4 of Ubiquitin-associated protein 2-like	Homo sapiens OX=9606				Q5VU77	link		Q14157-4	UBP2L_HUMAN	Ubiquitin-associated protein 2-like	H. sapiens	976	9898	UBAP2L	FALSE	0	0	1	0.48181	0	0
>tr|H7C267|H7C267_HUMAN Pescadillo homolog (Fragment) OS=Homo sapiens OX=9606 GN=PES1 PE=1 SV=1;>tr|B3KXD6|B3KXD6_HUMAN Pescadillo homolog OS=Homo sapiens OX=9606 GN=PES1 PE=1 SV=1;>tr|B3KTZ6|B3KTZ6_HUMAN cDNA FLJ39001 fis, clone NT2RI2022584, highly simil	5.7	22.256	0.0030285	7	1	5.7	194	158350000	19794000	1	0	0	19794000	0	0	0	1480	1480	1480	1480	1480	1480	>tr|H7C267|H7C267_HUMAN Pescadillo homolog (Fragment) OS=Homo sapiens OX=9606 GN=PES1 PE=1 SV=1;...	H7C267	H7C267_HUMAN Pescadillo homolog (Fragment)	Homo sapiens OX=9606	PES1	1	1	H7C267	link										0	0	1	0	0	0
>sp|Q92688-2|AN32B_HUMAN Isoform 2 of Acidic leucine-rich nuclear phosphoprotein 32 family member B OS=Homo sapiens OX=9606 GN=ANP32B;>tr|Q53F35|Q53F35_HUMAN Acidic (Leucine-rich) nuclear phosphoprotein 32 family, member B variant (Fragment) OS=Homo sapien	35.4	22.276	3.6518e-66	3	2	12.3	195	295880000	36985000	4	0	0	19777000	17208000	0	0	405	405	405	405	405	405	>sp|Q92688-2|AN32B_HUMAN Isoform 2 of Acidic leucine-rich nuclear phosphoprotein 32 family member B OS=Homo sapiens OX=9606 GN=ANP32B;...	Q92688-2	AN32B_HUMAN Isoform 2 of Acidic leucine-rich nuclear phosphoprotein 32 family member B	Homo sapiens OX=9606				Q92688-2	link		Q92688-2	AN32B_HUMAN	Acidic leucine-rich nuclear phosphoprotein 32 family member B	H. sapiens	195	10541	ANP32B	FALSE	0	0	1	0.870102	0	0
>tr|A0A087WYR0|A0A087WYR0_HUMAN Signal recognition particle 19 kDa protein OS=Homo sapiens OX=9606 GN=SRP19 PE=1 SV=1;>sp|P09132|SRP19_HUMAN Signal recognition particle 19 kDa protein OS=Homo sapiens OX=9606 GN=SRP19 PE=1 SV=3	13.3	13.654	1.2677e-07	2	2	13.3	120	163550000	27258000	2	0	0	19718000	7539100	0	0	1261	1261	1261	1261	1261	1261	>sp|P09132|SRP19_HUMAN Signal recognition particle 19 kDa protein OS=Homo sapiens OX=9606 GN=SRP19 PE=1 SV=3;...	P09132	SRP19_HUMAN Signal recognition particle 19 kDa protein	Homo sapiens OX=9606	SRP19	1	3	A0A087WYR0	link		P09132	SRP19_HUMAN	Signal recognition particle 19 kDa protein	H. sapiens	144	6728	SRP19	FALSE	0	0	1	0.382346	0	0
>tr|J7FRP4|J7FRP4_HUMAN PA28 gamma variant 5 OS=Homo sapiens OX=9606 PE=2 SV=1;>tr|A0A087WTV2|A0A087WTV2_HUMAN Proteasome activator complex subunit 3 OS=Homo sapiens OX=9606 GN=PSME3 PE=1 SV=1;>tr|K7ENH2|K7ENH2_HUMAN Proteasome activator complex subunit 3	17.6	19.83	5.9911e-25	13	2	17.6	170	348100000	34810000	4	0	0	19688000	15123000	0	0	803	803	803	803	803	803	>tr|J7FRP4|J7FRP4_HUMAN PA28 gamma variant 5 OS=Homo sapiens OX=9606 PE=2 SV=1;...	J7FRP4	J7FRP4_HUMAN PA28 gamma variant 5			2	1	J7FRP4	link										0	0	1	0.768133	0	0
>sp|P68366-2|TBA4A_HUMAN Isoform 2 of Tubulin alpha-4A chain OS=Homo sapiens OX=9606 GN=TUBA4A;>sp|P68366|TBA4A_HUMAN Tubulin alpha-4A chain OS=Homo sapiens OX=9606 GN=TUBA4A PE=1 SV=1	59.8	48.328	0	6	3	10.2	433	803900000	36541000	7	0	0	19672000	16613000	0	255760	721	721	721	721	721	721	>sp|P68366-2|TBA4A_HUMAN Isoform 2 of Tubulin alpha-4A chain OS=Homo sapiens OX=9606 GN=TUBA4A;>sp|P68366|TBA4A_HUMAN Tubulin alpha-4A chain OS=Homo sapiens OX=9606 GN=TUBA4A PE=1 SV=1;...	P68366-2	TBA4A_HUMAN Isoform 2 of Tubulin alpha-4A chain	Homo sapiens OX=9606				P68366-2	link		P68366-2	TBA4A_HUMAN	Tubulin alpha-4A chain	H. sapiens	433	7277	TUBA4A	FALSE	0	0	1	0.8445	0	0.0130012
>tr|V9GYY3|V9GYY3_HUMAN C-1-tetrahydrofolate synthase, cytoplasmic OS=Homo sapiens OX=9606 GN=MTHFD1 PE=1 SV=2;>tr|A0A384N5Y3|A0A384N5Y3_HUMAN C-1-tetrahydrofolate synthase, cytoplasmic OS=Homo sapiens OX=9606 GN=MTHFD1 PE=1 SV=1;>tr|A0A024R652|A0A024R652_	17.9	99.719	4.1021e-60	8	13	17.9	922	1695300000	32602000	17	0	0	19604000	12998000	0	0	1230	1230	1230	1230	1230	1230	>tr|V9GYY3|V9GYY3_HUMAN C-1-tetrahydrofolate synthase, cytoplasmic OS=Homo sapiens OX=9606 GN=MTHFD1 PE=1 SV=2;...	V9GYY3	V9GYY3_HUMAN C-1-tetrahydrofolate synthase, cytoplasmic	Homo sapiens OX=9606	MTHFD1	1	2	V9GYY3	link										0	0	1	0.663028	0	0
>tr|B2R6U8|B2R6U8_HUMAN Cleavage and polyadenylation specificity factor subunit 5 OS=Homo sapiens OX=9606 PE=2 SV=1;>tr|A0A024R6W2|A0A024R6W2_HUMAN Cleavage and polyadenylation specificity factor subunit 5 OS=Homo sapiens OX=9606 GN=NUDT21 PE=3 SV=1;>sp|O4	32.6	26.215	2.0753e-20	6	4	32.6	227	320760000	22912000	5	0	0	19587000	3325100	0	0	1424	1424	1424	1424	1424	1424	>tr|B2R6U8|B2R6U8_HUMAN Cleavage and polyadenylation specificity factor subunit 5 OS=Homo sapiens OX=9606 PE=2 SV=1;...	B2R6U8	B2R6U8_HUMAN Cleavage and polyadenylation specificity factor subunit 5			2	1	B2R6U8	link										0	0	1	0.169761	0	0
>tr|F8VR82|F8VR82_HUMAN Serine/threonine-protein phosphatase OS=Homo sapiens OX=9606 GN=PPP1CC PE=1 SV=1;>tr|Q9UPN1|Q9UPN1_HUMAN Serine/threonine-protein phosphatase (Fragment) OS=Homo sapiens OX=9606 GN=PPP1CC PE=3 SV=1;>tr|F8VYE8|F8VYE8_HUMAN Serine/thre	21.1	30.987	2.4197e-36	28	4	21.1	270	516050000	30356000	7	0	0	19571000	10785000	0	0	1007	1007	1007	1007	1007	1007	>tr|F8VR82|F8VR82_HUMAN Serine/threonine-protein phosphatase OS=Homo sapiens OX=9606 GN=PPP1CC PE=1 SV=1;...	F8VR82	F8VR82_HUMAN Serine/threonine-protein phosphatase	Homo sapiens OX=9606	PPP1CC	1	1	F8VR82	link		F8VR82	F8VR82_HUMAN	Serine/threonine-protein phosphatase	H. sapiens	270	5501	PPP1CC	FALSE	0	0	1	0.55107	0	0
>tr|X6RAC9|X6RAC9_HUMAN Eukaryotic translation initiation factor 1A, X-chromosomal OS=Homo sapiens OX=9606 GN=EIF1AX PE=1 SV=1;>sp|P47813|IF1AX_HUMAN Eukaryotic translation initiation factor 1A, X-chromosomal OS=Homo sapiens OX=9606 GN=EIF1AX PE=1 SV=2;>sp	31	13.232	2.549e-16	4	3	31	116	365440000	60907000	5	0	0	19555000	41352000	0	0	1474	1474	1474	1474	1474	1474	>sp|P47813|IF1AX_HUMAN Eukaryotic translation initiation factor 1A, X-chromosomal OS=Homo sapiens OX=9606 GN=EIF1AX PE=1 SV=2;...	P47813	IF1AX_HUMAN Eukaryotic translation initiation factor 1A, X-chromosomal	Homo sapiens OX=9606	EIF1AX	1	2	X6RAC9	link		P47813	IF1AX_HUMAN	Eukaryotic translation initiation factor 1A, X-chromosomal	H. sapiens	144	107984923	EIF1AX	FALSE	0	0	0.472891	1	0	0
>tr|B1ALA9|B1ALA9_HUMAN Ribose-phosphate pyrophosphokinase 1 OS=Homo sapiens OX=9606 GN=PRPS1 PE=1 SV=2;>tr|Q53FW2|Q53FW2_HUMAN Phosphoribosyl pyrophosphate synthetase 1 variant (Fragment) OS=Homo sapiens OX=9606 PE=2 SV=1;>sp|P60891|PRPS1_HUMAN Ribose-pho	31.9	31.392	2.5934e-38	17	6	31.9	285	798210000	46954000	8	0	0	19367000	27587000	0	0	823	823	823	823	823	823	>sp|P60891|PRPS1_HUMAN Ribose-pho;...	P60891						B1ALA9	link		P60891	PRPS1_HUMAN	Ribose-phosphate pyrophosphokinase 1	H. sapiens	318	5631	PRPS1	FALSE	0	0	0.702034	1	0	0
>tr|A0A024RDY0|A0A024RDY0_HUMAN RAN binding protein 5, isoform CRA_d OS=Homo sapiens OX=9606 GN=RANBP5 PE=4 SV=1;>sp|O00410|IPO5_HUMAN Importin-5 OS=Homo sapiens OX=9606 GN=IPO5 PE=1 SV=4;>tr|H0Y8C6|H0Y8C6_HUMAN Importin-5 (Fragment) OS=Homo sapiens OX=960	21	123.63	1.1621e-109	26	15	21	1097	1662600000	29690000	19	0	0	19341000	10348000	0	0	1486	1486	1486	1486	1486	1486	>sp|O00410|IPO5_HUMAN Importin-5 OS=Homo sapiens OX=9606 GN=IPO5 PE=1 SV=4;...	O00410	IPO5_HUMAN Importin-5	Homo sapiens OX=9606	IPO5	1	4	A0A024RDY0	link		O00410	IPO5_HUMAN	Importin-5	H. sapiens	1097	3843	IPO5	FALSE	0	0	1	0.535029	0	0
>tr|Q6IAX5|Q6IAX5_HUMAN Eukaryotic translation initiation factor 3 subunit E OS=Homo sapiens OX=9606 GN=EIF3E PE=2 SV=1;>sp|P60228|EIF3E_HUMAN Eukaryotic translation initiation factor 3 subunit E OS=Homo sapiens OX=9606 GN=EIF3E PE=1 SV=1;>tr|B2R806|B2R806	36	52.205	2.2559e-82	14	12	36	445	1087000000	38820000	19	0	0	19321000	19500000	0	0	829	829	829	829	829	829	>sp|P60228|EIF3E_HUMAN Eukaryotic translation initiation factor 3 subunit E OS=Homo sapiens OX=9606 GN=EIF3E PE=1 SV=1;...	P60228	EIF3E_HUMAN Eukaryotic translation initiation factor 3 subunit E	Homo sapiens OX=9606	EIF3E	1	1	Q6IAX5	link		P60228	EIF3E_HUMAN	Eukaryotic translation initiation factor 3 subunit E	H. sapiens	445	3646	EIF3E	FALSE	0	0	0.990821	1	0	0
>tr|H0YJS4|H0YJS4_HUMAN Eukaryotic translation initiation factor 2 subunit 1 (Fragment) OS=Homo sapiens OX=9606 GN=EIF2S1 PE=1 SV=1;>tr|G3V4T5|G3V4T5_HUMAN Eukaryotic translation initiation factor 2 subunit 1 (Fragment) OS=Homo sapiens OX=9606 GN=EIF2S1 PE	29.8	28.865	3.815e-38	4	5	29.8	252	659560000	34713000	7	0	0	19270000	15444000	0	0	1306	1306	1306	1306	1306	1306	>tr|H0YJS4|H0YJS4_HUMAN Eukaryotic translation initiation factor 2 subunit 1 (Fragment) OS=Homo sapiens OX=9606 GN=EIF2S1 PE=1 SV=1;...	H0YJS4	H0YJS4_HUMAN Eukaryotic translation initiation factor 2 subunit 1 (Fragment)	Homo sapiens OX=9606	EIF2S1	1	1	H0YJS4	link										0	0	1	0.801453	0	0
>tr|A0A140VJQ4|A0A140VJQ4_HUMAN Testicular tissue protein Li 130 OS=Homo sapiens OX=9606 PE=2 SV=1;>sp|P04181|OAT_HUMAN Ornithine aminotransferase, mitochondrial OS=Homo sapiens OX=9606 GN=OAT PE=1 SV=1;>sp|P04181-2|OAT_HUMAN Isoform 2 of Ornithine aminotr	34.2	48.534	8.4145e-37	4	9	34.2	439	664620000	33231000	11	0	0	19219000	14012000	0	0	1322	1322	1322	1322	1322	1322	>sp|P04181|OAT_HUMAN Ornithine aminotransferase, mitochondrial OS=Homo sapiens OX=9606 GN=OAT PE=1 SV=1;>sp|P04181-2|OAT_HUMAN Isoform 2 of Ornithine aminotr;...	P04181	OAT_HUMAN Ornithine aminotransferase, mitochondrial	Homo sapiens OX=9606	OAT	1	1	A0A140VJQ4	link		P04181	OAT_HUMAN	Ornithine aminotransferase, mitochondrial	H. sapiens	439	4942	OAT	TRUE	0	0	1	0.72907	0	0
>sp|Q9Y3I0|RTCB_HUMAN RNA-splicing ligase RtcB homolog OS=Homo sapiens OX=9606 GN=RTCB PE=1 SV=1;>tr|B4DNA0|B4DNA0_HUMAN cDNA FLJ58027 OS=Homo sapiens OX=9606 PE=2 SV=1	24.6	55.21	5.5226e-24	4	6	24.6	505	702480000	29270000	10	0	0	19210000	10060000	0	0	150	150	150	150	150	150	>sp|Q9Y3I0|RTCB_HUMAN RNA-splicing ligase RtcB homolog OS=Homo sapiens OX=9606 GN=RTCB PE=1 SV=1;...	Q9Y3I0	RTCB_HUMAN RNA-splicing ligase RtcB homolog	Homo sapiens OX=9606	RTCB	1	1	Q9Y3I0	link		Q9Y3I0	RTCB_HUMAN	tRNA-splicing ligase RtcB homolog	H. sapiens	505	51493	RTCB	FALSE	0	0	1	0.523686	0	0
>tr|A8K651|A8K651_HUMAN cDNA FLJ75700, highly similar to Homo sapiens complement component 1, q subcomponent binding protein (C1QBP), nuclear gene encoding mitochondrial protein, mRNA OS=Homo sapiens OX=9606 PE=2 SV=1;>sp|Q07021|C1QBP_HUMAN Complement comp	22.7	31.38	9.2947e-16	4	3	22.7	282	407610000	31355000	6	0	0	19192000	12162000	0	0	666	666	666	666	666	666	>sp|Q07021|C1QBP_HUMAN Complement comp;...	Q07021						A8K651	link		Q07021	C1QBP_HUMAN	Complement component 1 Q subcomponent-binding protein, mitochondrial	H. sapiens	282	708	C1QBP	TRUE	0	0	1	0.633702	0	0
>tr|E5RIW3|E5RIW3_HUMAN Tubulin-specific chaperone A OS=Homo sapiens OX=9606 GN=TBCA PE=1 SV=1;>tr|Q6FGD7|Q6FGD7_HUMAN Tubulin-specific chaperone A OS=Homo sapiens OX=9606 GN=TBCA PE=2 SV=1;>sp|O75347|TBCA_HUMAN Tubulin-specific chaperone A OS=Homo sapiens	21.4	10.08	6.8129e-14	5	1	21.4	84	115110000	19185000	1	0	0	19185000	0	0	0	1399	1399	1399	1399	1399	1399	>sp|O75347|TBCA_HUMAN Tubulin-specific chaperone A OS=Homo sapiens;...	O75347	TBCA_HUMAN Tubulin-specific chaperone A					E5RIW3	link		O75347	TBCA_HUMAN	Tubulin-specific chaperone A	H. sapiens	108	6902	TBCA	FALSE	0	0	1	0	0	0
>tr|J3KS79|J3KS79_HUMAN Bleomycin hydrolase OS=Homo sapiens OX=9606 GN=BLMH PE=1 SV=1;>tr|K7ENH5|K7ENH5_HUMAN Bleomycin hydrolase OS=Homo sapiens OX=9606 GN=BLMH PE=1 SV=1;>tr|K7ES02|K7ES02_HUMAN Bleomycin hydrolase (Fragment) OS=Homo sapiens OX=9606 GN=BL	28.2	7.6826	0.021358	4	1	28.2	71	165620000	41406000	2	0	0	19134000	22272000	0	0	611	611	611	611	611	611	>tr|J3KS79|J3KS79_HUMAN Bleomycin hydrolase OS=Homo sapiens OX=9606 GN=BLMH PE=1 SV=1;...	J3KS79	J3KS79_HUMAN Bleomycin hydrolase	Homo sapiens OX=9606	BLMH	1	1	J3KS79	link		J3KS79	J3KS79_HUMAN	Bleomycin hydrolase	H. sapiens	71	null	BLMH	FALSE	0	0	0.859106	1	0	0
>tr|A0A024R1K7|A0A024R1K7_HUMAN Tyrosine 3-monooxygenase/tryptophan 5-monooxygenase activation protein, eta polypeptide, isoform CRA_b OS=Homo sapiens OX=9606 GN=YWHAH PE=3 SV=1;>sp|Q04917|1433F_HUMAN 14-3-3 protein eta OS=Homo sapiens OX=9606 GN=YWHAH PE=	30.9	28.218	3.2667e-40	7	5	20.3	246	370870000	23180000	6	0	0	19093000	4086300	0	0	674	674	674	674	674	674	>sp|Q04917|1433F_HUMAN 14-3-3 protein eta OS=Homo sapiens OX=9606 GN=YWHAH PE=;...	Q04917	1433F_HUMAN 14-3-3 protein eta	Homo sapiens OX=9606	YWHAH			A0A024R1K7	link		Q04917	1433F_HUMAN	14-3-3 protein eta	H. sapiens	246	7533	YWHAH	FALSE	0	0	1	0.214021	0	0
>tr|A0A1W2PQT3|A0A1W2PQT3_HUMAN Malic enzyme OS=Homo sapiens OX=9606 GN=ME2 PE=1 SV=1;>tr|A0A1W2PPH1|A0A1W2PPH1_HUMAN Malic enzyme OS=Homo sapiens OX=9606 GN=ME2 PE=1 SV=1;>tr|A0A1W2PQH3|A0A1W2PQH3_HUMAN Malic enzyme OS=Homo sapiens OX=9606 GN=ME2 PE=1 SV=	30	59.787	1.557e-41	14	8	30	536	701430000	24187000	13	0	0	18810000	5377200	0	0	1132	1132	1132	1132	1132	1132	>tr|A0A1W2PQT3|A0A1W2PQT3_HUMAN Malic enzyme OS=Homo sapiens OX=9606 GN=ME2 PE=1 SV=1;...	A0A1W2PQT3	A0A1W2PQT3_HUMAN Malic enzyme	Homo sapiens OX=9606	ME2	1	1	A0A1W2PQT3	link		A0A1W2PQT3	A0A1W2PQT3_HUMAN	Malic enzyme	H. sapiens	536	4200	ME2	TRUE	0	0	1	0.285869	0	0
>tr|K7EK18|K7EK18_HUMAN Septin-9 (Fragment) OS=Homo sapiens OX=9606 GN=SEPTIN9 PE=1 SV=1;>tr|K7EL40|K7EL40_HUMAN Septin-9 (Fragment) OS=Homo sapiens OX=9606 GN=SEPTIN9 PE=1 SV=1;>sp|Q9UHD8-4|SEPT9_HUMAN Isoform 4 of Septin-9 OS=Homo sapiens OX=9606 GN=SEPT	10.3	22.217	5.7641e-05	17	2	10.3	195	364670000	33152000	4	0	0	18796000	14356000	0	0	205	205	205	205	205	205	>sp|Q9UHD8-4|SEPT9_HUMAN Isoform 4 of Septin-9 OS=Homo sapiens OX=9606 GN=SEPT;...	Q9UHD8-4	SEPT9_HUMAN Isoform 4 of Septin-9	Homo sapiens OX=9606				K7EK18	link		Q9UHD8-4	SEPT9_HUMAN	Septin-9	H. sapiens	335	10801	SEPT9	FALSE	0	0	1	0.76378	0	0
>tr|H3BT58|H3BT58_HUMAN Coactosin-like protein OS=Homo sapiens OX=9606 GN=COTL1 PE=1 SV=1;>tr|A0A384MTY2|A0A384MTY2_HUMAN Epididymis secretory sperm binding protein OS=Homo sapiens OX=9606 PE=2 SV=1;>sp|Q14019|COTL1_HUMAN Coactosin-like protein OS=Homo sap	21.9	8.2242	3.8485e-32	3	1	21.9	73	106530000	21306000	2	0	0	18780000	2525900	0	0	606	606	606	606	606	606	>sp|Q14019|COTL1_HUMAN Coactosin-like protein OS=Homo sap;...	Q14019	COTL1_HUMAN Coactosin-like protein					H3BT58	link		Q14019	COTL1_HUMAN	Coactosin-like protein	H. sapiens	142	23406	COTL1	FALSE	0	0	1	0.134499	0	0
>sp|P09622-2|DLDH_HUMAN Isoform 2 of Dihydrolipoyl dehydrogenase, mitochondrial OS=Homo sapiens OX=9606 GN=DLD;>tr|B4DFL1|B4DFL1_HUMAN Dihydrolipoyl dehydrogenase OS=Homo sapiens OX=9606 PE=2 SV=1;>sp|P09622-3|DLDH_HUMAN Isoform 3 of Dihydrolipoyl dehydrog	22	43.587	3.0805e-43	7	5	22	410	471770000	29485000	9	0	0	18519000	10967000	0	0	1256	1256	1256	1256	1256	1256	>sp|P09622-2|DLDH_HUMAN Isoform 2 of Dihydrolipoyl dehydrogenase, mitochondrial OS=Homo sapiens OX=9606 GN=DLD;>sp|P09622-3|DLDH_HUMAN Isoform 3 of Dihydrolipoyl dehydrog;...	P09622-2	DLDH_HUMAN Isoform 2 of Dihydrolipoyl dehydrogenase, mitochondrial	Homo sapiens OX=9606				P09622-2	link		P09622-2	DLDH_HUMAN	Dihydrolipoyl dehydrogenase, mitochondrial	H. sapiens	410	1738	DLD	TRUE	0	0	1	0.592203	0	0
>tr|F8W1R7|F8W1R7_HUMAN Myosin light polypeptide 6 OS=Homo sapiens OX=9606 GN=MYL6 PE=1 SV=1;>sp|P60660-2|MYL6_HUMAN Isoform Smooth muscle of Myosin light polypeptide 6 OS=Homo sapiens OX=9606 GN=MYL6;>sp|P60660|MYL6_HUMAN Myosin light polypeptide 6 OS=Hom	31.7	16.29	7.0137e-13	18	4	31.7	145	500070000	50007000	7	0	0	18496000	31511000	0	0	827	827	827	827	827	827	>sp|P60660-2|MYL6_HUMAN Isoform Smooth muscle of Myosin light polypeptide 6 OS=Homo sapiens OX=9606 GN=MYL6;>sp|P60660|MYL6_HUMAN Myosin light polypeptide 6 OS=Hom;...	P60660-2	MYL6_HUMAN Isoform Smooth muscle of Myosin light polypeptide 6	Homo sapiens OX=9606				F8W1R7	link		P60660-2	MYL6_HUMAN	Myosin light polypeptide 6	H. sapiens	151	4637	MYL6	FALSE	0	0	0.58697	1	0	0
>tr|E5RIS7|E5RIS7_HUMAN Transcription elongation factor A protein 1 OS=Homo sapiens OX=9606 GN=TCEA1 PE=1 SV=1;>tr|A0A384MTX4|A0A384MTX4_HUMAN Epididymis secretory sperm binding protein OS=Homo sapiens OX=9606 PE=2 SV=1;>tr|A0A1W2PPZ5|A0A1W2PPZ5_HUMAN Tran	30.6	12.611	0.00010799	13	3	30.6	111	196380000	28054000	3	0	0	18466000	9587700	0	0	1135	1135	1135	1135	1135	1135	>tr|E5RIS7|E5RIS7_HUMAN Transcription elongation factor A protein 1 OS=Homo sapiens OX=9606 GN=TCEA1 PE=1 SV=1;...	E5RIS7	E5RIS7_HUMAN Transcription elongation factor A protein 1	Homo sapiens OX=9606	TCEA1	1	1	E5RIS7	link		E5RIS7	E5RIS7_HUMAN	Transcription elongation factor A protein 1	H. sapiens	111	6917	TCEA1	FALSE	0	0	1	0.519208	0	0
>tr|E9KL44|E9KL44_HUMAN Epididymis tissue sperm binding protein Li 14m OS=Homo sapiens OX=9606 PE=2 SV=1;>sp|P40939|ECHA_HUMAN Trifunctional enzyme subunit alpha, mitochondrial OS=Homo sapiens OX=9606 GN=HADHA PE=1 SV=2;>tr|H0YFD6|H0YFD6_HUMAN Trifunctiona	32.1	82.999	2.5471e-143	8	14	32.1	763	1461900000	35656000	26	0	0	18388000	17267000	0	0	983	983	983	983	983	983	>sp|P40939|ECHA_HUMAN Trifunctional enzyme subunit alpha, mitochondrial OS=Homo sapiens OX=9606 GN=HADHA PE=1 SV=2;...	P40939	ECHA_HUMAN Trifunctional enzyme subunit alpha, mitochondrial	Homo sapiens OX=9606	HADHA	1	2	E9KL44	link		P40939	ECHA_HUMAN	Trifunctional enzyme subunit alpha, mitochondrial	H. sapiens	763	3030	HADHA	TRUE	0	0	1	0.939036	0	0
>tr|E9PRN7|E9PRN7_HUMAN 3 beta-hydroxysteroid dehydrogenase/Delta 5-->4-isomerase type 1 (Fragment) OS=Homo sapiens OX=9606 GN=HSD3B1 PE=1 SV=8;>tr|H0YM98|H0YM98_HUMAN Cholinergic receptor, nicotinic, alpha 5, isoform CRA_b OS=Homo sapiens OX=9606 GN=CHRNA	8.6	9.1697	0.021263	8	1	8.6	81	72285000	18071000	1	0	0	18071000	0	0	0	1507	1507	1507	1507	1507	1507	>tr|E9PRN7|E9PRN7_HUMAN 3 beta-hydroxysteroid dehydrogenase/Delta 5-->4-isomerase type 1 (Fragment) OS=Homo sapiens OX=9606 GN=HSD3B1 PE=1 SV=8;...	E9PRN7	E9PRN7_HUMAN 3 beta-hydroxysteroid dehydrogenase/Delta 5-->4-isomerase type 1 (Fragment)	Homo sapiens OX=9606	HSD3B1	1	8	E9PRN7	link										0	0	1	0	0	0
>tr|A0A0S2Z410|A0A0S2Z410_HUMAN Epididymis secretory sperm binding protein (Fragment) OS=Homo sapiens OX=9606 GN=HSD17B10 PE=2 SV=1;>sp|Q99714|HCD2_HUMAN 3-hydroxyacyl-CoA dehydrogenase type-2 OS=Homo sapiens OX=9606 GN=HSD17B10 PE=1 SV=3;>sp|Q99714-2|HCD2	42.5	26.923	3.6825e-53	6	6	42.5	261	457340000	32667000	10	0	0	18069000	14599000	0	0	344	344	344	344	344	344	>sp|Q99714|HCD2_HUMAN 3-hydroxyacyl-CoA dehydrogenase type-2 OS=Homo sapiens OX=9606 GN=HSD17B10 PE=1 SV=3;>sp|Q99714-2|HCD2;...	Q99714	HCD2_HUMAN 3-hydroxyacyl-CoA dehydrogenase type-2	Homo sapiens OX=9606	HSD17B10	1	3	A0A0S2Z410	link		Q99714	HCD2_HUMAN	3-hydroxyacyl-CoA dehydrogenase type-2	H. sapiens	261	3028	HSD17B10	TRUE	0	0	1	0.807958	0	0
>tr|F8W7T0|F8W7T0_HUMAN Testin (Fragment) OS=Homo sapiens OX=9606 GN=TES PE=1 SV=1;>tr|E0X098|E0X098_HUMAN Testin variant (Fragment) OS=Homo sapiens OX=9606 GN=TES PE=2 SV=1;>sp|Q9UGI8-2|TES_HUMAN Isoform 2 of Testin OS=Homo sapiens OX=9606 GN=TES;>tr|Q53G	13.9	8.9703	0.025876	7	1	13.9	79	89916000	17983000	1	0	0	17983000	0	0	0	211	211	211	211	211	211	>sp|Q9UGI8-2|TES_HUMAN Isoform 2 of Testin OS=Homo sapiens OX=9606 GN=TES;...	Q9UGI8-2	TES_HUMAN Isoform 2 of Testin	Homo sapiens OX=9606				F8W7T0	link		Q9UGI8-2	TES_HUMAN	Testin	H. sapiens	412	26136	TES	FALSE	0	0	1	0	0	0
>tr|B1AKP7|B1AKP7_HUMAN TAR DNA-binding protein 43 OS=Homo sapiens OX=9606 GN=TARDBP PE=1 SV=1;>tr|G3V162|G3V162_HUMAN TAR DNA binding protein, isoform CRA_d OS=Homo sapiens OX=9606 GN=TARDBP PE=1 SV=1;>tr|A0A087X260|A0A087X260_HUMAN TAR DNA-binding protei	28.5	33.462	7.5348e-21	27	5	28.5	295	398210000	30631000	7	0	0	17949000	12683000	0	0	634	634	634	634	634	634	>tr|B1AKP7|B1AKP7_HUMAN TAR DNA-binding protein 43 OS=Homo sapiens OX=9606 GN=TARDBP PE=1 SV=1;...	B1AKP7	B1AKP7_HUMAN TAR DNA-binding protein 43	Homo sapiens OX=9606	TARDBP	1	1	B1AKP7	link		B1AKP7	B1AKP7_HUMAN	TAR DNA-binding protein 43	H. sapiens	295	23435	TARDBP	FALSE	0	0	1	0.706613	0	0
>sp|O00154-2|BACH_HUMAN Isoform 2 of Cytosolic acyl coenzyme A thioester hydrolase OS=Homo sapiens OX=9606 GN=ACOT7;>tr|B4DUX0|B4DUX0_HUMAN cDNA FLJ60167, highly similar to Cytosolic acyl coenzyme A thioester hydrolase OS=Homo sapiens OX=9606 PE=2 SV=1;>tr	13.8	27.041	1.5187e-12	10	3	13.8	246	347090000	28924000	4	0	0	17934000	10990000	0	0	1498	1498	1498	1498	1498	1498	>sp|O00154-2|BACH_HUMAN Isoform 2 of Cytosolic acyl coenzyme A thioester hydrolase OS=Homo sapiens OX=9606 GN=ACOT7;...	O00154-2	BACH_HUMAN Isoform 2 of Cytosolic acyl coenzyme A thioester hydrolase	Homo sapiens OX=9606				O00154-2	link		O00154-2	BACH_HUMAN	Cytosolic acyl coenzyme A thioester hydrolase	H. sapiens	246	11332	ACOT7	TRUE	0	0	1	0.612802	0	0
>tr|A0A090N8G0|A0A090N8G0_HUMAN Glycyl-tRNA synthetase OS=Homo sapiens OX=9606 GN=GARS PE=4 SV=1;>sp|P41250|GARS_HUMAN Glycine--tRNA ligase OS=Homo sapiens OX=9606 GN=GARS1 PE=1 SV=3	27.2	77.53	3.0441e-83	3	13	27.2	685	1303200000	34295000	16	0	0	17766000	16529000	0	0	978	978	978	978	978	978	>sp|P41250|GARS_HUMAN Glycine--tRNA ligase OS=Homo sapiens OX=9606 GN=GARS1 PE=1 SV=3;...	P41250	GARS_HUMAN Glycine--tRNA ligase	Homo sapiens OX=9606	GARS1	1	3	A0A090N8G0	link		P41250	GARS_HUMAN	Glycine--tRNA ligase	H. sapiens	739	2617	GARS	TRUE	0	0	1	0.930373	0	0
>sp|P33993-3|MCM7_HUMAN Isoform 3 of DNA replication licensing factor MCM7 OS=Homo sapiens OX=9606 GN=MCM7;>tr|B3KUD7|B3KUD7_HUMAN DNA replication licensing factor MCM7 OS=Homo sapiens OX=9606 GN=MCM7 PE=2 SV=1;>tr|C6EMX8|C6EMX8_HUMAN DNA replication licen	26.2	60.643	6.7902e-61	10	10	26.2	543	945830000	30511000	13	0	0	17679000	12831000	0	0	1029	1029	1029	1029	1029	1029	>sp|P33993-3|MCM7_HUMAN Isoform 3 of DNA replication licensing factor MCM7 OS=Homo sapiens OX=9606 GN=MCM7;...	P33993-3	MCM7_HUMAN Isoform 3 of DNA replication licensing factor MCM7	Homo sapiens OX=9606				P33993-3	link		P33993-3	MCM7_HUMAN	DNA replication licensing factor MCM7	H. sapiens	543	4176	MCM7	FALSE	0	0	1	0.725776	0	0
>tr|A8K6V7|A8K6V7_HUMAN cDNA FLJ76053, highly similar to Homo sapiens Ras-GTPase activating protein SH3 domain-binding protein 2 (G3BP2), transcript variant 3, mRNA OS=Homo sapiens OX=9606 PE=2 SV=1;>tr|A0A024RDB2|A0A024RDB2_HUMAN Ras-GTPase activating pro	9.4	50.816	1.8947e-21	5	2	6.7	449	681950000	35892000	4	0	0	17645000	18247000	0	0	177	177	177	177	177	177	>tr|A8K6V7|A8K6V7_HUMAN cDNA FLJ76053, highly similar to Homo sapiens Ras-GTPase activating protein SH3 domain-binding protein 2 (G3BP2), transcript variant 3, mRNA OS=Homo sapiens OX=9606 PE=2 SV=1;...	A8K6V7	A8K6V7_HUMAN cDNA FLJ76053, highly similar to Homo sapiens Ras-GTPase activating protein SH3 domain-binding protein 2 (G3BP2), transcript variant 3, mRNA			2	1	A8K6V7	link										0	0	0.967008	1	0	0
>sp|Q9UKK9|NUDT5_HUMAN ADP-sugar pyrophosphatase OS=Homo sapiens OX=9606 GN=NUDT5 PE=1 SV=1;>tr|A6NFX8|A6NFX8_HUMAN ADP-sugar pyrophosphatase OS=Homo sapiens OX=9606 GN=NUDT5 PE=1 SV=1;>tr|A6NJU6|A6NJU6_HUMAN ADP-sugar pyrophosphatase OS=Homo sapiens OX=96	20.1	24.327	1.039e-05	5	3	20.1	219	193330000	17576000	1	0	0	17576000	0	0	0	191	191	191	191	191	191	>sp|Q9UKK9|NUDT5_HUMAN ADP-sugar pyrophosphatase OS=Homo sapiens OX=9606 GN=NUDT5 PE=1 SV=1;...	Q9UKK9	NUDT5_HUMAN ADP-sugar pyrophosphatase	Homo sapiens OX=9606	NUDT5	1	1	Q9UKK9	link		Q9UKK9	NUDT5_HUMAN	ADP-sugar pyrophosphatase	H. sapiens	219	11164	NUDT5	TRUE	0	0	1	0	0	0
>tr|F5GYQ2|F5GYQ2_HUMAN Multifunctional methyltransferase subunit TRM112-like protein OS=Homo sapiens OX=9606 GN=TRMT112 PE=1 SV=1;>tr|F5GX77|F5GX77_HUMAN Multifunctional methyltransferase subunit TRM112-like protein OS=Homo sapiens OX=9606 GN=TRMT112 PE=1	34.6	9.2555	1.3888e-08	5	2	34.6	81	92869000	23217000	2	0	0	17433000	5784100	0	0	197	197	197	197	197	197	>tr|F5GYQ2|F5GYQ2_HUMAN Multifunctional methyltransferase subunit TRM112-like protein OS=Homo sapiens OX=9606 GN=TRMT112 PE=1 SV=1;...	F5GYQ2	F5GYQ2_HUMAN Multifunctional methyltransferase subunit TRM112-like protein	Homo sapiens OX=9606	TRMT112	1	1	F5GYQ2	link		F5GYQ2	F5GYQ2_HUMAN	Multifunctional methyltransferase subunit TRM112-like protein	H. sapiens	81	51504	TRMT112	FALSE	0	0	1	0.33179	0	0
>tr|G3V279|G3V279_HUMAN Enhancer of rudimentary homolog OS=Homo sapiens OX=9606 GN=ERH PE=1 SV=1;>tr|A0A024R6D4|A0A024R6D4_HUMAN Enhancer of rudimentary homolog OS=Homo sapiens OX=9606 GN=ERH PE=3 SV=1;>sp|P84090|ERH_HUMAN Enhancer of rudimentary homolog O	15.5	8.2033	5.1329e-12	3	1	15.5	71	135090000	33773000	2	0	0	17412000	16360000	0	0	702	702	702	702	702	702	>sp|P84090|ERH_HUMAN Enhancer of rudimentary homolog O;...	P84090						G3V279	link		P84090	ERH_HUMAN	Enhancer of rudimentary homolog	H. sapiens	104	2079	ERH	FALSE	0	0	1	0.939582	0	0
>tr|I3L3H2|I3L3H2_HUMAN Eukaryotic initiation factor 4A-III OS=Homo sapiens OX=9606 GN=EIF4A3 PE=1 SV=2;>tr|A0A024R8W0|A0A024R8W0_HUMAN DEAD (Asp-Glu-Ala-Asp) box polypeptide 48, isoform CRA_a OS=Homo sapiens OX=9606 GN=DDX48 PE=3 SV=1;>sp|P38919|IF4A3_HUM	32.1	44.511	3.9045e-44	3	6	25.6	390	579510000	30500000	9	0	0	17366000	13134000	0	0	995	995	995	995	995	995	>sp|P38919|IF4A3_HUM;...	P38919						I3L3H2	link		P38919	IF4A3_HUMAN	Eukaryotic initiation factor 4A-III	H. sapiens	411	9775	EIF4A3	FALSE	0	0	1	0.756305	0	0
>tr|A0A384MEE7|A0A384MEE7_HUMAN Epididymis secretory sperm binding protein OS=Homo sapiens OX=9606 PE=2 SV=1;>sp|Q9BS26|ERP44_HUMAN Endoplasmic reticulum resident protein 44 OS=Homo sapiens OX=9606 GN=ERP44 PE=1 SV=1	10.3	46.971	8.4299e-38	2	2	10.3	406	641410000	32071000	5	0	0	17344000	14727000	0	0	328	328	328	328	328	328	>sp|Q9BS26|ERP44_HUMAN Endoplasmic reticulum resident protein 44 OS=Homo sapiens OX=9606 GN=ERP44 PE=1 SV=1;...	Q9BS26	ERP44_HUMAN Endoplasmic reticulum resident protein 44	Homo sapiens OX=9606	ERP44	1	1	A0A384MEE7	link		Q9BS26	ERP44_HUMAN	Endoplasmic reticulum resident protein 44	H. sapiens	406	23071	ERP44	FALSE	0	0	1	0.849112	0	0
>sp|P18077|RL35A_HUMAN 60S ribosomal protein L35a OS=Homo sapiens OX=9606 GN=RPL35A PE=1 SV=2	6.4	12.538	0.0026458	1	1	6.4	110	213180000	30455000	2	0	0	17220000	13235000	0	0	1170	1170	1170	1170	1170	1170	>sp|P18077|RL35A_HUMAN 60S ribosomal protein L35a OS=Homo sapiens OX=9606 GN=RPL35A PE=1 SV=2	P18077	RL35A_HUMAN 60S ribosomal protein L35a	Homo sapiens OX=9606	RPL35A	1	2	P18077	link		P18077	RL35A_HUMAN	60S ribosomal protein L35a	H. sapiens	110	6165	RPL35A	TRUE	0	0	1	0.768583	0	0
>tr|A0A223FL67|A0A223FL67_HUMAN MHC class I antigen OS=Homo sapiens OX=9606 GN=HLA-A PE=3 SV=1;>tr|B2DFW8|B2DFW8_HUMAN MHC class I antigen (Fragment) OS=Homo sapiens OX=9606 GN=HLA-A PE=3 SV=1;>tr|A0A0F7RPE2|A0A0F7RPE2_HUMAN MHC class I antigen (Fragment)	47.4	40.799	3.8193e-110	33	1	4.4	365	586060000	27908000	1	0	0	17100000	10808000	0	0	104	104	104	104	104	104	>tr|A0A223FL67|A0A223FL67_HUMAN MHC class I antigen OS=Homo sapiens OX=9606 GN=HLA-A PE=3 SV=1;...	A0A223FL67	A0A223FL67_HUMAN MHC class I antigen	Homo sapiens OX=9606	HLA-A	3	1	A0A223FL67	link										0	0	1	0.632047	0	0
>sp|P55036|PSMD4_HUMAN 26S proteasome non-ATPase regulatory subunit 4 OS=Homo sapiens OX=9606 GN=PSMD4 PE=1 SV=1;>tr|Q5VWC4|Q5VWC4_HUMAN 26S proteasome non-ATPase regulatory subunit 4 OS=Homo sapiens OX=9606 GN=PSMD4 PE=1 SV=1;>tr|H0Y3Y9|H0Y3Y9_HUMAN 26S p	9	40.736	2.8058e-15	6	3	9	377	449490000	32106000	4	0	0	17008000	15098000	0	0	855	855	855	855	855	855	>sp|P55036|PSMD4_HUMAN 26S proteasome non-ATPase regulatory subunit 4 OS=Homo sapiens OX=9606 GN=PSMD4 PE=1 SV=1;...	P55036	PSMD4_HUMAN 26S proteasome non-ATPase regulatory subunit 4	Homo sapiens OX=9606	PSMD4	1	1	P55036	link		P55036	PSMD4_HUMAN	26S proteasome non-ATPase regulatory subunit 4	H. sapiens	377	5710	PSMD4	FALSE	0	0	1	0.8877	0	0
>tr|B2YKU2|B2YKU2_HUMAN Cytochrome c oxidase subunit II (Fragment) OS=Homo sapiens OX=9606 GN=COX2 PE=4 SV=1;>tr|Q14XT3|Q14XT3_HUMAN Cytochrome oxidase subunit II (Fragment) OS=Homo sapiens OX=9606 PE=4 SV=1;>tr|A0A346M047|A0A346M047_HUMAN Cytochrome c oxi	45.5	9.7284	1.3667e-08	463	3	45.5	88	251280000	41880000	5	0	0	16946000	24934000	0	0	1342	1342	1342	1342	1342	1342	>tr|B2YKU2|B2YKU2_HUMAN Cytochrome c oxidase subunit II (Fragment) OS=Homo sapiens OX=9606 GN=COX2 PE=4 SV=1;...	B2YKU2	B2YKU2_HUMAN Cytochrome c oxidase subunit II (Fragment)	Homo sapiens OX=9606	COX2	4	1	B2YKU2	link										0	0	0.679634	1	0	0
>sp|P15170-2|ERF3A_HUMAN Isoform 2 of Eukaryotic peptide chain release factor GTP-binding subunit ERF3A OS=Homo sapiens OX=9606 GN=GSPT1;>sp|P15170-3|ERF3A_HUMAN Isoform 3 of Eukaryotic peptide chain release factor GTP-binding subunit ERF3A OS=Homo sapiens	13.2	68.6	8.813e-21	10	6	13.2	636	699280000	24113000	9	0	0	16892000	7220500	0	0	1191	1191	1191	1191	1191	1191	>sp|P15170-2|ERF3A_HUMAN Isoform 2 of Eukaryotic peptide chain release factor GTP-binding subunit ERF3A OS=Homo sapiens OX=9606 GN=GSPT1;>sp|P15170-3|ERF3A_HUMAN Isoform 3 of Eukaryotic peptide chain release factor GTP-binding subunit ERF3A OS=Homo sapiens;...	P15170-2	ERF3A_HUMAN Isoform 2 of Eukaryotic peptide chain release factor GTP-binding subunit ERF3A	Homo sapiens OX=9606				P15170-2	link		P15170-2	ERF3A_HUMAN	Eukaryotic peptide chain release factor GTP-binding subunit ERF3A	H. sapiens	636	2935	GSPT1	FALSE	0	0	1	0.427451	0	0
>tr|H0YHL7|H0YHL7_HUMAN Coronin-1C (Fragment) OS=Homo sapiens OX=9606 GN=CORO1C PE=1 SV=1;>tr|B7Z9V0|B7Z9V0_HUMAN cDNA, FLJ78964, highly similar to Coronin-1C OS=Homo sapiens OX=9606 PE=2 SV=1;>tr|B4E3S0|B4E3S0_HUMAN Coronin OS=Homo sapiens OX=9606 GN=CORO	13.9	18.698	4.3785e-22	11	2	13.9	165	151500000	16834000	3	0	0	16834000	0	0	0	181	181	181	181	181	181	>tr|H0YHL7|H0YHL7_HUMAN Coronin-1C (Fragment) OS=Homo sapiens OX=9606 GN=CORO1C PE=1 SV=1;...	H0YHL7	H0YHL7_HUMAN Coronin-1C (Fragment)	Homo sapiens OX=9606	CORO1C	1	1	H0YHL7	link										0	0	1	0	0	0
>tr|A0A494C1S6|A0A494C1S6_HUMAN Tripeptidyl-peptidase 2 (Fragment) OS=Homo sapiens OX=9606 GN=TPP2 PE=1 SV=1;>tr|A0A494C0A3|A0A494C0A3_HUMAN Tripeptidyl-peptidase 2 OS=Homo sapiens OX=9606 GN=TPP2 PE=1 SV=1;>tr|A0A494C1B8|A0A494C1B8_HUMAN Tripeptidyl-pepti	29.8	13.802	2.74e-12	6	2	29.8	124	136480000	19498000	2	0	0	16726000	2772200	0	0	1077	1077	1077	1077	1077	1077	>tr|A0A494C1S6|A0A494C1S6_HUMAN Tripeptidyl-peptidase 2 (Fragment) OS=Homo sapiens OX=9606 GN=TPP2 PE=1 SV=1;...	A0A494C1S6	A0A494C1S6_HUMAN Tripeptidyl-peptidase 2 (Fragment)	Homo sapiens OX=9606	TPP2	1	1	A0A494C1S6	link										0	0	1	0.165742	0	0
>tr|A0A0S2Z4R1|A0A0S2Z4R1_HUMAN Tyrosine--tRNA ligase (Fragment) OS=Homo sapiens OX=9606 GN=YARS PE=2 SV=1;>sp|P54577|SYYC_HUMAN Tyrosine--tRNA ligase, cytoplasmic OS=Homo sapiens OX=9606 GN=YARS PE=1 SV=4;>tr|A0A0C4DGZ5|A0A0C4DGZ5_HUMAN Tyrosine--tRNA lig	24.8	59.143	1.1109e-51	3	11	24.8	528	1185500000	32041000	9	0	0	16648000	15394000	0	0	863	863	863	863	863	863	>sp|P54577|SYYC_HUMAN Tyrosine--tRNA ligase, cytoplasmic OS=Homo sapiens OX=9606 GN=YARS PE=1 SV=4;...	P54577	SYYC_HUMAN Tyrosine--tRNA ligase, cytoplasmic	Homo sapiens OX=9606	YARS	1	4	A0A0S2Z4R1	link		P54577	SYYC_HUMAN	Tyrosine--tRNA ligase, cytoplasmic	H. sapiens	528	8565	YARS	FALSE	0	0	1	0.924676	0	0
>tr|B0YIW5|B0YIW5_HUMAN Coatomer subunit delta OS=Homo sapiens OX=9606 GN=ARCN1 PE=2 SV=1;>sp|P48444|COPD_HUMAN Coatomer subunit delta OS=Homo sapiens OX=9606 GN=ARCN1 PE=1 SV=1;>tr|Q6MZV5|Q6MZV5_HUMAN Coatomer subunit delta OS=Homo sapiens OX=9606 GN=DKFZ	11.4	57.21	4.7113e-11	7	5	11.4	511	545550000	20206000	3	0	0	16592000	3613400	0	0	942	942	942	942	942	942	>sp|P48444|COPD_HUMAN Coatomer subunit delta OS=Homo sapiens OX=9606 GN=ARCN1 PE=1 SV=1;...	P48444	COPD_HUMAN Coatomer subunit delta	Homo sapiens OX=9606	ARCN1	1	1	B0YIW5	link		P48444	COPD_HUMAN	Coatomer subunit delta	H. sapiens	511	372	ARCN1	FALSE	0	0	1	0.21778	0	0
>tr|B4DFG4|B4DFG4_HUMAN cDNA FLJ58801, highly similar to Interleukin enhancer-binding factor 3 OS=Homo sapiens OX=9606 PE=2 SV=1;>sp|Q12906-5|ILF3_HUMAN Isoform 5 of Interleukin enhancer-binding factor 3 OS=Homo sapiens OX=9606 GN=ILF3;>sp|Q12906-4|ILF3_HU	14.2	54.706	2.5374e-23	15	6	14.2	506	416100000	19814000	4	0	0	16530000	3284100	0	0	643	643	643	643	643	643	>sp|Q12906-5|ILF3_HUMAN Isoform 5 of Interleukin enhancer-binding factor 3 OS=Homo sapiens OX=9606 GN=ILF3;>sp|Q12906-4|ILF3_HU;...	Q12906-5	ILF3_HUMAN Isoform 5 of Interleukin enhancer-binding factor 3	Homo sapiens OX=9606				B4DFG4	link		Q12906-5	ILF3_HUMAN	Interleukin enhancer-binding factor 3	H. sapiens	690	3609	ILF3	FALSE	0	0	1	0.198675	0	0
>tr|Q53GK6|Q53GK6_HUMAN Beta actin variant (Fragment) OS=Homo sapiens OX=9606 PE=2 SV=1;>tr|Q53G99|Q53G99_HUMAN Beta actin variant (Fragment) OS=Homo sapiens OX=9606 PE=2 SV=1;>tr|Q53G76|Q53G76_HUMAN Beta actin variant (Fragment) OS=Homo sapiens OX=9606 PE	84.8	41.722	0	59	1	4.5	375	608100000	30405000	5	0	0	16506000	13899000	0	0	826	826	826	826	826	826	>tr|Q53GK6|Q53GK6_HUMAN Beta actin variant (Fragment) OS=Homo sapiens OX=9606 PE=2 SV=1;...	Q53GK6	Q53GK6_HUMAN Beta actin variant (Fragment)			2	1	Q53GK6	link										0	0	1	0.842057	0	0
>tr|V9HW24|V9HW24_HUMAN Epididymis secretory protein Li 73 OS=Homo sapiens OX=9606 GN=HEL-S-73 PE=2 SV=1;>sp|P62333|PRS10_HUMAN 26S proteasome regulatory subunit 10B OS=Homo sapiens OX=9606 GN=PSMC6 PE=1 SV=1;>tr|A0A087X2I1|A0A087X2I1_HUMAN 26S proteasome	20.1	44.16	3.2643e-35	8	6	20.1	389	730670000	34794000	10	0	0	16333000	18460000	0	0	768	768	768	768	768	768	>sp|P62333|PRS10_HUMAN 26S proteasome regulatory subunit 10B OS=Homo sapiens OX=9606 GN=PSMC6 PE=1 SV=1;...	P62333	PRS10_HUMAN 26S proteasome regulatory subunit 10B	Homo sapiens OX=9606	PSMC6	1	1	V9HW24	link		P62333	PRS10_HUMAN	26S proteasome regulatory subunit 10B	H. sapiens	389	5706	PSMC6	FALSE	0	0	0.884778	1	0	0
>sp|P07741|APT_HUMAN Adenine phosphoribosyltransferase OS=Homo sapiens OX=9606 GN=APRT PE=1 SV=2;>tr|H3BQZ9|H3BQZ9_HUMAN Adenine phosphoribosyltransferase OS=Homo sapiens OX=9606 GN=APRT PE=1 SV=1;>sp|P07741-2|APT_HUMAN Isoform 2 of Adenine phosphoribosylt	38.3	19.608	2.3698e-45	7	4	38.3	180	379130000	31594000	9	0	0	16325000	15269000	0	0	1282	1282	1282	1282	1282	1282	>sp|P07741|APT_HUMAN Adenine phosphoribosyltransferase OS=Homo sapiens OX=9606 GN=APRT PE=1 SV=2;>sp|P07741-2|APT_HUMAN Isoform 2 of Adenine phosphoribosylt;...	P07741	APT_HUMAN Adenine phosphoribosyltransferase	Homo sapiens OX=9606	APRT	1	2	P07741	link		P07741	APT_HUMAN	Adenine phosphoribosyltransferase	H. sapiens	180	353	APRT	FALSE	0	0	1	0.935314	0	0
>tr|A0A140VK69|A0A140VK69_HUMAN Aspartate aminotransferase OS=Homo sapiens OX=9606 PE=2 SV=1;>sp|P17174|AATC_HUMAN Aspartate aminotransferase, cytoplasmic OS=Homo sapiens OX=9606 GN=GOT1 PE=1 SV=3;>sp|P17174-2|AATC_HUMAN Isoform 2 of Aspartate aminotransfe	29.5	46.247	1.025e-65	5	8	29.5	413	651060000	29594000	11	0	0	16257000	13336000	0	0	1178	1178	1178	1178	1178	1178	>sp|P17174|AATC_HUMAN Aspartate aminotransferase, cytoplasmic OS=Homo sapiens OX=9606 GN=GOT1 PE=1 SV=3;>sp|P17174-2|AATC_HUMAN Isoform 2 of Aspartate aminotransfe;...	P17174	AATC_HUMAN Aspartate aminotransferase, cytoplasmic	Homo sapiens OX=9606	GOT1	1	3	A0A140VK69	link		P17174	AATC_HUMAN	Aspartate aminotransferase, cytoplasmic	H. sapiens	413	2805	GOT1	FALSE	0	0	1	0.820324	0	0
>tr|K7EK06|K7EK06_HUMAN Phenylalanine--tRNA ligase alpha subunit (Fragment) OS=Homo sapiens OX=9606 GN=FARSA PE=1 SV=8;>tr|K7ER16|K7ER16_HUMAN Phenylalanine--tRNA ligase alpha subunit OS=Homo sapiens OX=9606 GN=FARSA PE=1 SV=1;>sp|Q9Y285-2|SYFA_HUMAN Isofo	14.9	18.389	4.0739e-51	6	2	14.9	168	211970000	30282000	4	0	0	16199000	14082000	0	0	161	161	161	161	161	161	>sp|Q9Y285-2|SYFA_HUMAN Isofo;...	Q9Y285-2						K7EK06	link		Q9Y285-2	SYFA_HUMAN	Phenylalanine--tRNA ligase alpha subunit	H. sapiens	477	2193	FARSA	FALSE	0	0	1	0.869313	0	0
>tr|A0A024RAV4|A0A024RAV4_HUMAN Cold shock domain protein A, isoform CRA_b OS=Homo sapiens OX=9606 GN=CSDA PE=4 SV=1;>sp|P16989-2|YBOX3_HUMAN Isoform 2 of Y-box-binding protein 3 OS=Homo sapiens OX=9606 GN=YBX3;>sp|P16989-3|YBOX3_HUMAN Isoform 3 of Y-box-b	19.1	31.947	1.3274e-31	6	1	8.6	303	161140000	16114000	1	0	0	16114000	0	0	0	1179	1179	1179	1179	1179	1179	>sp|P16989-2|YBOX3_HUMAN Isoform 2 of Y-box-binding protein 3 OS=Homo sapiens OX=9606 GN=YBX3;>sp|P16989-3|YBOX3_HUMAN Isoform 3 of Y-box-b;...	P16989-2	YBOX3_HUMAN Isoform 2 of Y-box-binding protein 3	Homo sapiens OX=9606				A0A024RAV4	link		P16989-2	YBOX3_HUMAN	Y-box-binding protein 3	H. sapiens	303	8531	YBX3	FALSE	0	0	1	0	0	0
>tr|B4E245|B4E245_HUMAN cDNA FLJ61538, highly similar to Switch-associated protein 70 OS=Homo sapiens OX=9606 PE=2 SV=1;>tr|E7EMB1|E7EMB1_HUMAN Switch-associated protein 70 OS=Homo sapiens OX=9606 GN=SWAP70 PE=1 SV=1;>tr|B3KUB9|B3KUB9_HUMAN SWAP-70 protein	16.1	61.305	8.9438e-18	4	7	16.1	516	1118500000	32897000	6	0	0	16103000	16795000	0	0	209	209	209	209	209	209	>tr|B4E245|B4E245_HUMAN cDNA FLJ61538, highly similar to Switch-associated protein 70 OS=Homo sapiens OX=9606 PE=2 SV=1;...	B4E245	B4E245_HUMAN cDNA FLJ61538, highly similar to Switch-associated protein 70			2	1	B4E245	link										0	0	0.958797	1	0	0
>tr|H7BY36|H7BY36_HUMAN RNA-binding protein EWS (Fragment) OS=Homo sapiens OX=9606 GN=EWSR1 PE=1 SV=1;>sp|Q01844-2|EWS_HUMAN Isoform EWS-B of RNA-binding protein EWS OS=Homo sapiens OX=9606 GN=EWSR1;>tr|A0A0D9SFL3|A0A0D9SFL3_HUMAN RNA-binding protein EWS O	20.1	32.071	6.8955e-13	9	4	20.1	308	340350000	24311000	4	0	0	15841000	8469600	0	0	685	685	685	685	685	685	>sp|Q01844-2|EWS_HUMAN Isoform EWS-B of RNA-binding protein EWS OS=Homo sapiens OX=9606 GN=EWSR1;...	Q01844-2	EWS_HUMAN Isoform EWS-B of RNA-binding protein EWS	Homo sapiens OX=9606				H7BY36	link		Q01844-2	EWS_HUMAN	RNA-binding protein EWS	H. sapiens	583	2130	EWSR1	FALSE	0	0	1	0.534663	0	0
>tr|E5RFI6|E5RFI6_HUMAN Histone deacetylase 2 (Fragment) OS=Homo sapiens OX=9606 GN=HDAC2 PE=1 SV=1;>tr|E5RJ04|E5RJ04_HUMAN Histone deacetylase 2 (Fragment) OS=Homo sapiens OX=9606 GN=HDAC2 PE=1 SV=1;>tr|E5RGV4|E5RGV4_HUMAN Histone deacetylase 2 (Fragment)	20	7.4336	0.013718	18	1	20	60	62526000	15632000	0	0	0	15632000	0	0	0	618	618	618	618	618	618	>tr|E5RFI6|E5RFI6_HUMAN Histone deacetylase 2 (Fragment) OS=Homo sapiens OX=9606 GN=HDAC2 PE=1 SV=1;...	E5RFI6	E5RFI6_HUMAN Histone deacetylase 2 (Fragment)	Homo sapiens OX=9606	HDAC2	1	1	E5RFI6	link										0	0	1	0	0	0
>tr|B4E1K8|B4E1K8_HUMAN Eukaryotic translation initiation factor 3 subunit D OS=Homo sapiens OX=9606 GN=EIF3D PE=2 SV=1;>sp|O15371-2|EIF3D_HUMAN Isoform 2 of Eukaryotic translation initiation factor 3 subunit D OS=Homo sapiens OX=9606 GN=EIF3D;>sp|O15371-3	19.3	52.827	4.6567e-57	6	5	19.3	451	528180000	25151000	6	0	0	15365000	9786600	0	0	1451	1451	1451	1451	1451	1451	>sp|O15371-2|EIF3D_HUMAN Isoform 2 of Eukaryotic translation initiation factor 3 subunit D OS=Homo sapiens OX=9606 GN=EIF3D;...	O15371-2	EIF3D_HUMAN Isoform 2 of Eukaryotic translation initiation factor 3 subunit D	Homo sapiens OX=9606				B4E1K8	link		O15371-2	EIF3D_HUMAN	Eukaryotic translation initiation factor 3 subunit D	H. sapiens	499	8664	EIF3D	FALSE	0	0	1	0.636941	0	0
>sp|P20674|COX5A_HUMAN Cytochrome c oxidase subunit 5A, mitochondrial OS=Homo sapiens OX=9606 GN=COX5A PE=1 SV=2;>tr|H3BRM5|H3BRM5_HUMAN Cytochrome c oxidase subunit 5A, mitochondrial OS=Homo sapiens OX=9606 GN=COX5A PE=1 SV=1;>tr|H3BV69|H3BV69_HUMAN Cytoc	38	16.762	6.5965e-09	6	3	38	150	334160000	27847000	4	0	0	15361000	12486000	0	0	1153	1153	1153	1153	1153	1153	>sp|P20674|COX5A_HUMAN Cytochrome c oxidase subunit 5A, mitochondrial OS=Homo sapiens OX=9606 GN=COX5A PE=1 SV=2;...	P20674	COX5A_HUMAN Cytochrome c oxidase subunit 5A, mitochondrial	Homo sapiens OX=9606	COX5A	1	2	P20674	link		P20674	COX5A_HUMAN	Cytochrome c oxidase subunit 5A, mitochondrial	H. sapiens	150	9377	COX5A	TRUE	0	0	1	0.812838	0	0
>sp|P13804-2|ETFA_HUMAN Isoform 2 of Electron transfer flavoprotein subunit alpha, mitochondrial OS=Homo sapiens OX=9606 GN=ETFA;>tr|A0A0S2Z3L0|A0A0S2Z3L0_HUMAN Electron-transfer-flavoprotein alpha polypeptide isoform 1 (Fragment) OS=Homo sapiens OX=9606 G	36.3	30.025	1.9265e-33	11	6	36.3	284	506160000	28120000	9	0	0	15304000	12816000	0	0	1211	1211	1211	1211	1211	1211	>sp|P13804-2|ETFA_HUMAN Isoform 2 of Electron transfer flavoprotein subunit alpha, mitochondrial OS=Homo sapiens OX=9606 GN=ETFA;...	P13804-2	ETFA_HUMAN Isoform 2 of Electron transfer flavoprotein subunit alpha, mitochondrial	Homo sapiens OX=9606				P13804-2	link		P13804-2	ETFA_HUMAN	Electron transfer flavoprotein subunit alpha, mitochondrial	H. sapiens	284	2108	ETFA	TRUE	0	0	1	0.837428	0	0
>tr|A0A2R8Y4D6|A0A2R8Y4D6_HUMAN Casein kinase II subunit alpha (Fragment) OS=Homo sapiens OX=9606 GN=CSNK2A1 PE=1 SV=1;>tr|A0A2R8Y4H0|A0A2R8Y4H0_HUMAN Casein kinase II subunit alpha OS=Homo sapiens OX=9606 GN=CSNK2A1 PE=1 SV=1;>tr|A0A2R8YD58|A0A2R8YD58_HUM	25.1	24.537	1.8288e-09	18	3	25.1	207	255790000	21316000	3	0	0	15298000	6018000	0	0	719	719	719	719	719	719	>tr|A0A2R8Y4D6|A0A2R8Y4D6_HUMAN Casein kinase II subunit alpha (Fragment) OS=Homo sapiens OX=9606 GN=CSNK2A1 PE=1 SV=1;...	A0A2R8Y4D6	A0A2R8Y4D6_HUMAN Casein kinase II subunit alpha (Fragment)	Homo sapiens OX=9606	CSNK2A1	1	1	A0A2R8Y4D6	link										0	0	1	0.393385	0	0
>tr|A0A024R222|A0A024R222_HUMAN Phosphoserine aminotransferase OS=Homo sapiens OX=9606 GN=PSAT1 PE=3 SV=1;>sp|Q9Y617|SERC_HUMAN Phosphoserine aminotransferase OS=Homo sapiens OX=9606 GN=PSAT1 PE=1 SV=2;>tr|B4DHQ3|B4DHQ3_HUMAN Phosphoserine aminotransferase	27.3	40.422	1.4197e-23	7	8	27.3	370	441340000	22067000	6	0	0	15257000	6810300	0	0	131	131	131	131	131	131	>sp|Q9Y617|SERC_HUMAN Phosphoserine aminotransferase OS=Homo sapiens OX=9606 GN=PSAT1 PE=1 SV=2;...	Q9Y617	SERC_HUMAN Phosphoserine aminotransferase	Homo sapiens OX=9606	PSAT1	1	2	A0A024R222	link		Q9Y617	SERC_HUMAN	Phosphoserine aminotransferase	H. sapiens	370	29968	PSAT1	FALSE	0	0	1	0.446372	0	0
>tr|Q5RLJ0|Q5RLJ0_HUMAN CLE OS=Homo sapiens OX=9606 PE=2 SV=1;>tr|Q549M8|Q549M8_HUMAN CLE7 OS=Homo sapiens OX=9606 GN=C14orf166 PE=2 SV=1;>sp|Q9Y224|RTRAF_HUMAN RNA transcription, translation and transport factor protein OS=Homo sapiens OX=9606 GN=RTRAF PE	29.9	27.969	5.1005e-52	6	5	29.9	244	402290000	25143000	7	0	0	15247000	9896200	0	0	169	169	169	169	169	169	>sp|Q9Y224|RTRAF_HUMAN RNA transcription, translation and transport factor protein OS=Homo sapiens OX=9606 GN=RTRAF PE;...	Q9Y224	RTRAF_HUMAN RNA transcription, translation and transport factor protein	Homo sapiens OX=9606				Q5RLJ0	link		Q9Y224	RTRAF_HUMAN	RNA transcription, translation and transport factor protein	H. sapiens	244	51637	RTRAF	FALSE	0	0	1	0.649059	0	0
>tr|B7Z972|B7Z972_HUMAN Protein-L-isoaspartate O-methyltransferase OS=Homo sapiens OX=9606 PE=2 SV=1;>tr|A0A384MDK7|A0A384MDK7_HUMAN Protein-L-isoaspartate O-methyltransferase OS=Homo sapiens OX=9606 PE=2 SV=1;>sp|P22061|PIMT_HUMAN Protein-L-isoaspartate(D	26.6	20.683	2.6342e-23	12	3	26.6	192	470190000	39183000	4	0	0	15233000	23949000	0	0	1144	1144	1144	1144	1144	1144	>sp|P22061|PIMT_HUMAN Protein-L-isoaspartate(D;...	P22061						B7Z972	link		P22061	PIMT_HUMAN	Protein-L-isoaspartate(D-aspartate) O-methyltransferase	H. sapiens	227	5110	PCMT1	FALSE	0	0	0.63606	1	0	0
>tr|Q53XL8|Q53XL8_HUMAN Proteasome (Prosome, macropain) 26S subunit, ATPase, 1 OS=Homo sapiens OX=9606 GN=PSMC1 PE=2 SV=1;>tr|Q53HB3|Q53HB3_HUMAN Proteasome 26S ATPase subunit 1 variant (Fragment) OS=Homo sapiens OX=9606 PE=1 SV=1;>sp|P62191|PRS4_HUMAN 26S	26.1	49.184	1.5178e-84	5	7	21.8	440	863200000	34528000	11	0	0	15146000	19383000	0	0	785	785	785	785	785	785	>sp|P62191|PRS4_HUMAN 26S;...	P62191						Q53XL8	link		P62191	PRS4_HUMAN	26S proteasome regulatory subunit 4	H. sapiens	440	5700	PSMC1	FALSE	0	0	0.781406	1	0	0
>tr|H7C4F6|H7C4F6_HUMAN Importin subunit alpha-3 (Fragment) OS=Homo sapiens OX=9606 GN=KPNA4 PE=1 SV=1;>sp|O00629|IMA3_HUMAN Importin subunit alpha-3 OS=Homo sapiens OX=9606 GN=KPNA4 PE=1 SV=1	10	18.881	3.9016e-17	2	1	10	170	152920000	25487000	4	0	0	14807000	10680000	0	0	1478	1478	1478	1478	1478	1478	>sp|O00629|IMA3_HUMAN Importin subunit alpha-3 OS=Homo sapiens OX=9606 GN=KPNA4 PE=1 SV=1;...	O00629	IMA3_HUMAN Importin subunit alpha-3	Homo sapiens OX=9606	KPNA4	1	1	H7C4F6	link		O00629	IMA3_HUMAN	Importin subunit alpha-3	H. sapiens	521	3840	KPNA4	FALSE	0	0	1	0.72128	0	0
>tr|Q0VGA5|Q0VGA5_HUMAN SARS protein OS=Homo sapiens OX=9606 GN=SARS PE=2 SV=1;>tr|Q53HA4|Q53HA4_HUMAN Seryl-tRNA synthetase variant (Fragment) OS=Homo sapiens OX=9606 PE=2 SV=1;>sp|P49591|SYSC_HUMAN Serine--tRNA ligase, cytoplasmic OS=Homo sapiens OX=9606	24.3	58.406	5.2301e-31	4	9	24.3	511	574920000	21293000	11	0	0	14759000	6534000	0	0	921	921	921	921	921	921	>sp|P49591|SYSC_HUMAN Serine--tRNA ligase, cytoplasmic OS=Homo sapiens OX=9606;...	P49591	SYSC_HUMAN Serine--tRNA ligase, cytoplasmic					Q0VGA5	link		P49591	SYSC_HUMAN	Serine--tRNA ligase, cytoplasmic	H. sapiens	514	6301	SARS	FALSE	0	0	1	0.442713	0	0
>tr|B4DVQ5|B4DVQ5_HUMAN Eukaryotic translation initiation factor 3 subunit C OS=Homo sapiens OX=9606 GN=EIF3C PE=2 SV=1;>tr|A1KYQ7|A1KYQ7_HUMAN Eukaryotic translation initiation factor 3 subunit C OS=Homo sapiens OX=9606 GN=EIF3C PE=2 SV=1;>tr|A0A024QYU9|A	18.8	103.64	8.7512e-64	16	13	18.8	898	1957000000	46596000	17	0	0	14732000	31863000	0	0	1502	1502	1502	1502	1502	1502	>tr|B4DVQ5|B4DVQ5_HUMAN Eukaryotic translation initiation factor 3 subunit C OS=Homo sapiens OX=9606 GN=EIF3C PE=2 SV=1;...	B4DVQ5	B4DVQ5_HUMAN Eukaryotic translation initiation factor 3 subunit C	Homo sapiens OX=9606	EIF3C	2	1	B4DVQ5	link										0	0	0.462354	1	0	0
>tr|A8K8U1|A8K8U1_HUMAN cDNA FLJ77762, highly similar to Homo sapiens cullin-associated and neddylation-dissociated 1 (CAND1), mRNA OS=Homo sapiens OX=9606 PE=2 SV=1;>sp|Q86VP6|CAND1_HUMAN Cullin-associated NEDD8-dissociated protein 1 OS=Homo sapiens OX=96	23	136.32	2.259e-113	13	20	23	1230	1565900000	25257000	34	0	0	14668000	10589000	0	0	471	471	471	471	471	471	>sp|Q86VP6|CAND1_HUMAN Cullin-associated NEDD8-dissociated protein 1 OS=Homo sapiens OX=96;...	Q86VP6	CAND1_HUMAN Cullin-associated NEDD8-dissociated protein 1					A8K8U1	link		Q86VP6	CAND1_HUMAN	Cullin-associated NEDD8-dissociated protein 1	H. sapiens	1230	55832	CAND1	FALSE	0	0	1	0.721912	0	0
>tr|B4DU88|B4DU88_HUMAN cDNA FLJ58945, highly similar to UBA/UBX 33.3 kDa protein OS=Homo sapiens OX=9606 PE=2 SV=1;>tr|B4DNC6|B4DNC6_HUMAN cDNA FLJ58850, highly similar to UBA/UBX 33.3 kDa protein OS=Homo sapiens OX=9606 PE=2 SV=1;>tr|E9PJ81|E9PJ81_HUMAN	41.2	15.031	1.227e-65	9	2	41.2	136	107280000	17880000	4	0	0	14646000	3234000	0	0	678	678	678	678	678	678	>tr|B4DU88|B4DU88_HUMAN cDNA FLJ58945, highly similar to UBA/UBX 33.3 kDa protein OS=Homo sapiens OX=9606 PE=2 SV=1;...	B4DU88	B4DU88_HUMAN cDNA FLJ58945, highly similar to UBA/UBX 33.3 kDa protein			2	1	B4DU88	link										0	0	1	0.220811	0	0
>tr|A0A140VK70|A0A140VK70_HUMAN Testis secretory sperm-binding protein Li 197a OS=Homo sapiens OX=9606 PE=2 SV=1;>sp|P35998|PRS7_HUMAN 26S proteasome regulatory subunit 7 OS=Homo sapiens OX=9606 GN=PSMC2 PE=1 SV=3;>tr|Q75L23|Q75L23_HUMAN Uncharacterized pr	28.4	48.633	1.1846e-41	6	9	28.4	433	812110000	29004000	12	0	0	14602000	14402000	0	0	1014	1014	1014	1014	1014	1014	>sp|P35998|PRS7_HUMAN 26S proteasome regulatory subunit 7 OS=Homo sapiens OX=9606 GN=PSMC2 PE=1 SV=3;...	P35998	PRS7_HUMAN 26S proteasome regulatory subunit 7	Homo sapiens OX=9606	PSMC2	1	3	A0A140VK70	link		P35998	PRS7_HUMAN	26S proteasome regulatory subunit 7	H. sapiens	433	5701	PSMC2	FALSE	0	0	1	0.986303	0	0
>tr|V9HWI0|V9HWI0_HUMAN Epididymis secretory protein Li 6 OS=Homo sapiens OX=9606 GN=HEL-S-165mP PE=2 SV=1;>sp|P14550|AK1A1_HUMAN Aldo-keto reductase family 1 member A1 OS=Homo sapiens OX=9606 GN=AKR1A1 PE=1 SV=3	26.5	36.573	6.766e-32	8	7	26.5	325	570400000	25927000	9	0	0	14584000	11343000	0	0	1203	1203	1203	1203	1203	1203	>sp|P14550|AK1A1_HUMAN Aldo-keto reductase family 1 member A1 OS=Homo sapiens OX=9606 GN=AKR1A1 PE=1 SV=3;...	P14550	AK1A1_HUMAN Aldo-keto reductase family 1 member A1	Homo sapiens OX=9606	AKR1A1	1	3	V9HWI0	link		P14550	AK1A1_HUMAN	Alcohol dehydrogenase [NADP(+)]	H. sapiens	325	10327	AKR1A1	FALSE	0	0	1	0.77777	0	0
>tr|Q658I8|Q658I8_HUMAN Uncharacterized protein DKFZp566C0746 (Fragment) OS=Homo sapiens OX=9606 GN=DKFZp566C0746 PE=2 SV=1;>tr|B4DNL0|B4DNL0_HUMAN cDNA FLJ52959, highly similar to Growth hormone-inducible transmembrane protein OS=Homo sapiens OX=9606 PE=2	23.9	5.2412	3.3614e-06	6	1	23.9	46	43521000	14507000	2	0	0	14507000	0	0	0	295	295	295	295	295	295	>tr|Q658I8|Q658I8_HUMAN Uncharacterized protein DKFZp566C0746 (Fragment) OS=Homo sapiens OX=9606 GN=DKFZp566C0746 PE=2 SV=1;...	Q658I8	Q658I8_HUMAN Uncharacterized protein DKFZp566C0746 (Fragment)	Homo sapiens OX=9606	DKFZp566C0746	2	1	Q658I8	link										0	0	1	0	0	0
>sp|Q15555-4|MARE2_HUMAN Isoform 4 of Microtubule-associated protein RP/EB family member 2 OS=Homo sapiens OX=9606 GN=MAPRE2;>sp|Q15555-5|MARE2_HUMAN Isoform 5 of Microtubule-associated protein RP/EB family member 2 OS=Homo sapiens OX=9606 GN=MAPRE2;>sp|Q1	14.6	30.691	1.2747e-27	9	3	14.6	274	386430000	29725000	5	0	0	14401000	15324000	0	0	553	553	553	553	553	553	>sp|Q15555-4|MARE2_HUMAN Isoform 4 of Microtubule-associated protein RP/EB family member 2 OS=Homo sapiens OX=9606 GN=MAPRE2;>sp|Q15555-5|MARE2_HUMAN Isoform 5 of Microtubule-associated protein RP/EB family member 2 OS=Homo sapiens OX=9606 GN=MAPRE2;...	Q15555-4	MARE2_HUMAN Isoform 4 of Microtubule-associated protein RP/EB family member 2	Homo sapiens OX=9606				Q15555-4	link		Q15555-4	MARE2_HUMAN	Microtubule-associated protein RP/EB family member 2	H. sapiens	274	10982	MAPRE2	FALSE	0	0	0.939768	1	0	0
>tr|A0A0S2Z4A0|A0A0S2Z4A0_HUMAN Protein kinase C substrate 80K-H isoform 4 (Fragment) OS=Homo sapiens OX=9606 GN=PRKCSH PE=2 SV=1;>tr|A2VCQ4|A2VCQ4_HUMAN PRKCSH protein (Fragment) OS=Homo sapiens OX=9606 GN=PRKCSH PE=2 SV=1;>tr|A0A0S2Z4D8|A0A0S2Z4D8_HUMAN	17.2	15.523	6.9625e-05	9	2	17.2	134	247370000	35338000	1	0	0	14334000	21004000	0	0	1207	1207	1207	1207	1207	1207	>tr|A0A0S2Z4A0|A0A0S2Z4A0_HUMAN Protein kinase C substrate 80K-H isoform 4 (Fragment) OS=Homo sapiens OX=9606 GN=PRKCSH PE=2 SV=1;...	A0A0S2Z4A0	A0A0S2Z4A0_HUMAN Protein kinase C substrate 80K-H isoform 4 (Fragment)	Homo sapiens OX=9606	PRKCSH	2	1	A0A0S2Z4A0	link										0	0	0.682441	1	0	0
>tr|A0A024R4T4|A0A024R4T4_HUMAN Epididymis secretory sperm binding protein OS=Homo sapiens OX=9606 GN=UBE2M PE=2 SV=1;>sp|P61081|UBC12_HUMAN NEDD8-conjugating enzyme Ubc12 OS=Homo sapiens OX=9606 GN=UBE2M PE=1 SV=1;>tr|M0QX69|M0QX69_HUMAN NEDD8-conjugating	18.6	20.9	3.9698e-07	3	3	18.6	183	307280000	27935000	4	0	0	14311000	13623000	0	0	815	815	815	815	815	815	>sp|P61081|UBC12_HUMAN NEDD8-conjugating enzyme Ubc12 OS=Homo sapiens OX=9606 GN=UBE2M PE=1 SV=1;...	P61081	UBC12_HUMAN NEDD8-conjugating enzyme Ubc12	Homo sapiens OX=9606	UBE2M	1	1	A0A024R4T4	link		P61081	UBC12_HUMAN	NEDD8-conjugating enzyme Ubc12	H. sapiens	183	9040	UBE2M	FALSE	0	0	1	0.951925	0	0
>tr|A0A1B0GV93|A0A1B0GV93_HUMAN Very-long-chain 3-oxoacyl-CoA reductase OS=Homo sapiens OX=9606 GN=HSD17B12 PE=1 SV=1;>tr|B4DWS6|B4DWS6_HUMAN cDNA FLJ61181, highly similar to Homo sapiens hydroxysteroid (17-beta) dehydrogenase 12 (HSD17B12), mRNA OS=Homo s	15.2	30.361	3.9438e-27	7	3	15.2	276	307290000	23638000	4	0	0	14278000	9359700	0	0	521	521	521	521	521	521	>tr|A0A1B0GV93|A0A1B0GV93_HUMAN Very-long-chain 3-oxoacyl-CoA reductase OS=Homo sapiens OX=9606 GN=HSD17B12 PE=1 SV=1;...	A0A1B0GV93	A0A1B0GV93_HUMAN Very-long-chain 3-oxoacyl-CoA reductase	Homo sapiens OX=9606	HSD17B12	1	1	A0A1B0GV93	link		A0A1B0GV93	A0A1B0GV93_HUMAN	Very-long-chain 3-oxoacyl-CoA reductase	H. sapiens	276	51144	HSD17B12	FALSE	0	0	1	0.655533	0	0
>sp|O14933-2|UB2L6_HUMAN Isoform 2 of Ubiquitin/ISG15-conjugating enzyme E2 L6 OS=Homo sapiens OX=9606 GN=UBE2L6;>sp|O14933|UB2L6_HUMAN Ubiquitin/ISG15-conjugating enzyme E2 L6 OS=Homo sapiens OX=9606 GN=UBE2L6 PE=1 SV=4;>tr|E9PKW8|E9PKW8_HUMAN Ubiquitin/I	37.9	10.086	1.0823e-32	4	2	37.9	87	104450000	26113000	4	0	0	14183000	11929000	0	0	1468	1468	1468	1468	1468	1468	>sp|O14933-2|UB2L6_HUMAN Isoform 2 of Ubiquitin/ISG15-conjugating enzyme E2 L6 OS=Homo sapiens OX=9606 GN=UBE2L6;>sp|O14933|UB2L6_HUMAN Ubiquitin/ISG15-conjugating enzyme E2 L6 OS=Homo sapiens OX=9606 GN=UBE2L6 PE=1 SV=4;...	O14933-2	UB2L6_HUMAN Isoform 2 of Ubiquitin/ISG15-conjugating enzyme E2 L6	Homo sapiens OX=9606				O14933-2	link		O14933-2	UB2L6_HUMAN	Ubiquitin/ISG15-conjugating enzyme E2 L6	H. sapiens	87	9246	UBE2L6	FALSE	0	0	1	0.841077	0	0
>sp|Q14444-2|CAPR1_HUMAN Isoform 2 of Caprin-1 OS=Homo sapiens OX=9606 GN=CAPRIN1;>sp|Q14444|CAPR1_HUMAN Caprin-1 OS=Homo sapiens OX=9606 GN=CAPRIN1 PE=1 SV=2;>tr|G3V153|G3V153_HUMAN Caprin-1 OS=Homo sapiens OX=9606 GN=CAPRIN1 PE=1 SV=1;>tr|E9PLA9|E9PLA9_H	16.1	76.861	3.4098e-46	6	7	16.1	694	655650000	32782000	11	0	0	14117000	18665000	0	0	593	593	593	593	593	593	>sp|Q14444-2|CAPR1_HUMAN Isoform 2 of Caprin-1 OS=Homo sapiens OX=9606 GN=CAPRIN1;>sp|Q14444|CAPR1_HUMAN Caprin-1 OS=Homo sapiens OX=9606 GN=CAPRIN1 PE=1 SV=2;...	Q14444-2	CAPR1_HUMAN Isoform 2 of Caprin-1	Homo sapiens OX=9606				Q14444-2	link		Q14444-2	CAPR1_HUMAN	Caprin-1	H. sapiens	694	4076	CAPRIN1	FALSE	0	0	0.756335	1	0	0
>tr|A0A384P5V3|A0A384P5V3_HUMAN Epididymis secretory sperm binding protein OS=Homo sapiens OX=9606 PE=2 SV=1;>tr|A0A087WTP3|A0A087WTP3_HUMAN Far upstream element-binding protein 2 OS=Homo sapiens OX=9606 GN=KHSRP PE=1 SV=1;>sp|Q92945|FUBP2_HUMAN Far upstre	15.9	72.896	9.4723e-54	8	8	15.9	710	1179500000	34690000	11	0	0	14098000	20592000	0	0	397	397	397	397	397	397	>sp|Q92945|FUBP2_HUMAN Far upstre;...	Q92945						A0A384P5V3	link		Q92945	FUBP2_HUMAN	Far upstream element-binding protein 2	H. sapiens	711	8570	KHSRP	FALSE	0	0	0.684635	1	0	0
>tr|A0A024R8T9|A0A024R8T9_HUMAN Synaptogyrin OS=Homo sapiens OX=9606 GN=SYNGR2 PE=3 SV=1;>sp|O43760|SNG2_HUMAN Synaptogyrin-2 OS=Homo sapiens OX=9606 GN=SYNGR2 PE=1 SV=1;>sp|O43760-2|SNG2_HUMAN Isoform 2 of Synaptogyrin-2 OS=Homo sapiens OX=9606 GN=SYNGR2;	12.5	24.81	2.8117e-09	7	3	12.5	224	253590000	36228000	5	0	0	14002000	22226000	0	0	1427	1427	1427	1427	1427	1427	>sp|O43760|SNG2_HUMAN Synaptogyrin-2 OS=Homo sapiens OX=9606 GN=SYNGR2 PE=1 SV=1;>sp|O43760-2|SNG2_HUMAN Isoform 2 of Synaptogyrin-2 OS=Homo sapiens OX=9606 GN=SYNGR2;...	O43760	SNG2_HUMAN Synaptogyrin-2	Homo sapiens OX=9606	SYNGR2	1	1	A0A024R8T9	link		O43760	SNG2_HUMAN	Synaptogyrin-2	H. sapiens	224	9144	SYNGR2	FALSE	0	0	0.629983	1	0	0
>tr|F8VPD4|F8VPD4_HUMAN CAD protein OS=Homo sapiens OX=9606 GN=CAD PE=1 SV=1;>sp|P27708|PYR1_HUMAN CAD protein OS=Homo sapiens OX=9606 GN=CAD PE=1 SV=3;>tr|Q53SY7|Q53SY7_HUMAN Uncharacterized protein CAD (Fragment) OS=Homo sapiens OX=9606 GN=CAD PE=3 SV=1	15.7	236.02	5.954e-95	18	25	15.7	2162	2730800000	26258000	33	0	0	13859000	12399000	0	0	1093	1093	1093	1093	1093	1093	>sp|P27708|PYR1_HUMAN CAD protein OS=Homo sapiens OX=9606 GN=CAD PE=1 SV=3;...	P27708	PYR1_HUMAN CAD protein	Homo sapiens OX=9606	CAD	1	3	F8VPD4	link		P27708	PYR1_HUMAN	CAD protein	H. sapiens	2225	790	CAD	FALSE	0	0	1	0.894653	0	0
>tr|A0A140VKC7|A0A140VKC7_HUMAN WD repeat domain 77, isoform CRA_a OS=Homo sapiens OX=9606 GN=WDR77 PE=4 SV=1;>tr|A0A024R0H7|A0A024R0H7_HUMAN Testis tissue sperm-binding protein Li 44a OS=Homo sapiens OX=9606 PE=2 SV=1;>sp|Q9BQA1|MEP50_HUMAN Methylosome pr	10.8	36.724	3.3552e-07	6	3	10.8	342	211480000	19226000	3	0	0	13834000	5392000	0	0	333	333	333	333	333	333	>sp|Q9BQA1|MEP50_HUMAN Methylosome pr;...	Q9BQA1						A0A140VKC7	link		Q9BQA1	MEP50_HUMAN	Methylosome protein 50	H. sapiens	342	79084	WDR77	FALSE	0	0	1	0.389764	0	0
>tr|E9PGT1|E9PGT1_HUMAN Translin OS=Homo sapiens OX=9606 GN=TSN PE=1 SV=1;>tr|Q53GR3|Q53GR3_HUMAN Translin variant (Fragment) OS=Homo sapiens OX=9606 PE=2 SV=1;>sp|Q15631|TSN_HUMAN Translin OS=Homo sapiens OX=9606 GN=TSN PE=1 SV=1;>tr|H7C1D4|H7C1D4_HUMAN T	33.6	25.572	8.5153e-33	8	5	33.6	223	416470000	32036000	5	0	0	13729000	18307000	0	0	552	552	552	552	552	552	>sp|Q15631|TSN_HUMAN Translin OS=Homo sapiens OX=9606 GN=TSN PE=1 SV=1;...	Q15631	TSN_HUMAN Translin	Homo sapiens OX=9606	TSN	1	1	E9PGT1	link		Q15631	TSN_HUMAN	Translin	H. sapiens	228	null	TSN	FALSE	0	0	0.749932	1	0	0
>tr|H7C2I2|H7C2I2_HUMAN SRSF protein kinase 3 (Fragment) OS=Homo sapiens OX=9606 GN=SRPK3 PE=1 SV=1;>tr|H7C521|H7C521_HUMAN SRSF protein kinase 2 (Fragment) OS=Homo sapiens OX=9606 GN=SRPK2 PE=1 SV=1;>tr|H7C5L6|H7C5L6_HUMAN SRSF protein kinase 2 (Fragment)	7	14.748	0.0082121	20	1	7	129	137550000	27510000	2	0	0	13718000	13792000	0	0	714	714	714	714	714	714	>tr|H7C2I2|H7C2I2_HUMAN SRSF protein kinase 3 (Fragment) OS=Homo sapiens OX=9606 GN=SRPK3 PE=1 SV=1;...	H7C2I2	H7C2I2_HUMAN SRSF protein kinase 3 (Fragment)	Homo sapiens OX=9606	SRPK3	1	1	H7C2I2	link										0	0	0.994635	1	0	0
>tr|K7ES78|K7ES78_HUMAN Calpain small subunit 1 (Fragment) OS=Homo sapiens OX=9606 GN=CAPNS1 PE=1 SV=1;>tr|K7EMQ1|K7EMQ1_HUMAN Calpain small subunit 1 OS=Homo sapiens OX=9606 GN=CAPNS1 PE=1 SV=1;>tr|K7EM73|K7EM73_HUMAN Calpain small subunit 1 (Fragment) OS	12.5	5.7743	0.00073778	7	1	12.5	72	27331000	13666000	2	0	0	13666000	0	0	0	1318	1318	1318	1318	1318	1318	>tr|K7ES78|K7ES78_HUMAN Calpain small subunit 1 (Fragment) OS=Homo sapiens OX=9606 GN=CAPNS1 PE=1 SV=1;...	K7ES78	K7ES78_HUMAN Calpain small subunit 1 (Fragment)	Homo sapiens OX=9606	CAPNS1	1	1	K7ES78	link										0	0	1	0	0	0
>tr|A4UCS7|A4UCS7_HUMAN SEC13-like 1 isoform (Fragment) OS=Homo sapiens OX=9606 PE=2 SV=1;>tr|A8MWR8|A8MWR8_HUMAN cDNA FLJ59881, highly similar to SEC13-related protein OS=Homo sapiens OX=9606 PE=2 SV=1;>tr|Q53GB2|Q53GB2_HUMAN SEC13-like 1 isoform b varian	14.7	19.401	3.2452e-05	4	1	14.7	177	68144000	13629000	1	0	0	13629000	0	0	0	847	847	847	847	847	847	>tr|A4UCS7|A4UCS7_HUMAN SEC13-like 1 isoform (Fragment) OS=Homo sapiens OX=9606 PE=2 SV=1;...	A4UCS7	A4UCS7_HUMAN SEC13-like 1 isoform (Fragment)			2	1	A4UCS7	link										0	0	1	0	0	0
>tr|Q5TEJ7|Q5TEJ7_HUMAN Replication protein A 32 kDa subunit (Fragment) OS=Homo sapiens OX=9606 GN=RPA2 PE=1 SV=1;>tr|B4DQD9|B4DQD9_HUMAN cDNA FLJ61154, highly similar to Replication protein A 32 kDa subunit OS=Homo sapiens OX=9606 PE=2 SV=1;>tr|B2R7E8|B2R	27.4	19.433	1.2843e-07	7	2	27.4	179	87209000	14535000	2	0	0	13609000	925830	0	0	1184	1184	1184	1184	1184	1184	>tr|Q5TEJ7|Q5TEJ7_HUMAN Replication protein A 32 kDa subunit (Fragment) OS=Homo sapiens OX=9606 GN=RPA2 PE=1 SV=1;...	Q5TEJ7	Q5TEJ7_HUMAN Replication protein A 32 kDa subunit (Fragment)	Homo sapiens OX=9606	RPA2	1	1	Q5TEJ7	link										0	0	1	0.0680307	0	0
>tr|C9JAW5|C9JAW5_HUMAN HIG1 domain-containing protein OS=Homo sapiens OX=9606 PE=4 SV=1;>tr|B2R4G1|B2R4G1_HUMAN cDNA, FLJ92076, Homo sapiens likely ortholog of mouse hypoxia induced gene 1(HIG1), mRNA OS=Homo sapiens OX=9606 PE=2 SV=1;>sp|Q9Y241|HIG1A_HUM	26.5	8.8131	1.3098e-08	5	1	26.5	83	107970000	26993000	4	0	0	13452000	13541000	0	0	167	167	167	167	167	167	>sp|Q9Y241|HIG1A_HUM;...	Q9Y241						C9JAW5	link		Q9Y241	HIG1A_HUMAN	HIG1 domain family member 1A, mitochondrial	H. sapiens	93	25994	HIGD1A	TRUE	0	0	0.993427	1	0	0
>sp|P56537|IF6_HUMAN Eukaryotic translation initiation factor 6 OS=Homo sapiens OX=9606 GN=EIF6 PE=1 SV=1;>tr|A0A0U1RQV5|A0A0U1RQV5_HUMAN Uncharacterized protein (Fragment) OS=Homo sapiens OX=9606 PE=1 SV=1;>sp|P56537-2|IF6_HUMAN Isoform 2 of Eukaryotic tr	29.4	26.599	1.1211e-07	3	3	29.4	245	284060000	31562000	3	0	0	13430000	18132000	0	0	838	838	838	838	838	838	>sp|P56537|IF6_HUMAN Eukaryotic translation initiation factor 6 OS=Homo sapiens OX=9606 GN=EIF6 PE=1 SV=1;>sp|P56537-2|IF6_HUMAN Isoform 2 of Eukaryotic tr;...	P56537	IF6_HUMAN Eukaryotic translation initiation factor 6	Homo sapiens OX=9606	EIF6	1	1	P56537	link		P56537	IF6_HUMAN	Eukaryotic translation initiation factor 6	H. sapiens	245	3692	EIF6	FALSE	0	0	0.740679	1	0	0
>sp|Q9NTK5|OLA1_HUMAN Obg-like ATPase 1 OS=Homo sapiens OX=9606 GN=OLA1 PE=1 SV=2;>tr|J3KQ32|J3KQ32_HUMAN Obg-like ATPase 1 OS=Homo sapiens OX=9606 GN=OLA1 PE=1 SV=1;>tr|C9JTK6|C9JTK6_HUMAN Obg-like ATPase 1 (Fragment) OS=Homo sapiens OX=9606 GN=OLA1 PE=1	14.4	44.743	2.1078e-13	8	4	14.4	396	581260000	22356000	9	0	0	13391000	8964900	0	0	254	254	254	254	254	254	>sp|Q9NTK5|OLA1_HUMAN Obg-like ATPase 1 OS=Homo sapiens OX=9606 GN=OLA1 PE=1 SV=2;...	Q9NTK5	OLA1_HUMAN Obg-like ATPase 1	Homo sapiens OX=9606	OLA1	1	2	Q9NTK5	link		Q9NTK5	OLA1_HUMAN	Obg-like ATPase 1	H. sapiens	396	29789	OLA1	FALSE	0	0	1	0.669472	0	0
>sp|Q71U36-2|TBA1A_HUMAN Isoform 2 of Tubulin alpha-1A chain OS=Homo sapiens OX=9606 GN=TUBA1A;>sp|Q71U36|TBA1A_HUMAN Tubulin alpha-1A chain OS=Homo sapiens OX=9606 GN=TUBA1A PE=1 SV=1;>tr|B4DQK4|B4DQK4_HUMAN Tubulin alpha chain OS=Homo sapiens OX=9606 PE=	72.6	46.297	0	11	2	6.5	416	593210000	28248000	4	0	0	13331000	14917000	0	0	490	490	490	490	490	490	>sp|Q71U36-2|TBA1A_HUMAN Isoform 2 of Tubulin alpha-1A chain OS=Homo sapiens OX=9606 GN=TUBA1A;>sp|Q71U36|TBA1A_HUMAN Tubulin alpha-1A chain OS=Homo sapiens OX=9606 GN=TUBA1A PE=1 SV=1;...	Q71U36-2	TBA1A_HUMAN Isoform 2 of Tubulin alpha-1A chain	Homo sapiens OX=9606				Q71U36-2	link		Q71U36-2	TBA1A_HUMAN	Tubulin alpha-1A chain	H. sapiens	416	7846	TUBA1A	FALSE	0	0	0.893678	1	0	0
>sp|Q7L2H7|EIF3M_HUMAN Eukaryotic translation initiation factor 3 subunit M OS=Homo sapiens OX=9606 GN=EIF3M PE=1 SV=1;>tr|H0YCQ8|H0YCQ8_HUMAN Eukaryotic translation initiation factor 3 subunit M (Fragment) OS=Homo sapiens OX=9606 GN=EIF3M PE=1 SV=8;>sp|Q7	27.8	42.502	1.6799e-29	5	6	27.8	374	655750000	36431000	10	0	0	13328000	23103000	0	0	485	485	485	485	485	485	>sp|Q7L2H7|EIF3M_HUMAN Eukaryotic translation initiation factor 3 subunit M OS=Homo sapiens OX=9606 GN=EIF3M PE=1 SV=1;...	Q7L2H7	EIF3M_HUMAN Eukaryotic translation initiation factor 3 subunit M	Homo sapiens OX=9606	EIF3M	1	1	Q7L2H7	link		Q7L2H7	EIF3M_HUMAN	Eukaryotic translation initiation factor 3 subunit M	H. sapiens	374	10480	EIF3M	FALSE	0	0	0.576895	1	0	0
>tr|A0A024QZC0|A0A024QZC0_HUMAN Ataxin 2-like, isoform CRA_e OS=Homo sapiens OX=9606 GN=ATXN2L PE=4 SV=1;>tr|A0A024QZB7|A0A024QZB7_HUMAN Ataxin 2-like, isoform CRA_b OS=Homo sapiens OX=9606 GN=ATXN2L PE=4 SV=1;>sp|Q8WWM7-6|ATX2L_HUMAN Isoform 6 of Ataxin-2	4.1	90.839	2.7055e-07	15	3	4.1	846	562710000	15208000	4	0	0	13290000	1918600	0	0	423	423	423	423	423	423	>sp|Q8WWM7-6|ATX2L_HUMAN Isoform 6 of Ataxin-2;...	Q8WWM7-6						A0A024QZC0	link		Q8WWM7-6	ATX2L_HUMAN	Ataxin-2-like protein	H. sapiens	968	11273	ATXN2L	FALSE	0	0	1	0.144364	0	0
>tr|Q8WUS7|Q8WUS7_HUMAN Similar to RAN GTPase activating protein 1 (Fragment) OS=Homo sapiens OX=9606 PE=2 SV=1;>tr|Q9BSK3|Q9BSK3_HUMAN RanGAP1_C domain-containing protein (Fragment) OS=Homo sapiens OX=9606 PE=2 SV=1;>tr|B4E0U0|B4E0U0_HUMAN cDNA FLJ61018,	40	6.6759	2.9122e-12	6	1	40	60	100430000	25107000	2	0	0	13251000	11856000	0	0	960	960	960	960	960	960	>tr|Q8WUS7|Q8WUS7_HUMAN Similar to RAN GTPase activating protein 1 (Fragment) OS=Homo sapiens OX=9606 PE=2 SV=1;...	Q8WUS7	Q8WUS7_HUMAN Similar to RAN GTPase activating protein 1 (Fragment)			2	1	Q8WUS7	link										0	0	1	0.894725	0	0
>tr|Q96HX3|Q96HX3_HUMAN Dolichyl-diphosphooligosaccharide--protein glycosyltransferase subunit 1 (Fragment) OS=Homo sapiens OX=9606 PE=2 SV=1;>tr|Q6IBR0|Q6IBR0_HUMAN Dolichyl-diphosphooligosaccharide--protein glycosyltransferase subunit 1 OS=Homo sapiens O	22.7	64.581	2.1137e-40	8	10	22.7	568	1037300000	28035000	13	0	0	13199000	14837000	0	0	1315	1315	1315	1315	1315	1315	>tr|Q96HX3|Q96HX3_HUMAN Dolichyl-diphosphooligosaccharide--protein glycosyltransferase subunit 1 (Fragment) OS=Homo sapiens OX=9606 PE=2 SV=1;...	Q96HX3	Q96HX3_HUMAN Dolichyl-diphosphooligosaccharide--protein glycosyltransferase subunit 1 (Fragment)			2	1	Q96HX3	link										0	0	0.8896	1	0	0
[truncated: 905 more rows]

## Sheet: filtered
Fasta headers	Sequence coverage [%]	Mol. weight [kDa]	PEP	Number of proteins	Razor + unique peptides	Unique + razor sequence coverage [%]	Sequence length	Intensity	iBAQ	MS/MS Count	iBAQ CD20_Brij_01	iBAQ CD20_Digi_01	iBAQ Input_Brij_01	iBAQ Input_Digi_01	iBAQ Iso_Brij_01	iBAQ Iso_Digi_01
[truncated: 94 more rows]
